# Supplementary material for: A harmonized chemical monitoring database for support of exposure assessments
Source: Sci Data. 2022 Jun 16;9:314. doi: 10.1038/s41597-022-01365-8 (PMC9203490; doi:10.1038/s41597-022-01365-8)
Supplement: Supplementary file 1 — Table S1. [file 41597_2022_1365_MOESM1_ESM.xlsx]

## Sheet: Table S1
Table S1. Details of the database sources.
	Variable	Description
	Source	Source description
	Source (or Source Subset) Abbreviation	Source abbreviation used in database
	Citation	Full citation for source or source subset (in the case of multiple documents or files for source)
	Phase Collected	Collection phase of the original data (1: 2016; 2:2017)
	Extraction Method	Method of data extraction
	Single Sample or Aggregated Summary	Type of data source (single sample or summary)
	Type of Raw Data	Type of raw data (e.g., reports/online database)
	Metadata	Raw source metadata availability
	Site of Manual Extraction	Details of location of manually extracted data (if available)
	Data and Curation Details	Notes on curation
Source	Source (or Source Subset) Abbreviation	Citation	Phase Collected	Extraction Method	Single-Sample or Aggregated Summary	Type of Raw Data	Metadata	Site of Manual Extraction (if applicable)	Data and Curation Details
American Healthy Homes Survey	ahhs	American Healthy Homes Survey, Lead and Arsenic Findings. U.S. Department of Housing and Urban Development, Office of Healthy Homes and Lead Hazard Control, April 2011. https://www.hud.gov/sites/documents/AHHS_REPORT.PDF	1	Manual from report/publication tables	Summary	PDF report/publication	Provided in reports	Tables 6-1 and 8-2	The values include analtyical results from samples below detection limit, but were quantifiable.
American Healthy Homes Survey	ahhs	Stout et al. American Healthy Homes Survey: A National Study of Residential Pesticides Measured from Floor Wipes. Environ. Sci. Technol. 2009, 43, 4294–4300. https://pubs.acs.org/doi/10.1021/es8030243	1	Manual from report/publication tables	Summary	PDF report/publication	Provided in reports	Table 1	The values were pulled directly from Table 1.
National Atmospheric Deposition Program (Atmospheric Integrated Research Monitoring Network (AIRMoN)	airmon	https://nadp.slh.wisc.edu/archived-networks/	1 and 2	Direct download of data file	Single-Sample	Online data files	Available directly on website: http://nadp.slh.wisc.edu/data/AIRMoN/meta/AIRMoN-meta.pdf		Data was transformed from wide to long.
Biomonitoring California	biomon_ca	http://www.biomonitoring.ca.gov/chemicals/chemicals-biomonitored-california	1	Manual extraction from web tables for individual studies/chemcials	Summary	Online database	Available directly on website (linked to table headings)		Datasets from separate studies were appended. SampleYear is reported as the last year in the study for multi-year studies. Results were merged with study year data. PrimRef are the study names reported in the original dataset. Column names were standardized.
California Air Monitoring Network	ca_airmon	Vidrio et al. 2013. Air Monitoring Network Results for 2011, Vol 1. Report AIR 13-01. Department of Pesticide Regulation, Sacramento, CA. http://www.cdpr.ca.gov/docs/emon/airinit/air_network_results.htm	1 and 2	Manual from report tables	Summary	PDF reports	Provided in reports	Table 3 (Detection limit), Table 4 (Frequeny of detection), Table 9 (Maximum), and Table 11 (Mean)	Maximum is the highest 1 day concentration reported in Table 9. Mean is the overall average concentration reported in Table 11. One half of the MDL was substituted for no detectable amount and a value halfway between the MDL and the LOQ for trace samples for mean values.
California Air Monitoring Network	ca_airmon	Vidrio et al. 2013. Air Monitoring Network Results for 2012, Vol 2. Report AIR 13-02. Department of Pesticide Regulation, Sacramento, CA. http://www.cdpr.ca.gov/docs/emon/airinit/air_network_results.htm	1 and 2	Manual from report tables	Summary	PDF reports	Provided in reports	Table 3 (Detection limit), Table 4 (Frequeny of detection), Table 9 (Maximum), and Table 11 (Mean)	Maximum is the highest 1 day concentration reported in Table 9. Mean is the overall average concentration reported in Table 11. One half of the MDL was substituted for no detectable amount and a value halfway between the MDL and the LOQ for trace samples for mean values.
California Air Monitoring Network	ca_airmon	Vidrio et al. 2014. Air Monitoring Network Results for 2013, Vol 3. Report AIR 14-01. Department of Pesticide Regulation, Sacramento, CA. http://www.cdpr.ca.gov/docs/emon/airinit/air_network_results.htm	1 and 2	Manual from report tables	Summary	PDF reports	Provided in reports	Table 3 (Detection limit), Table 4 (Frequeny of detection), Table 9 (Maximum), and Table 11 (Mean)	Maximum is the highest 1 day concentration reported in Table 9. Mean is the overall average concentration reported in Table 11. One half of the MDL was substituted for no detectable amount and a value halfway between the MDL and the LOQ for trace samples for mean values.
California Air Monitoring Network	ca_airmon	Tuli et al. 2015. Air Monitoring Network Results for 2014, Vol 4. Report AIR 15-02. Department of Pesticide Regulation, Sacramento, CA. http://www.cdpr.ca.gov/docs/emon/airinit/air_network_results.htm	1 and 2	Manual from report tables	Summary	PDF reports	Provided in reports	Table 3 (Detection limit), Table 4 (Frequeny of detection), Table 9 (Maximum), and Table 11 (Mean)	Maximum is the highest 1 day concentration reported in Table 9. Mean is the overall average concentration reported in Table 11. One half of the MDL was substituted for no detectable amount and a value halfway between the MDL and the LOQ for trace samples for mean values. Cis-1,3-Dichloropropene and Trans-1,3-Dichloropropene were reported separately in previous reports and but for 2014 they are co…
California Surface Water Database	ca_surf_sediment	https://www.cdpr.ca.gov/docs/emon/surfwtr/surfcont.htm	1 and 2	Direct download of sediment data files	Single-Sample	Online database	Available at https://www.cdpr.ca.gov/docs/emon/surfwtr/surfcont.htm
California Surface Water Database	ca_surf_water	https://www.cdpr.ca.gov/docs/emon/surfwtr/surfcont.htm	1 and 2	Direct download of surface water data files	Single-Sample	Online database	Available at https://www.cdpr.ca.gov/docs/emon/surfwtr/surfcont.htm
California Air Resources Board (CARB)	carb	Report to the California Legislature: Indoor Air Pollution in California. 2005. California Air Resources Board.	1	Manual from report tables	Summary	PDF report	Provided in report	Table 2.5, 2.7, 2.12, and 2.13	NL = not listed, NR = not reported. Column names were standardized.
Chem Theatre	chem_theatre	ChemTHEATRE: Chemicals in the THEATRE [Tractable and Heuristic E-Archive for Traceability and Responsible-care Engagement], a platform for archival of environmental measurements supported by the Long-range Research Initiative (LRI) and the Japan Chemical Industry Association (JCIA)	2	Extacted via python script	Single-Sample	Online database	Available directly on website
Comparative Toxicogenomics Database	ctd	Curated exposure event and chemical data were retrieved from the Comparative Toxicogenomics Database (CTD), MDI Biological Laboratory, Salisbury Cove, Maine, and NC State University, Raleigh, North Carolina. World Wide Web (URL: http://ctdbase.org/). [June, 2018]	2	Bulk download of exposure event associations and chemicals tables	Summary	Online database	Available directly on website		Duplicates were removed and observations without one of the following were dropped: media, chemical, units , statistic descriptor. Data were transformed from wide to long. Symbols ("<") were removed if present in the results field. The original dataset contained many different types of statistics, not all of which were extracted. The maximum of the mean statistic, median statistic, minumum statis…
EPA Nine Publicly Owned Treatment Works Study	epa_9potw	Occurrence of contaminants of emerging concern in wastewater from nine publicly owned treatment works. 2009. Environmental Protection Agency. Office of Water, EPA-821-R-09-009.	1	Manual from report tables	Single-Sample	PDF report	Provided in reports	Tables 5.1 and Tables C-1 through C-10
U.S. Environmental Protection Agency (EPA) Ambient Monitoring Technology Information Center – Air Toxics Data	epa_amtic	https://www3.epa.gov/ttnamti1/toxdat.html	2	Bulk download of data as an MS Access data file; converted to raw CSV format via R script	Single-Sample	Online database	Available directly on website		Due to data size, only the current (2015) data were included; download of single 2015 data file from website.
EPA Discharge Monitoring Report Data	epa_dmr	https://cfpub.epa.gov/dmr/	1 and 2	Direct download of web database tables by year and state using options: Use DMR data only; Non-detects equal to half; Estimation function: On; Parameter grouping: Off; Nutrient aggregation: Off;	Summary	Online database	Available directly on website		Files were downloaded by state per year (2007-2016), totalling 582 files downloaded. In the download process, non-detects were selected to be equal to: ½ the detection limit.
EPA Office of Water, National study of Chemical Residues in Lake Fish Tissue	epa_nscrlft	The National Study of Chemical Residues in Lake Fish Tissue. 2009. US EPA, Office of Water, Office of Science and Technology. EPA-823-R-09-006. https://www.epa.gov/sites/default/files/2018-11/documents/national-study-chemical-residues-lake-fish-tissue.pdf	1	Manual from report tables	Summary	PDF report	Provided in report
Targeted National Sewage Sludge Survey	epa_tnsss	Targeted National Sewage Sludge Survey, Statistical Analysis Report. 2009. Environmental Protection Agency. Office of Water, EPA-822-R-08-018. https://www.epa.gov/biosolids/sewage-sludge-surveys	1	Manual from report tables	Single-Sample	PDF report	Provided in reports	Table B-4, TNSSS Statistical Analysis Report, Appendix B (Descriptive statistics of biosolids)
EPA Unregulated Contaminant Monitoring Rule	epa_ucmr	https://www.epa.gov/dwucmr/occurrence-data-unregulated-contaminant-monitoring-rule	1	Direct download of online data file for UCMR3	Single-Sample	Online data file	Available directly on website		Only UCMR3 used; earlier reports contained relatively fewer data and format was unclear/indeterminate
U.S. Food and Drug Administration (FDA) Total Diet Study - Element Data	fda_tds_elem	https://www.fda.gov/food/total-diet-study/analytical-results-total-diet-study	1	Direct download of online data file (Individual Year Analytical Results Zip file for Elements)	Single-Sample	Online data file	Available directly on website
U.S. Food and Drug Administration (FDA) Total Diet Study - Pesticide and Industrial Chemical Data	fda_tds_pest	https://www.fda.gov/food/total-diet-study/analytical-results-total-diet-study	1	Direct download of online data file (Individual Year Analytical Results Zip file for Pesticides and Industrial Chemicals)	Single-Sample	Online data file	Available directly on website
ICES-DOME - Biota data	ices_biota	http://www.ices.dk/marine-data/data-portals/Pages/DOME.aspx	1 and 2	Downloading of database tables: Contaminants in Biota	Single-Sample	Online database	Available directly on website		Biota data. Data on species, media and parameter were downloaded and merged with results data. Species were crosswalked to monitoring database media. Media subcategory were kept as reported in original dataset (tissue, blood, fat, other).
ICES-DOME Sediment data	ices_sediment	http://www.ices.dk/marine-data/data-portals/Pages/DOME.aspx	1 and 2	Downloading of database tables: Contaminants in Sediment	Single-Sample	Online database	Available directly on website		Sediment data
Information Platform for Chemical Monitoring Data - Biomonitoring	ip_chem_biomonitoring	https://ipchem.jrc.ec.europa.eu/RDSIdiscovery/ipchem/index.html	3	provided by IPCHEM team directly to authors	Single-Sample	CSV files	Available at source website		Provided directly to authors
Information Platform for Chemical Monitoring Data - Biota	ip_chem_biota	https://ipchem.jrc.ec.europa.eu/RDSIdiscovery/ipchem/index.html	2	Downloading of database tables	Single-Sample	Online database	Available directly on website		Biota data was acquired from the site in disaggregated (single sample) form
Information Platform for Chemical Monitoring Data - Isreal Biomonitoring Study	ip_chem_ibs	https://ipchem.jrc.ec.europa.eu/RDSIdiscovery/ipchem/index.html	3	provided by IPCHEM team directly to authors	Summary	CSV files	Available at source website		Provided directly to authors
Information Platform for Chemical Monitoring Data - Lakes	ip_chem_lakes	https://ipchem.jrc.ec.europa.eu/RDSIdiscovery/ipchem/index.html	2	Downloading of database tables	Summary	Online database	Available directly on website		Lake/river data was acquired from the site in aggregated form due to size
Information Platform for Chemical Monitoring Data - Seawater	ip_chem_seawater	https://ipchem.jrc.ec.europa.eu/RDSIdiscovery/ipchem/index.html	2	Downloading of database tables	Single-Sample	Online database	Available directly on website		Seawater data was acquired from the site in disaggregated (single sample) form
Information Platform for Chemical Monitoring Data - Sediment	ip_chem_sediment	https://ipchem.jrc.ec.europa.eu/RDSIdiscovery/ipchem/index.html	2	Downloading of database tables	Single-Sample	Online database	Available directly on website		Sediment data was acquired from the site in disaggregated (single sample) form
National Health and Nutrition Examination Survey	nhanes	National Health and Nutrition Survey. 2018 Fourth National Report on Human Exposure to Environmental Chemicals. Updated Tables, March 2018, Volume One. https://www.cdc.gov/exposurereport/pdf/fourthreport_updatedtables_volume1_mar2018.pdf	3	Script extraction of document tables	aggregate	Document	Available directly on website
U.S. Department of Agriculture (USDA) National Residue Program (NRP)	usda_nrp	https://www.fsis.usda.gov/science-data/data-sets-visualizations/residue-chemistry	1	Direct download of data files	Single-Sample	Online database	Available directly on website		2013 and 2014 Red Book data downloaded in XLS form
United States Geological Service USGS) Monitoring Data –National Water Quality Monitoring Council - Air	usgs	https://www.waterqualitydata.us/portal/	3	Direct download using site API	Single-Sample	Online database with multiple tools for access	Available at source website		Years: 2010-2018; Data Profile: "Narrow Result" and "Biological Result"; Country: US; Sample Media: Air, Biological Tissue, Sediment, Tissue, Water
United States Geological Service USGS) Monitoring Data –National Water Quality Monitoring Council - Biological Tissue	usgs	https://www.waterqualitydata.us/portal/	3	Direct script download using site API (using example GET() function implementation as provided by source)	Single-Sample	Online database with multiple tools for access	Available at source website		Years: 2010-2018; Data Profile: "Narrow Result" and "Biological Result"; Country: US; Sample Media: Air, Biological Tissue, Sediment, Tissue, Water
United States Geological Service USGS) Monitoring Data –National Water Quality Monitoring Council - Ground Water	usgs	https://www.waterqualitydata.us/portal/	3	Direct download using site API	Single-Sample	Online database with multiple tools for access	Available at source website		Years: 2010-2018; Data Profile: "Narrow Result" and "Biological Result"; Country: US; Sample Media: Air, Biological Tissue, Sediment, Tissue, Water
United States Geological Service USGS) Monitoring Data –National Water Quality Monitoring Council - Sediment	usgs	https://www.waterqualitydata.us/portal/	3	Direct download using site API	Single-Sample	Online database with multiple tools for access	Available at source website		Years: 2010-2018; Data Profile: "Narrow Result" and "Biological Result"; Country: US; Sample Media: Air, Biological Tissue, Sediment, Tissue, Water
United States Geological Service USGS) Monitoring Data –National Water Quality Monitoring Council - Soil	usgs	https://www.waterqualitydata.us/portal/	3	Direct download using site API	Single-Sample	Online database with multiple tools for access	Available at source website		Years: 2010-2018; Data Profile: "Narrow Result" and "Biological Result"; Country: US; Sample Media: Air, Biological Tissue, Sediment, Tissue, Water
United States Geological Service USGS) Monitoring Data –National Water Quality Monitoring Council - Surface Water	usgs	https://www.waterqualitydata.us/portal/	3	Direct download using site API	Single-Sample	Online database with multiple tools for access	Available at source website		Years: 2010-2018; Data Profile: "Narrow Result" and "Biological Result"; Country: US; Sample Media: Air, Biological Tissue, Sediment, Tissue, Water
United States Geological Service USGS) Monitoring Data –National Water Quality Monitoring Council - Tissue	usgs	https://www.waterqualitydata.us/portal/	3	Direct download using site API	Single-Sample	Online database with multiple tools for access	Available at source website		Years: 2010-2018; Data Profile: "Narrow Result" and "Biological Result"; Country: US; Sample Media: Air, Biological Tissue, Sediment, Tissue, Water
