# Supplementary material for: A harmonized chemical monitoring database for support of exposure assessments
Source: Sci Data. 2022 Jun 16;9:314. doi: 10.1038/s41597-022-01365-8 (PMC9203490; doi:10.1038/s41597-022-01365-8)
Supplement: Supplementary file 2 — Table S2. [file 41597_2022_1365_MOESM2_ESM.xlsx]

## Sheet: Table S2
Table S2. Descriptions of all database tables and variables.
	Variable	Description
	Table Name	Name of database table
	Variable Name	Name of table variable
	Variable Description	Brief description of variable contents
	Notes	Notes including how variable was generated
Table Name	Variable Name	Variable Description	Notes
documents	documentid	Unique database ID for the intermediate raw data file	automated assignment
documents	type	Type of document associated with entry
documents	document	Actual document	Used by developers for data provenance; included in public release if copyright allows
documents	source_sourceid	Sourceid associated with the file (from source table)	links files to source metadata
documents	filename	Filename for raw data file	used by developers for tracking and QA
documents	doc_init	Loading status of the document data (0: has not been initialized into the document table; 1: has been initialized into the document table)	used by developers for tracking and QA
files	fileid	Unique database ID for the intermediate raw data file	automated assignment
files	location	Local location of raw data file	used by developers for tracking and QA
files	filename	Filename for raw data file	used by developers for tracking and QA
files	source_sourceid	Sourceid associated with the file (from source table)	links files to source metadata
files	n_records	Number of records in the raw data file
files	mapped	Mapping status of the raw data (0: has not been mapped to harmonized form; 1: mapping to harmonized form has been completed)	used by developers for tracking and QA
files	harm_init	Harmonization status of the raw data (0: has not been initialized into the harmonized table; 1: has been initialized into the harmonized table)	used by developers for tracking and QA
files	raw_init	Loading status of the raw data (0: has not been initialized into the raw table; 1: has been initialized into the raw table)	used by developers for tracking and QA
harmonized_aggregate	idharmonized_aggregate	Unique database ID for this individual table record	automated assignment
harmonized_aggregate	record_id	Record ID (row number in raw data file)	same as in harmonized_agggregate table - links raw and harmonized variables together and to raw data file
harmonized_aggregate	reported_data_id	Any data ID associated with record in the raw data file (USED?)	automated assignment
harmonized_aggregate	reported_species	Any reported species name (biota) reported in the raw data	direct mapping from raw variable, if present, see mapping table in supplement
harmonized_aggregate	reported_media	Any reported media name reported in the raw data	direct mapping from raw variable, if present, see mapping table in supplement
harmonized_aggregate	country	Country where sample was collected	direct mapping or generated variable depending on source
harmonized_aggregate	us_state	U.S. state where sample was collected	direct mapping or generated variable depending on source
harmonized_aggregate	reported_dates	Any reported date information for sample collection in the raw data (any format)	direct mapping from raw variable, if present, see mapping table in supplement
harmonized_aggregate	years	Inclusive year range of sample collection in the raw data (any format)	direct mapping from raw variable, if present, see mapping table in supplement
harmonized_aggregate	reported_units	Any reported units included in the raw data (any format)	direct mapping from raw variable, if present, see mapping table in supplement
harmonized_aggregate	LOQ	Limit of quantification associated with study, if available	direct mapping from raw variable, if present, see mapping table in supplement
harmonized_aggregate	LOD	Limit of detection associated with the study, if available	direct mapping from raw variable, if present, see mapping table in supplement
harmonized_aggregate	reported_N	Reported sample size	direct mapping from raw variable, if present, see mapping table in supplement
harmonized_aggregate	reported_num_detects	Reported number of detections	direct mapping from raw variable, if present, see mapping table in supplement
harmonized_aggregate	reported_detect_rate	Reported rate of detection (percent or fraction) included in the raw data (any format)	direct mapping from raw variable, if present, see mapping table in supplement
harmonized_aggregate	reported_reference	Any literature reference included in the raw data (any format)	direct mapping from raw variable, if present, see mapping table in supplement
harmonized_aggregate	other_limit	Any other method limit reported in the raw data	direct mapping from raw variable, if present, see mapping table in supplement
harmonized_aggregate	other_limit_description	Description associated with "other_limit" (not currently in use)	direct mapping from raw variable, if present, see mapping table in supplement
harmonized_aggregate	reported_population	Any reported description of the population studied	direct mapping from raw variable, if present, see mapping table in supplement
harmonized_aggregate	reported_chemical_name	Any reported chemical name reported in the raw data	direct mapping from raw variable, if present, see mapping table in supplement
harmonized_aggregate	reported_casrn	Any reported CAS number reported in the raw data (any format)	direct mapping from raw variable, if present, see mapping table in supplement
harmonized_aggregate	files_fileid	Fileid associated with this record (from file table)	links to file metadata
harmonized_aggregate	files_source_sourceid	Sourceid associated with the table record (from file table; links to source table)	links table record to source metadata
harmonized_aggregate	reported_location	Any specific location reported in the raw data that does not fit other location variables (any format)	direct mapping from raw variable, if present, see mapping table in supplement
harmonized_aggregate	reported_project_id	Any specific project ID reported in the raw data (any format)	direct mapping from raw variable, if present, see mapping table in supplement
harmonized_aggregate	reported_link	Any web link to location of the record in the original data source	direct mapping from raw variable, if present, see mapping table in supplement
harmonized_aggregate	reported_num_nds	Any reported number of nondetects in the raw data	direct mapping from raw variable, if present, see mapping table in supplement
harmonized_aggregate	reported_collection_activity_id	Any reported collection activity ID reported in the raw data	direct mapping from raw variable, if present, see mapping table in supplement
harmonized_aggregate	reported_statistic	Name of the reported statistic in the raw data	direct mapping from raw variable, if present, see mapping table in supplement
harmonized_aggregate	reported_result	Reported value (any format) for reported_statistic	direct mapping from raw variable, if present, see mapping table in supplement
harmonized_aggregate	reported_ages	Any reported age range of human subjects included in the raw data (any format)	direct mapping from raw variable, if present, see mapping table in supplement
harmonized_aggregate	reported_gender	Any reported gender of human subjects included in the raw data (any format)	direct mapping from raw variable, if present, see mapping table in supplement
harmonized_aggregate	reported_nondetect_rate	Reported rate of non-detection (percent or fraction) included in the raw data (any format)	direct mapping from raw variable, if present, see mapping table in supplement
harmonized_aggregate	reported_race	Any reported race of human subjects included in the raw data (any format)	direct mapping from raw variable, if present, see mapping table in supplement
harmonized_aggregate	reported_subpopulation	Any reported subpopulation of human subjects included in the raw data (any format)	direct mapping from raw variable, if present, see mapping table in supplement
harmonized_aggregate	detected	Single variable indicating whether the observation is associated with detection of the chemical. 1= yes 2=no NA=could not be determined conclusively	generated variable
harmonized_aggregate	substances_idsubstance	Substanceid associated with this record (from substance table)	links to substance (chemical) metadata
harmonized_aggregate	media_idmedia	Mediaid associated with this record (from media table)	links to media metadata
harmonized_aggregate	qc_flag	Flag indicating if raw data included any quality flags for the record	generated variable
harmonized_aggregate	us_county	U.S. county where sample was collected	direct mapping or generated variable depending on source
harmonized_aggregate	detect_conflict	A quality flag to note if fields used to determine if a chemical was detected were in conflict, resulting in less certain detected field designation. If set to 1, the detected field for a chemical sample is less certain	generated variable
harmonized_raw	idharmonized_raw	Unique database ID for this individual table record	automated assignment
harmonized_raw	reported_collection_activity_id	Any reported collection activity ID reported in the raw data	direct mapping from raw variable, if present, see mapping table in supplement
harmonized_raw	reported_sample_id	Any reported sample ID reported in the raw data	direct mapping from raw variable, if present, see mapping table in supplement
harmonized_raw	reported_chemical_name	Any reported chemical name reported in the raw data	direct mapping from raw variable, if present, see mapping table in supplement
harmonized_raw	reported_casrn	Any reported CAS number reported in the raw data (any format)	direct mapping from raw variable, if present, see mapping table in supplement
harmonized_raw	reported_species	Any reported species name (biota) reported in the raw data	direct mapping from raw variable, if present, see mapping table in supplement
harmonized_raw	reported_media	Any reported media name reported in the raw data	direct mapping from raw variable, if present, see mapping table in supplement
harmonized_raw	country	Country where sample was collected	direct mapping or generated variable depending on source
harmonized_raw	us_state	U.S. state where sample was collected	direct mapping or generated variable depending on source
harmonized_raw	us_county	U.S. county where sample was collected	direct mapping or generated variable depending on source
harmonized_raw	reported_location	Any specific location reported in the raw data that does not fit other location variables (any format)	direct mapping from raw variable, if present, see mapping table in supplement
harmonized_raw	reported_date	Any reported date of sample collection in the raw data (any format)	direct mapping from raw variable, if present, see mapping table in supplement
harmonized_raw	reported_result	Any reported concentration or sample result included in the raw data (any format)	direct mapping from raw variable, if present, see mapping table in supplement
harmonized_raw	concentration	The concentration of the chemical found in the sample	generated variable
harmonized_raw	reported_units	Any reported units included in the raw data (any format)	direct mapping from raw variable, if present, see mapping table in supplement
harmonized_raw	LOQ	Limit of quantification associated with sample	direct mapping from raw variable, if present, see mapping table in supplement
harmonized_raw	LOD	Limit of detection associated with sample	direct mapping from raw variable, if present, see mapping table in supplement
harmonized_raw	other_limit	Any other method limit reported in the raw data	direct mapping from raw variable, if present, see mapping table in supplement
harmonized_raw	sample_year	Year of sample collection (4-digit)	direct mapping or generated variable depending on source
harmonized_raw	sample_month	Month of sample collection (numerical format 1-12)	direct mapping or generated variable depending on source
harmonized_raw	other_limit_description	Description associated with "other_limit" (not currenly in use)	generated variable
harmonized_raw	nd_flag	Flag indicating if raw data indicated a measurement below the limit of detection	generated variable
harmonized_raw	qc_flag	Flag indicating if raw data included any quality flags for the record (not currently in use)	generated variable
harmonized_raw	reported_reference	Any literature reference included in the raw data (any format)	direct mapping from raw variable, if present, see mapping table in supplement
harmonized_raw	detect_flag	A character list of flags related to detection logic for the sample.	generated variable
harmonized_raw	record_id	Record ID (row number in raw data file)	same as in harmonized_agggregate table - links raw and harmonized variables together and to raw data file
harmonized_raw	files_fileid	Fileid associated with this record (from file table)	links to file metadata
harmonized_raw	files_source_sourceid	Sourceid associated with the table record (from file table; links to source table)	links table record to source metadata
harmonized_raw	reported_analytical_method	Any reported analytical method information included in the raw data (any format)	direct mapping from raw variable, if present, see mapping table in supplement
harmonized_raw	result_flag	Any reported flags associated with the reported concentration result in the raw data	direct mapping from raw variable, if present, see mapping table in supplement
harmonized_raw	reported_link	Any web link to location of the record in the original data source	direct mapping from raw variable, if present, see mapping table in supplement
harmonized_raw	detected	Single variable indicating whether the observation is associated with detection of the chemical. 1= yes 2=no NA=could not be determined conclusively	generated variable
harmonized_raw	substances_idsubstance	Substanceid associated with this record (from substance table)	links to substance (chemical) metadata
harmonized_raw	media_idmedia	Mediaid associated with this record (from media table)	links to media metadata
harmonized_raw	detect_conflict	A quality flag to note if fields used to determine if a chemical was detected were in conflict, resulting in less certain detected field designation. If set to 1, the detected field for a chemical sample is less certain	generated variable
media	idmedia	Unique database ID for the media table record	automated assignment
media	reported_media	Reported medium name in the raw data	with reported_species, links to harmonized_raw and harmonized_agggregate tables
media	harmonized_medium	Harmonized medium associated with the reported_media	generated by database developers; see supplemental media table
media	reported_species	Reported species name in the raw data	with reported_media, links to harmonized_raw and harmonized_agggregate tables
media	source_sourceid	Sourceid associated with the table record (from file table; links to source table)	links table record to source metadata
raw_aggregate_data	aggregateid	Unique database ID for this individual table record	automated assignment
raw_aggregate_data	variable_name	Variable name from raw aggregate data file
raw_aggregate_data	variable_value	Variable value from raw aggregate data file
raw_aggregate_data	created_at	Time stamp for table record creation	automated assignment
raw_aggregate_data	files_fileid	Fileid associated with this record (from file table)	links to file metadata
raw_aggregate_data	record_id	Record ID (row number in raw data file)	same as in harmonized_agggregate table - links raw and harmonized variables together and to raw data file
raw_aggregate_data	files_source_sourceid	Sourceid associated with the table record (from file table; links to source table)	links table record to source metadata
raw_data	sampleid	Unique database ID for this individual table record	automated assignment
raw_data	variable_name	Variable name from raw data file
raw_data	variable_value	Variable value from raw data file
raw_data	created_at	Time stamp for table record creation	automated assignment
raw_data	files_fileid	Fileid associated with this record (from file table)	links to file metadata
raw_data	record_id	Record ID (row number in raw data file)	same as in harmonized_raw table - links raw and harmonized variables together and to raw data file
raw_data	files_source_sourceid	Sourceid associated with the table record (from file table; links to source table)	links table record to source metadata
source	sourceid	Unique database ID for the data source	automated assignment
source	created_at	Time stamp for table record creation	automated assignment
source	description	Short description of the original data source	from data source input file
source	who	Individual or group responsible for collection of data source data	from data source input file
source	type	Data type: raw (single-sample) or aggregated	from data source input file
source	name	Abbreviated name for data source	from data source input file
source	OPPT_phase	Collection phase of the original data (1: 2016; 2:2017)	from data source input file
source	processed	Process status of the raw data (0: has not been processed to harmonized form; 1: processing has been completed)	used by developers for tracking and QA
source	harm_init	Initialization status of the harmonized table records for the data source (0: records have not been initialized/created; 1: records have not been initialized/created)	used by developers for tracking and QA
source	harm_mapped	Mapping status of the harmonized table records for the data source (0: raw variables have not been mapped to harmonized; 1: all mapping has been completed)	used by developers for tracking and QA
source	loaded	Load status of the raw data (0: has not been loaded to raw table; 1: loaded into raw table)	used by developers for tracking and QA
source	full_source_name	Full name of the data source	from data source input file
substances	idsubstance	Unique database ID for the substance table record; note some unused (obsolete) substance ids (e.g., due to data cleaning or QA of reported chemical names and CAS) are retained in the table for bookkeeping purposes	automated assignment
substances	reported_casrn	Reported CASRN from the raw data files	with reported_chemical_name, links to harmonized_raw and harmonized_agggregate tables
substances	reported_chemical_name	Reported chemical name from the raw data files	with reported_CASRN, links to harmonized_raw and harmonized_agggregate tables
substances	DTXSID	DSSTOX chemical structure ID	curated by the EPA CompTox Dashboard chemical curation team
substances	PREFERRED_NAME	Preferred chemical name for this DTXSID	from EPA Compox Dashboard
substances	CASRN	CASRN associated with this DTXSID	from EPA Compox Dashboard
substances	DateModified	The date when the substance entry was modified	automated assignment
substances	DateUploaded	The date when the substance entry was loaded	automated assignment
substances	howcurated	A label description of how the chemical record was curated	Typically: “Standard Curation and Provided RID”, indicating formal curation by EPA's chemical curation workflow
substances	source_sourceid	Sourceid associated with the file (from source table)	links substances to source metadata
substances	DTXRID	DSSTOX record ID	generated during chemical curation; used in EPA's chemical curation workflow and database
substances	external_id	External identification number representing the data source name and record number	generated during chemical curation; used in EPA's chemical curation workflow and database
substances	Substance_Type	A description of the type of substance (e.g. Mixture of Stereoisomers, Single Compound, Mixture/Formulation, Polymer, Chemical Category, Macromolecule, Mineral/Composite, Unspecified/Multiple Forms)	generated during chemical curation; used in EPA's chemical curation workflow and database
substances	Structure_InChIKey	The InChl Key structure for a substance	generated by EPA chemical curation
substances	Structure_Formula	The structural formula for a substance	generated by EPA chemical curation
