# Supplementary material for: A harmonized chemical monitoring database for support of exposure assessments
Source: Sci Data. 2022 Jun 16;9:314. doi: 10.1038/s41597-022-01365-8 (PMC9203490; doi:10.1038/s41597-022-01365-8)
Supplement: Supplementary file 3 — Table S3. [file 41597_2022_1365_MOESM3_ESM.xlsx]

## Sheet: Table S3
S3. Mapping of raw data variables to harmonized variables.
		Variable	Description
		Source	Data source
		To Harmonized Variable	Harmonized MMDB variable
		From Raw Source Variable	Name of variable in original data source
		Notes	Notes on mapping
Source	To Harmonized Variable	From Raw Source Variable	Notes
ahhs	qc_flag	QA_Concerns
ahhs	reported_chemical_name	Chemical
ahhs	reported_detect_rate	FreqDet
ahhs	reported_location	Location
ahhs	reported_media	Media
ahhs	reported_N	NumObs
ahhs	reported_reference	PrimRef
ahhs	reported_result	reported_value	melted from raw data (reported_statistic contains raw variable name)
ahhs	reported_statistic	reported_statistic	melted from raw data (reported_statistic contains raw variable name)
ahhs	reported_units	Units
ahhs	years	SampleYear
ahhs		Media_sub
ahhs		Min
ahhs		Max
ahhs		Mean
ahhs		Median
ahhs		SD
ahhs		DQL
ahhs		Source
ahhs		PulledDate
ahhs		FileName
airmon	LOD	LOD
airmon	qc_flag	QA_Concerns
airmon	reported_chemical_name	Reported.Analyte
airmon	reported_date	Date
airmon	reported_location	Site
airmon	reported_result	Reported.Result
airmon	reported_units	Units
airmon	sample_year	Year
airmon		Date.Time.Off
airmon		Date.Time.On
airmon		Field.Cond
airmon		FileName
airmon		Lab.Cond
airmon		Lab.Type
airmon		pH.Field
airmon		pH.Lab
airmon		Ppt.Nws
airmon		Ppt.Rec
airmon		PulledDate
airmon		QR.Code
airmon		SL
airmon		SP
airmon		SubPpt
airmon		Svol
biomon_ca	LOD	Limit of Detection..LOD...wet.weight
biomon_ca	qc_flag	QA_Concerns
biomon_ca	reported_chemical_name	Chemical.measured
biomon_ca	reported_collection_activity_id	Project
biomon_ca	reported_detect_rate	Detection.Frequency
biomon_ca	reported_media	Measured.in
biomon_ca	reported_N	Number.of.people.tested
biomon_ca	reported_population	Study.Group
biomon_ca	reported_result	reported_value	melted from raw data (reported_statistic contains raw variable name)
biomon_ca	reported_statistic	reported_statistic	melted from raw data (reported_statistic contains raw variable name)
biomon_ca	reported_units	Units
biomon_ca	years	Study.Year
biomon_ca		Chemical.Group
biomon_ca		Geometric.mean..95%.Confidence.Interval)
biomon_ca		95%.Confidence.Interval.lower
biomon_ca		95%.Confidence.Interval.upper
biomon_ca		25th
biomon_ca		50th
biomon_ca		75th
biomon_ca		90th
biomon_ca		95th
biomon_ca		PulledDate
biomon_ca		FileName
ca_airmon	LOQ	DQL
ca_airmon	qc_flag	QA_Concerns
ca_airmon	reported_chemical_name	Chemical
ca_airmon	reported_detect_rate	FreqDet
ca_airmon	reported_media	Media
ca_airmon	reported_N	NumObs
ca_airmon	reported_result	reported_value	melted from raw data (reported_statistic contains raw variable name)
ca_airmon	reported_statistic	reported_statistic	melted from raw data (reported_statistic contains raw variable name)
ca_airmon	reported_units	Units
ca_airmon	years	Year
ca_airmon		FileName
ca_airmon		Max
ca_airmon		Mean
ca_airmon		PulledDate
ca_surf_sediment	LOD	Method.detection.level.ppb.
ca_surf_sediment	LOQ	LOQ_PPB
ca_surf_sediment	qc_flag	QA_Concerns
ca_surf_sediment	reported_chemical_name	CHEMICAL
ca_surf_sediment	reported_date	SAMP_DATE
ca_surf_sediment	reported_link	STUDY_WEBLINK
ca_surf_sediment	reported_location	SITE
ca_surf_sediment	reported_reference	Data.source
ca_surf_sediment	reported_result	CONC_PPB
ca_surf_sediment	sample_year	SampleYear
ca_surf_sediment	us_county	COUNTY
ca_surf_sediment		PERCENT_TOC
ca_surf_sediment		SAMP_TIME
ca_surf_sediment		LAT_NAD83
ca_surf_sediment		LONGI_NAD83
ca_surf_sediment		SITE_CODE
ca_surf_sediment		STUDY_CD
ca_surf_sediment		STUDY_DESCRIPTION
ca_surf_sediment		PulledDate
ca_surf_sediment		FileName
ca_surf_sediment		Site code
ca_surf_sediment		Latitude-NAD83
ca_surf_sediment		Longitude_NAD83
ca_surf_sediment		Total organic carbon (%)
ca_surf_sediment		Sample type
ca_surf_sediment		Study code
ca_surf_sediment		Study description
ca_surf_sediment		Agency
ca_surf_sediment		Record_ID
ca_surf_sediment		PulledDate
ca_surf_sediment		FileName
ca_surf_water	LOD	MDL..ppb.
ca_surf_water	LOQ	LOQ_PPB
ca_surf_water	qc_flag	QA_Concerns
ca_surf_water	reported_chemical_name	CHEMICAL
ca_surf_water	reported_date	SAMP_DATE
ca_surf_water	reported_link	Weblink
ca_surf_water	reported_location	SITE.NAME
ca_surf_water	reported_reference	Source
ca_surf_water	reported_result	CONC_PPB
ca_surf_water	sample_year	SampleYear
ca_surf_water	us_county	COUNTY
ca_surf_water		AGENCY
ca_surf_water		FileName
ca_surf_water		LAT_NAD83
ca_surf_water		LONGI_NAD83
ca_surf_water		PulledDate
ca_surf_water		RECORD_ID
ca_surf_water		SITE_CODE
ca_surf_water		STUDY_CD
ca_surf_water		Study_description
carb	LOD	DQL
carb	qc_flag	QA_Concerns
carb	reported_CASRN	CAS
carb	reported_chemical_name	Chemical
carb	reported_detect_rate	FreqDet
carb	reported_location	Location
carb	reported_media	Media
carb	reported_n	NumObs
carb	reported_reference	PrimRef
carb	reported_result	reported_value	melted from raw data (reported_statistic contains raw variable name)
carb	reported_statistic	variable	melted from raw data (reported_statistic contains raw variable name)
carb	reported_units	Units
carb	years	StudyYear
carb		Media_sub
carb		Min
carb		Max
carb		Mean
carb		Median
carb		SD
carb		Source
carb		PulledDate
carb		FileName
chem_theatre	qc_flag	QA_Concerns
chem_theatre	reported_casrn	CAS
chem_theatre	reported_chemical_name	Chemical_Name
chem_theatre	reported_collection_activity_id	Project_ID
chem_theatre	reported_location	Location
chem_theatre	reported_media	Sample_Type
chem_theatre	reported_reference	doi
chem_theatre	reported_result	Measured_Value
chem_theatre	reported_sample_id	Sample_ID
chem_theatre	reported_units	Unit
chem_theatre	sample_month	Collection_Month
chem_theatre	sample_year	Collection_Year
chem_theatre		Collection_Country
chem_theatre		Sample
chem_theatre		Experiment_ID
chem_theatre		Remarks
chem_theatre		Register_Date
chem_theatre		Status
chem_theatre		Taxonomy_ID
chem_theatre		Uniq_Code
chem_theatre		Scientific_Name
chem_theatre		Common_Name
chem_theatre		Sex
chem_theatre		Growth_Stage
chem_theatre		Collection_Area
chem_theatre		Collection_Latitude_From
chem_theatre		Collection_Latitude_To
chem_theatre		Collection_Longitude_From
chem_theatre		Collection_Longitude_To
chem_theatre		Update_Date
chem_theatre		Uniq_Code_Type
chem_theatre		Tissue_Organ
chem_theatre		Weight
chem_theatre		Weight_Unit
chem_theatre		Length
chem_theatre		Length_Unit
chem_theatre		Length_Type
chem_theatre		Sample_Name
chem_theatre		Tissue_Lipid
chem_theatre		Tissue_Moist
chem_theatre		Age
chem_theatre		Disease
chem_theatre		Collection_Region
chem_theatre		Collection_Day
chem_theatre		Chemical_ID
chem_theatre		Submitter
chem_theatre		Corresponding_Author_ID
chem_theatre		Release_Date
chem_theatre		Title
chem_theatre		Grant
chem_theatre		Chemical
chem_theatre		ChemGroup
chem_theatre		ChemicalID
chem_theatre		IUPAC
chem_theatre		PubChem
chem_theatre		RegisterDate
chem_theatre		Synonyms
chem_theatre		UpdateDate
chem_theatre		PulledDate
chem_theatre		FileName
ctd	LOD	detectionlimit
ctd	qc_flag	QA_Concerns
ctd	reported_CASRN	CasRN
ctd	reported_chemical_name	ChemicalName
ctd	reported_detect_rate	detectionfrequency
ctd	reported_link	CTDLink
ctd	reported_location	studycountries
ctd	reported_media	medium
ctd	reported_reference	reference
ctd	reported_result	markerlevel
ctd	reported_statistic	markermeasurementstatistic
ctd	reported_units	markerunitsofmeasurement
ctd		stateorprovince
ctd		exposurestressorname
ctd		exposurestressorid
ctd		stressorsourcecategory
ctd		stressorsourcedetails
ctd		numberofstressorsamples
ctd		stressornotes
ctd		numberofreceptors
ctd		receptors
ctd		receptornotes
ctd		smokingstatus
ctd		age
ctd		ageunitsofmeasurement
ctd		agequalifier
ctd		sex
ctd		race
ctd		methods
ctd		detectionlimituom
ctd		exposuremarker
ctd		exposuremarkerid
ctd		assaynotes
ctd		citytownregionarea
ctd		exposureeventnotes
ctd		outcomerelationship
ctd		diseasename
ctd		diseaseid
ctd		phenotypename
ctd		phenotypeid
ctd		phenotypeactiondegreetype
ctd		anatomy
ctd		exposureoutcomenotes
ctd		associatedstudytitles
ctd		enrollmentstartyear
ctd		enrollmentendyear
ctd		studyfactors
ctd		ChemicalID
ctd		Definition
ctd		ParentIDs
ctd		TreeNumbers
ctd		ParentTreeNumbers
ctd		Synonyms
ctd		DrugBankIDs
ctd		PulledDate
ctd		FileName
ctd		TD_medium
ctd		BelowDQL
epa_9potw	LOQ	DQL
epa_9potw	nd_flag	BelowDQL
epa_9potw	qc_flag	QA_Concerns
epa_9potw	reported_chemical_name	Analyte
epa_9potw	reported_date	SampleDate
epa_9potw	reported_media	Media_sub
epa_9potw	reported_result	Value
epa_9potw	reported_units	Units
epa_9potw	sample_year	SampleYear
epa_9potw		Plant
epa_9potw		PulledDate
epa_9potw		FileName
epa_amtic	LOD	MDL_STD_UG_M3
epa_amtic	nd_flag	BELOW_MDL_FLAG
epa_amtic	qc_flag	QA_Concerns
epa_amtic	reported_analytical_method	SAMPLE_ANALYSIS_DESC
epa_amtic	reported_chemical_name	AQS_PARAMETER_NAME
epa_amtic	reported_collection_activity_id	PROGRAM
epa_amtic	reported_date	SAMPLE_DATE
epa_amtic	reported_result	SAMPLE_VALUE_STD_FINAL_UG_M3
epa_amtic	reported_units	UNIT_DESC
epa_amtic	sample_year	YEAR
epa_amtic	us_state	STATE_ABBR
epa_amtic		AMA_SITE_CODE
epa_amtic		AQS_POC
epa_amtic		QUARTER
epa_amtic		SAMPLE_START_TIME
epa_amtic		AQS_PARAMETER_CODE
epa_amtic		DATA_SOURCE
epa_amtic		DURATION_DESC
epa_amtic		SAMPLE_VALUE_REPORTED
epa_amtic		AQS_UNIT_CODE
epa_amtic		SAMPLING_FREQUENCY_CODE
epa_amtic		COMMENT
epa_amtic		SAMPLE_VALUE_STD_FINAL_TYPE
epa_amtic		AQS_PARAMETER_CODE_FINAL
epa_amtic		AQS_PARAMETER_NAME_FINAL
epa_amtic		MDL_TYPE
epa_amtic		AQS_NULL_DATA_CODE
epa_amtic		AQS_QUALIFIER_01
epa_amtic		AQS_QUALIFIER_02
epa_amtic		AQS_QUALIFIER_03
epa_amtic		AQS_QUALIFIER_04
epa_amtic		AQS_QUALIFIER_05
epa_amtic		AQS_QUALIFIER_06
epa_amtic		AQS_QUALIFIER_07
epa_amtic		AQS_QUALIFIER_08
epa_amtic		AQS_QUALIFIER_09
epa_amtic		AQS_QUALIFIER_10
epa_amtic		AQS_METHOD_CODE
epa_amtic		SAMPLE_COLLECTION_DESC
epa_amtic		SAMPLE_VALUE_FLAG
epa_amtic		CENSUS_TRACT_ID
epa_amtic		CENSUS_TRACT_POPULATION_2010
epa_amtic		MONITOR_LATITUDE
epa_amtic		MONITOR_LONGITUDE
epa_amtic		PulledDate
epa_amtic		FileName
epa_dmr	qc_flag	QA_Concerns
epa_dmr	reported_casrn	CAS.Number
epa_dmr	reported_chemical_name	Parameter.Description
epa_dmr	reported_location	Facility.Name
epa_dmr	reported_result	Average.Concentration..mg.L.
epa_dmr	us_county	County
epa_dmr	us_state	State
epa_dmr	years	Year
epa_dmr		V1
epa_dmr		X
epa_dmr		NPDES.Permit.Number
epa_dmr		FRS.ID
epa_dmr		TRI.Facility.ID.s.
epa_dmr		CWNS.ID.s.
epa_dmr		Facility.Type.Indicator
epa_dmr		Permit.Type
epa_dmr		Permit.Effective.Date
epa_dmr		Permit.Expiration.Date
epa_dmr		Major.Minor.Status
epa_dmr		SIC.Code
epa_dmr		NAICS.Code
epa_dmr		City
epa_dmr		ZIP.Code
epa_dmr		EPA.Region
epa_dmr		Congressional.District
epa_dmr		Facility.Latitude
epa_dmr		Facility.Longitude
epa_dmr		HUC.12.Code
epa_dmr		Watershed.Name
epa_dmr		Waterbody.Name
epa_dmr		Reach.Code
epa_dmr		Listed.for.Impairment
epa_dmr		Impairment.Class
epa_dmr		Number.of.CSO.Outfalls
epa_dmr		Total.Facility.Design.Flow..MGD.
epa_dmr		Actual.Average.Facility.Flow..MGD.
epa_dmr		Outfall.Number
epa_dmr		Monitoring.Location.Code
epa_dmr		Parameter.Code
epa_dmr		Toxic.Weighting.Factor..TWF.
epa_dmr		Substance.Registry.System.ID
epa_dmr		Limit.Quantity.1..Avg..kg.day.
epa_dmr		Limit.Quantity.2..Max..kg.day.
epa_dmr		Limit.Concentration.1..Min..mg.L.
epa_dmr		Limit.Concentration.2..Avg..mg.L.
epa_dmr		Limit.Concentration.3..Max..mg.L.
epa_dmr		Pollutant.Load..kg.yr.
epa_dmr		X..Load.from.DMRs
epa_dmr		X..Load.from.Limits
epa_dmr		Max.Allowable.Load..kg.yr.
epa_dmr		Load.Over.Limit..Option.1...kg.yr.
epa_dmr		Load.Over.Limit..Option.2...kg.yr.
epa_dmr		Wastewater.Flow..MGal.yr.
epa_dmr		Average.Daily.Load..kg.day.
epa_dmr		Average.Daily.Flow..MGD.
epa_dmr		Average.Wastewater.Temp..deg.F.
epa_dmr		Average.Wastewater.pH
epa_dmr		Potential.Outlier.
epa_dmr		TRI.Chemical.Name
epa_dmr		TRI.Direct.Release..lbs.yr.
epa_dmr		TRI.Indirect.Release..lbs.yr.
epa_dmr		Estimation.Factor
epa_dmr		Includes.non.detects
epa_dmr		PulledDate
epa_dmr		FileName
epa_dmr		NumObs
epa_nscrlft	LOD	Detect.Limit
epa_nscrlft	LOQ	Quant.Limit
epa_nscrlft	qc_flag	QA_Concerns
epa_nscrlft	reported_casrn	CAS
epa_nscrlft	reported_chemical_name	Chemical
epa_nscrlft	reported_media	Media
epa_nscrlft	reported_N	Number.of.Samples
epa_nscrlft	reported_num_detects	Number.of.Detects
epa_nscrlft	reported_result	reported_value
epa_nscrlft	reported_statistic	reported_statistic
epa_nscrlft	reported_units	Units
epa_nscrlft	years	SampleYear
epa_nscrlft		BelowDQL
epa_nscrlft		DQL
epa_nscrlft		FileName
epa_nscrlft		metric
epa_nscrlft		PulledDate
epa_nscrlft		table
epa_tnsss	LOD	MDL
epa_tnsss	nd_flag	NC.ND.Indicator
epa_tnsss	qc_flag	QA_Concerns
epa_tnsss	reported_analytical_method	Method
epa_tnsss	reported_casrn	CAS
epa_tnsss	reported_chemical_name	Analyte
epa_tnsss	reported_date	Sample.Date
epa_tnsss	reported_location	Plant.ID
epa_tnsss	reported_result	Conc
epa_tnsss	reported_sample_id	Sample.ID
epa_tnsss	reported_units	Units
epa_tnsss	sample_year	SampleYear
epa_tnsss		Class
epa_tnsss		Dilution
epa_tnsss		FileName
epa_tnsss		Flow.Group
epa_tnsss		Id.of.Duplicate
epa_tnsss		PulledDate
epa_tnsss		Sample.Location
epa_tnsss		SSC.Qualifier.Flags
epa_tnsss		Survey.Weight
epa_ucmr	LOQ	MRL
epa_ucmr	qc_flag	QA_Concerns
epa_ucmr	reported_analytical_method	MethodID
epa_ucmr	reported_casrn	CAS
epa_ucmr	reported_chemical_name	Contaminant
epa_ucmr	reported_date	CollectionDate
epa_ucmr	reported_location	FacilityName
epa_ucmr	reported_media	Media
epa_ucmr	reported_result	AnalyticalResultsValue
epa_ucmr	reported_units	Units
epa_ucmr	result_flag	AnalyticalResultsSign
epa_ucmr	us_state	State
epa_ucmr		SampleDate
epa_ucmr		PWSID
epa_ucmr		PWSName
epa_ucmr		Size
epa_ucmr		FacilityID
epa_ucmr		FacilityWaterType
epa_ucmr		SamplePointID
epa_ucmr		SamplePointName
epa_ucmr		SamplePointType
epa_ucmr		AssociatedFacilityID
epa_ucmr		AssociatedSamplePointID
epa_ucmr		SampleID
epa_ucmr		SampleEventCode
epa_ucmr		MonitoringRequirement
epa_ucmr		Region
epa_ucmr		PulledDate
epa_ucmr		FileName
fda_tds_elem	LOD	LOD
fda_tds_elem	LOQ	LOQ
fda_tds_elem	qc_flag	QA_Concerns
fda_tds_elem	reported_analytical_method	Method
fda_tds_elem	reported_chemical_name	Element
fda_tds_elem	reported_collection_activity_id	Batch.ID
fda_tds_elem	reported_media	Food.Name
fda_tds_elem	reported_result	Conc
fda_tds_elem	reported_units	Unit
fda_tds_elem	result_flag	Result.Qualifier.and.Remarks
fda_tds_elem	sample_year	SampleYear
fda_tds_elem		Anal.Type
fda_tds_elem		FileName
fda_tds_elem		Food.No.
fda_tds_elem		Instrument
fda_tds_elem		MB
fda_tds_elem		Media
fda_tds_elem		PulledDate
fda_tds_elem		Replicate.No.
fda_tds_elem		Sample.Qualifier
fda_tds_elem		Trace
fda_tds_pest	qc_flag	QA_Concerns
fda_tds_pest	reported_analytical_method	Method
fda_tds_pest	reported_chemical_name	Residue
fda_tds_pest	reported_media	Food.Name
fda_tds_pest	reported_result	Conc
fda_tds_pest	reported_units	Unit
fda_tds_pest	sample_year	SampleYear
fda_tds_pest		MB
fda_tds_pest		Food.No.
fda_tds_pest		Anal.Type
fda_tds_pest		Trace
fda_tds_pest		Extn
fda_tds_pest		Detn
fda_tds_pest		Media
fda_tds_pest		PulledDate
fda_tds_pest		FileName
ices_biota	country	Country
ices_biota	LOD	DETLI
ices_biota	LOQ	LMQNT
ices_biota	nd_flag	QFLAG
ices_biota	qc_flag	QA_Concerns
ices_biota	reported_analytical_method	METOA
ices_biota	reported_chemical_name	Description
ices_biota	reported_date	DATE
ices_biota	reported_media	Media
ices_biota	reported_result	Value
ices_biota	reported_sample_id	tblSampleID
ices_biota	reported_species	Species
ices_biota	reported_units	MUNIT
ices_biota	sample_year	MYEAR
ices_biota		MATRX
ices_biota		PARAM
ices_biota		MPROG
ices_biota		PURPM
ices_biota		RLABO
ices_biota		STATN
ices_biota		Latitude
ices_biota		Longitude
ices_biota		SEXCO
ices_biota		NOINP
ices_biota		NODIS
ices_biota		PARGROUP
ices_biota		BASIS
ices_biota		VFLAG
ices_biota		UNCRT
ices_biota		METCU
ices_biota		ALABO
ices_biota		REFSK
ices_biota		METST
ices_biota		METPT
ices_biota		METPS
ices_biota		METFP
ices_biota		METCX
ices_biota		FORML
ices_biota		Test.Organism
ices_biota		SMTYP
ices_biota		SUBNO
ices_biota		BULKID
ices_biota		FINFL
ices_biota		tblAnalysisID
ices_biota		tblParamID
ices_biota		tblBioID
ices_biota		PulledDate
ices_biota		FileName
ices_biota		Media_class
ices_sediment	country	Country
ices_sediment	LOD	DETLI
ices_sediment	LOQ	LMQNT
ices_sediment	nd_flag	QFLAG
ices_sediment	qc_flag	QA_Concerns
ices_sediment	reported_analytical_method	METOA
ices_sediment	reported_chemical_name	Description
ices_sediment	reported_date	DATE
ices_sediment	reported_media	Media
ices_sediment	reported_result	Value
ices_sediment	reported_sample_id	tblSampleID
ices_sediment	reported_units	MUNIT
ices_sediment	sample_year	MYEAR
ices_sediment		MATRX
ices_sediment		PARAM
ices_sediment		MPROG
ices_sediment		PURPM
ices_sediment		RLABO
ices_sediment		STATN
ices_sediment		Latitude
ices_sediment		Longitude
ices_sediment		Species
ices_sediment		SEXCO
ices_sediment		NOINP
ices_sediment		DEPHU
ices_sediment		DEPHL
ices_sediment		NODIS
ices_sediment		PARGROUP
ices_sediment		BASIS
ices_sediment		VFLAG
ices_sediment		UNCRT
ices_sediment		METCU
ices_sediment		ALABO
ices_sediment		REFSK
ices_sediment		METST
ices_sediment		METPT
ices_sediment		METPS
ices_sediment		METFP
ices_sediment		METCX
ices_sediment		FORML
ices_sediment		Test.Organism
ices_sediment		SMTYP
ices_sediment		FINFL
ices_sediment		SUBNO
ices_sediment		BULKID
ices_sediment		tblAnalysisID
ices_sediment		tblParamID
ices_sediment		PulledDate
ices_sediment		FileName
ip_chem_biomonitoring	LOD	LOD
ip_chem_biomonitoring	LOQ	LOQ
ip_chem_biomonitoring	qc_flag	QA_Concerns
ip_chem_biomonitoring	reported_casrn	CAS Number
ip_chem_biomonitoring	reported_chemical_name	Chemical Name
ip_chem_biomonitoring	reported_dates	Sampling Date
ip_chem_biomonitoring	reported_detect_rate	Percentage of Samples >= LOD
ip_chem_biomonitoring	reported_location	Country Name
ip_chem_biomonitoring	reported_media	Media
ip_chem_biomonitoring	reported_N	Number of Samples
ip_chem_biomonitoring	reported_num_nds	Number of Non Detects
ip_chem_biomonitoring	reported_population	Cohort Name
ip_chem_biomonitoring	reported_population	Target Population
ip_chem_biomonitoring	reported_result	Concentration Value
ip_chem_biomonitoring	reported_species	Specimen Name
ip_chem_biomonitoring	reported_statistic	Statistic Name
ip_chem_biomonitoring	reported_units	Unit of Measure
ip_chem_biomonitoring		Country Code
ip_chem_biomonitoring		Sample Source Code
ip_chem_biomonitoring		Sample Source Name
ip_chem_biomonitoring		Level of Aggregation
ip_chem_biomonitoring		Samples Below LOQ
ip_chem_biomonitoring		Position
ip_chem_biomonitoring		Latitude
ip_chem_biomonitoring		Longitude
ip_chem_biomonitoring		Location Name
ip_chem_biomonitoring		Compound
ip_chem_biomonitoring		Cohort Code
ip_chem_biomonitoring		Determinant Name
ip_chem_biomonitoring		Determinant Value
ip_chem_biomonitoring		Sample Type
ip_chem_biomonitoring		Confidence Interval
ip_chem_biomonitoring		IPCheM QC
ip_chem_biomonitoring		PulledDate
ip_chem_biomonitoring		FileName
ip_chem_biomonitoring		Sampling Matrix
ip_chem_biomonitoring		Adjusted For
ip_chem_biomonitoring		Concentration Value (unadjusted)
ip_chem_biomonitoring		Confidence Interval (unadjusted)
ip_chem_biomonitoring		Analysed Fraction
ip_chem_biomonitoring		Standard Deviation
ip_chem_biomonitoring		Region
ip_chem_biomonitoring		Study
ip_chem_biomonitoring		Aggregation Period
ip_chem_biomonitoring		Measurements Count
ip_chem_biomonitoring		Measurements Count ≥ LOQ
ip_chem_biomonitoring		Decomposition Method
ip_chem_biomonitoring		Dry Wet Weight
ip_chem_biomonitoring		Specimen Code
ip_chem_biomonitoring		Measurement ID
ip_chem_biomonitoring		Measurement Institute
ip_chem_biomonitoring		Measurement Method
ip_chem_biomonitoring		Analyte Code
ip_chem_biomonitoring		Dynamic Link
ip_chem_biomonitoring		Created
ip_chem_biomonitoring		Updated
ip_chem_biomonitoring		Standard Error
ip_chem_biomonitoring		Mean Confidence Interval
ip_chem_biomonitoring		Geometric Mean Confidence Interval
ip_chem_biota	qc_flag	QA_Concerns
ip_chem_biota	reported_casrn	CASNumber
ip_chem_biota	reported_chemical_name	Determinand_HazSubs
ip_chem_biota	reported_collection_activity_id	RecordID
ip_chem_biota	reported_location	CountryCode
ip_chem_biota	reported_media	Tissue
ip_chem_biota	reported_reference	tcm_DataSource
ip_chem_biota	reported_result	Concentration
ip_chem_biota	reported_sample_id	SampleID
ip_chem_biota	reported_species	Species
ip_chem_biota	reported_units	Unit_HazSubs
ip_chem_biota	result_flag	LOD_LOQ_Flag
ip_chem_biota	sample_month	Month
ip_chem_biota	sample_year	Year
ip_chem_biota		RecordReported
ip_chem_biota		DataProvider
ip_chem_biota		WaterbaseID
ip_chem_biota		NationalStationID
ip_chem_biota		Day
ip_chem_biota		Species_Cat
ip_chem_biota		Fat
ip_chem_biota		Exlip
ip_chem_biota		Lipid
ip_chem_biota		DryWetRatio
ip_chem_biota		Basis
ip_chem_biota		Remarks
ip_chem_biota		QA_MVissues
ip_chem_biota		QA_LRviolations
ip_chem_biota		QA_outlier
ip_chem_biota		QA_station_issues
ip_chem_biota		QA_DDviolations
ip_chem_biota		PulledDate
ip_chem_biota		FileName
ip_chem_ibs	LOD	LOD
ip_chem_ibs	LOQ	LOQ
ip_chem_ibs	qc_flag	QA_Concerns
ip_chem_ibs	reported_casrn	CAS Number
ip_chem_ibs	reported_chemical_name	Chemical Name
ip_chem_ibs	reported_location	Country Name
ip_chem_ibs	reported_media	Media
ip_chem_ibs	reported_result	Concentration Value
ip_chem_ibs	reported_sample_id	Sample ID
ip_chem_ibs	reported_units	Unit of Measure
ip_chem_ibs	sample_year	Sampling Date
ip_chem_ibs		Country Code
ip_chem_ibs		Sample Source Code
ip_chem_ibs		Sample Source Name
ip_chem_ibs		Sampling Matrix
ip_chem_ibs		Level of Aggregation
ip_chem_ibs		Position
ip_chem_ibs		Latitude
ip_chem_ibs		Longitude
ip_chem_ibs		Location Name
ip_chem_ibs		Sex
ip_chem_ibs		Smoking
ip_chem_ibs		Education
ip_chem_ibs		Age (year)
ip_chem_ibs		Weight (kg)
ip_chem_ibs		Height (cm)
ip_chem_ibs		Creatinine (µg/L)
ip_chem_ibs		IPCheM QC
ip_chem_ibs		PulledDate
ip_chem_ibs		FileName
ip_chem_lakes	LOQ	LimitOfQuantification
ip_chem_lakes	qc_flag	QA_Concerns
ip_chem_lakes	reported_casrn	CASNumber
ip_chem_lakes	reported_chemical_name	Determinand_HazSubs
ip_chem_lakes	reported_collection_activity_id	RecordID
ip_chem_lakes	reported_location	CountryCode
ip_chem_lakes	reported_N	NumberOfSamples
ip_chem_lakes	reported_num_nds	NumberOfSamplesBelowLOQ
ip_chem_lakes	reported_result	reported_value	melted from raw data (reported_statistic contains raw variable name)
ip_chem_lakes	reported_statistic	reported_statistic	melted from raw data (reported_statistic contains raw variable name)
ip_chem_lakes	reported_units	Unit_HazSubs
ip_chem_lakes	years	Year
ip_chem_lakes		RecordReported
ip_chem_lakes		WaterbaseID
ip_chem_lakes		NationalStationID
ip_chem_lakes		CEN_ISO
ip_chem_lakes		Minimum
ip_chem_lakes		Mean
ip_chem_lakes		Maximum
ip_chem_lakes		Median
ip_chem_lakes		StandardDeviation
ip_chem_lakes		SampleDepth
ip_chem_lakes		NoOfSubsites
ip_chem_lakes		MethodSubsitesSpatialAggreg
ip_chem_lakes		Remarks
ip_chem_lakes		AggregatedBy
ip_chem_lakes		QA_MVissues
ip_chem_lakes		QA_LRviolations
ip_chem_lakes		QA_station_issues
ip_chem_lakes		QA_DDviolations
ip_chem_lakes		PulledDate
ip_chem_lakes		FileName
ip_chem_seawater	qc_flag	QA_Concerns
ip_chem_seawater	reported_casrn	CASNumber
ip_chem_seawater	reported_chemical_name	Determinand_HazSubs
ip_chem_seawater	reported_collection_activity_id	RecordID
ip_chem_seawater	reported_location	CountryCode
ip_chem_seawater	reported_reference	tcm_DataSource
ip_chem_seawater	reported_result	Concentration
ip_chem_seawater	reported_sample_id	SampleID
ip_chem_seawater	reported_units	Unit_HazSubs
ip_chem_seawater	result_flag	LOD_LOQ_Flag
ip_chem_seawater	sample_month	Month
ip_chem_seawater	sample_year	Year
ip_chem_seawater		RecordReported
ip_chem_seawater		DataProvider
ip_chem_seawater		WaterbaseID
ip_chem_seawater		NationalStationID
ip_chem_seawater		Day
ip_chem_seawater		SampleDepth
ip_chem_seawater		ThermoPos
ip_chem_seawater		HaloPos
ip_chem_seawater		Salinity
ip_chem_seawater		Remarks
ip_chem_seawater		QA_MVissues
ip_chem_seawater		QA_LRviolations
ip_chem_seawater		QA_outlier
ip_chem_seawater		QA_station_issues
ip_chem_seawater		QA_DDviolations
ip_chem_seawater		PulledDate
ip_chem_seawater		FileName
ip_chem_sediment	qc_flag	QA_Concerns
ip_chem_sediment	reported_casrn	CASNumber
ip_chem_sediment	reported_chemical_name	Determinand_HazSubs
ip_chem_sediment	reported_collection_activity_id	RecordID
ip_chem_sediment	reported_location	CountryCode
ip_chem_sediment	reported_reference	tcm_DataSource
ip_chem_sediment	reported_result	Concentration
ip_chem_sediment	reported_sample_id	SampleID
ip_chem_sediment	reported_units	Unit_HazSubs
ip_chem_sediment	result_flag	LOD_LOQ_Flag
ip_chem_sediment	sample_month	Month
ip_chem_sediment	sample_year	Year
ip_chem_sediment		RecordReported
ip_chem_sediment		DataProvider
ip_chem_sediment		WaterbaseID
ip_chem_sediment		NationalStationID
ip_chem_sediment		Day
ip_chem_sediment		GrainType
ip_chem_sediment		Fraction
ip_chem_sediment		Sampler
ip_chem_sediment		BottomDepth
ip_chem_sediment		SedimentTop
ip_chem_sediment		SedimentBottom
ip_chem_sediment		OrganicCarbon
ip_chem_sediment		DryWetRatio
ip_chem_sediment		Basis
ip_chem_sediment		Remarks
ip_chem_sediment		QA_MVissues
ip_chem_sediment		QA_LRviolations
ip_chem_sediment		QA_outlier
ip_chem_sediment		QA_station_issues
ip_chem_sediment		QA_DDviolations
ip_chem_sediment		PulledDate
ip_chem_sediment		FileName
nhanes	qc_flag	QA_Concerns
nhanes	reported_chemical_name	Chemical
nhanes	reported_media	Media
nhanes	reported_N	Samplesize
nhanes	reported_population	Population
nhanes	reported_result	reported_result	melted from raw data (reported_statistic contains raw variable name)
nhanes	reported_statistic	reported_statistic	melted from raw data (reported_statistic contains raw variable name)
nhanes	reported_subpopulation	Categories
nhanes	reported_units	Units
nhanes	years	Surveyyears
nhanes		Notes
nhanes		PulledDate
nhanes		FileName
nhanes		StartYear
nhanes		EndYear
nhanes		CT
nhanes		Low
nhanes		High
usda_nrp	qc_flag	QA_Concerns
usda_nrp	reported_chemical_name	Analyte.Name
usda_nrp	reported_collection_activity_id	Project.Name
usda_nrp	reported_date	Collect.On
usda_nrp	reported_media	Tissue.Name
usda_nrp	reported_result	Result
usda_nrp	reported_sample_id	FormID
usda_nrp	reported_species	Species.Name
usda_nrp	reported_units	Units
usda_nrp	result_flag	Conclusion
usda_nrp		Authority
usda_nrp		Date.Reviewed
usda_nrp		FileName
usda_nrp		Project
usda_nrp		PulledDate
usda_nrp		Tolerance.Level
usgs	LOQ	DetectionQuantitationLimitMeasure.MeasureValue
usgs	nd_flag	ResultDetectionConditionText
usgs	qc_flag	QA_Concerns
usgs	reported_analytical_method	ResultAnalyticalMethod.MethodName
usgs	reported_chemical_name	CharacteristicName
usgs	reported_collection_activity_id	ActivityIdentifier
usgs	reported_date	ActivityStartDate
usgs	reported_location	MonitoringLocationIdentifier
usgs	reported_media	ActivityMediaSubdivisionName
usgs	reported_reference	ProviderName
usgs	reported_result	ResultMeasureValue
usgs	reported_species	SubjectTaxonomicName
usgs	reported_units	ResultMeasure.MeasureUnitCode
usgs	result_flag	MeasureQualifierCode
usgs	sample_year	SampleYear
usgs		ActivityMediaName
usgs		SampleTissueAnatomyName
usgs		ActivityBottomDepthHeightMeasure.MeasureUnitCode
usgs		ActivityBottomDepthHeightMeasure.MeasureValue
usgs		ActivityCommentText
usgs		ActivityConductingOrganizationText
usgs		ActivityDepthAltitudeReferencePointText
usgs		ActivityDepthHeightMeasure.MeasureUnitCode
usgs		ActivityDepthHeightMeasure.MeasureValue
usgs		ActivityEndDate
usgs		ActivityEndTime.Time
usgs		ActivityEndTime.TimeZoneCode
usgs		ActivityLocation.HorizontalAccuracyMeasure.MeasureUnitCode
usgs		ActivityLocation.HorizontalAccuracyMeasure.MeasureValue
usgs		ActivityLocation.HorizontalCollectionMethodName
usgs		ActivityLocation.HorizontalCoordinateReferenceSystemDatumName
usgs		ActivityLocation.LatitudeMeasure
usgs		ActivityLocation.LongitudeMeasure
usgs		ActivityLocation.SourceMapScaleNumeric
usgs		ActivityRelativeDepthName
usgs		ActivityStartDate
usgs		ActivityStartTime.Time
usgs		ActivityStartTime.TimeZoneCode
usgs		ActivityTopDepthHeightMeasure.MeasureUnitCode
usgs		ActivityTopDepthHeightMeasure.MeasureValue
usgs		ActivityTypeCode
usgs		AnalysisEndDate
usgs		AnalysisEndTime.Time
usgs		AnalysisEndTime.TimeZoneCode
usgs		AnalysisStartDate
usgs		AnalysisStartTime.Time
usgs		AnalysisStartTime.TimeZoneCode
usgs		AssemblageSampledName
usgs		BiologicalIndividualIdentifier
usgs		BiologicalIntentName
usgs		BoatSpeedMeasure.MeasureUnitCode
usgs		BoatSpeedMeasure.MeasureValue
usgs		CellFormName
usgs		CellShapeName
usgs		ChemicalPreservativeUsedName
usgs		CollectionDuration.MeasureUnitCode
usgs		CollectionDuration.MeasureValue
usgs		ConfidenceIntervalValue
usgs		CurrentSpeedMeasure.MeasureUnitCode
usgs		CurrentSpeedMeasure.MeasureValue
usgs		DataLoggerLine
usgs		DataQuality.BiasValue
usgs		DetectionQuantitationLimitMeasure.MeasureValue
usgs		DetectionQuantitationLimitMeasure.MeasureUnitCode
usgs		DetectionQuantitationLimitTypeName
usgs		FileName
usgs		FrequencyClassDescriptorCode
usgs		FrequencyClassDescriptorUnitCode
usgs		FrequencyClassInformationUrl
usgs		FunctionalFeedingGroupName
usgs		GroupSummaryCountWeight.MeasureUnitCode
usgs		GroupSummaryCountWeight.MeasureValue
usgs		HabitName
usgs		HydrologicCondition
usgs		HydrologicEvent
usgs		LaboratoryAccreditationAuthorityName
usgs		LaboratoryAccreditationIndicator
usgs		LaboratoryName
usgs		LabSamplePreparationMethod.MethodDescriptionText
usgs		LabSamplePreparationMethod.MethodIdentifier
usgs		LabSamplePreparationMethod.MethodIdentifierContext
usgs		LabSamplePreparationMethod.MethodName
usgs		LabSamplePreparationMethod.MethodQualifierTypeName
usgs		LabSamplePreparationUrl
usgs		LowerClassBoundValue
usgs		LowerConfidenceLimitValue
usgs		MeasureQualifierCode
usgs		Media
usgs		MethodDescriptionText
usgs		MethodSpecificationName
usgs		NetMeshSizeMeasure.MeasureUnitCode
usgs		NetMeshSizeMeasure.MeasureValue
usgs		NetSurfaceAreaMeasure.MeasureUnitCode
usgs		NetSurfaceAreaMeasure.MeasureValue
usgs		NetTypeName
usgs		OrganizationFormalName
usgs		OrganizationIdentifier
usgs		PassCount
usgs		PrecisionValue
usgs		PreparationEndDate
usgs		PreparationEndTime.Time
usgs		PreparationEndTime.TimeZoneCode
usgs		PreparationStartDate
usgs		PreparationStartTime.Time
usgs		PreparationStartTime.TimeZoneCode
usgs		ProjectIdentifier
usgs		PulledDate
usgs		ReachLengthMeasure.MeasureUnitCode
usgs		ReachLengthMeasure.MeasureValue
usgs		ReachWidthMeasure.MeasureUnitCode
usgs		ReachWidthMeasure.MeasureValue
usgs		ResultAnalyticalMethod.MethodIdentifier
usgs		ResultAnalyticalMethod.MethodIdentifierContext
usgs		ResultAnalyticalMethod.MethodQualifierTypeName
usgs		ResultAnalyticalMethod.MethodUrl
usgs		ResultCommentText
usgs		ResultDepthAltitudeReferencePointText
usgs		ResultDepthHeightMeasure.MeasureUnitCode
usgs		ResultDepthHeightMeasure.MeasureValue
usgs		ResultDetectionQuantitationLimitUrl
usgs		ResultIdentifier
usgs		ResultLaboratoryCommentCode
usgs		ResultLaboratoryCommentText
usgs		ResultParticleSizeBasisText
usgs		ResultSampleFractionText
usgs		ResultSamplingPointName
usgs		ResultStatusIdentifier
usgs		ResultTemperatureBasisText
usgs		ResultTimeBasisText
usgs		ResultValueTypeName
usgs		ResultWeightBasisText
usgs		SampleAquifer
usgs		SampleCollectionEquipmentName
usgs		SampleCollectionMethod.MethodDescriptionText
usgs		SampleCollectionMethod.MethodIdentifier
usgs		SampleCollectionMethod.MethodIdentifierContext
usgs		SampleCollectionMethod.MethodName
usgs		SampleCollectionMethod.MethodQualifierTypeName
usgs		SampleCollectionMethod.SampleCollectionEquipmentCommentText
usgs		SampleContainerColorName
usgs		SampleContainerTypeName
usgs		SamplePreparationMethod.MethodDescriptionText
usgs		SamplePreparationMethod.MethodIdentifier
usgs		SamplePreparationMethod.MethodIdentifierContext
usgs		SamplePreparationMethod.MethodName
usgs		SamplePreparationMethod.MethodQualifierTypeName
usgs		SampleTransportStorageDescription
usgs		SamplingComponentName
usgs		SamplingComponentPlaceInSeriesNumeric
usgs		StatisticalBaseCode
usgs		SubjectTaxonomicName
usgs		SubstitutionDilutionFactorNumeric
usgs		TaxonomicDetailsCitation.ResourceCreatorName
usgs		TaxonomicDetailsCitation.ResourceDate
usgs		TaxonomicDetailsCitation.ResourceIdentifier
usgs		TaxonomicDetailsCitation.ResourcePublisherName
usgs		TaxonomicDetailsCitation.ResourceSubjectText
usgs		TaxonomicDetailsCitation.ResourceTitleName
usgs		TaxonomicPollutionTolerance
usgs		TaxonomicPollutionToleranceScaleText
usgs		TaxonomistAccreditationAuthorityName
usgs		TaxonomistAccreditationIndicator
usgs		ThermalPreservativeUsedName
usgs		ToxicityTestType
usgs		TrophicLevelName
usgs		UnidentifiedSpeciesIdentifier
usgs		UpperClassBoundValue
usgs		UpperConfidenceLimitValue
usgs		USGSPCode
usgs		VoltismName
