# Supplementary material for: A harmonized chemical monitoring database for support of exposure assessments
Source: Sci Data. 2022 Jun 16;9:314. doi: 10.1038/s41597-022-01365-8 (PMC9203490; doi:10.1038/s41597-022-01365-8)
Supplement: Supplementary file 4 — Table S4. [file 41597_2022_1365_MOESM4_ESM.xlsx]

## Sheet: Table S4
S4. Mapping of raw chemical identifiers to harmonized DTXSID.
	Variable	Description
	DTXRID	DSSTox record ID (used by internal EPA data curation system)
	Source	Data source
	Reported_casrn	Reported CASRN
	Reported_chemical_name	Reported chemical name
	DTXSID	DSSTOX chemical substance ID
	PREFERRED_NAME	Preferred chemical name for this DTXSID
	CASRN	Active CASRN associated with this DTXSID
	Substance_Type	Type of substance (from EPA curation system)
	Structure_InChIKey	InChiKey (from EPA curation system)
	Structure_Formula	Structure (from EPA curation system)
	Howcurated	How the chemical was curated (Typically EPA/ORD's standard chemical curation workflow)
DTXRID	Source	Reported_casrn	Reported_chemical_name	DTXSID	PREFERRED_NAME	CASRN	Substance_Type	Structure_InChIKey	Structure_Formula	Howcurated
DTXRID2016336780	ahhs		allethrin	DTXSID8035180	Allethrin	584-79-2	Mixture of Stereoisomers	ZCVAOQKBXKSDMS-UHFFFAOYNA-N	C19H26O3	Standard Curation and Provided RID
DTXRID0016336781	ahhs		alpha-chlordane	DTXSID6038326	cis-Chlordane	5103-71-9	Mixture of Stereoisomers	BIWJNBZANLAXMG-VNWFLXDMNA-N	C10H6Cl8	Standard Curation and Provided RID
DTXRID8016336782	ahhs		arsenic	DTXSID4023886	Arsenic	7440-38-2	Single Compound	RQNWIZPPADIBDY-UHFFFAOYSA-N	As	Standard Curation and Provided RID
DTXRID6016336783	ahhs		bifenthrin	DTXSID9020160	Bifenthrin	82657-04-3	Mixture of Stereoisomers	OMFRMAHOUUJSGP-KLUXTTGUNA-N	C23H22ClF3O2	Standard Curation and Provided RID
DTXRID4016336784	ahhs		chlorpyrifos	DTXSID4020458	Chlorpyrifos	2921-88-2	Single Compound	SBPBAQFWLVIOKP-UHFFFAOYSA-N	C9H11Cl3NO3PS	Standard Curation and Provided RID
DTXRID2016336785	ahhs		cis-permethrin	DTXSID0038338	(+/-)-cis-Permethrin	61949-76-6	Mixture of Stereoisomers	RLLPVAHGXHCWKJ-NJPLCYPENA-N	C21H20Cl2O3	Standard Curation and Provided RID
DTXRID0016336786	ahhs		cyfluthrin	DTXSID5035957	Cyfluthrin	68359-37-5	Mixture of Stereoisomers	QQODLKZGRKWIFG-UHFFFAOYNA-N	C22H18Cl2FNO3	Standard Curation and Provided RID
DTXRID8016336787	ahhs		cypermethrin	DTXSID1023998	Cypermethrin	52315-07-8	Mixture of Stereoisomers	KAATUXNTWXVJKI-UHFFFAOYNA-N	C22H19Cl2NO3	Standard Curation and Provided RID
DTXRID6016336788	ahhs		deltamethrin	DTXSID8020381	Deltamethrin	52918-63-5	Single Compound	OWZREIFADZCYQD-NSHGMRRFSA-N	C22H19Br2NO3	Standard Curation and Provided RID
DTXRID4016336789	ahhs		diazinon	DTXSID9020407	Diazinon	333-41-5	Single Compound	FHIVAFMUCKRCQO-UHFFFAOYSA-N	C12H21N2O3PS	Standard Curation and Provided RID
DTXRID9016336790	ahhs		esfenvalerate	DTXSID4032667	Esfenvalerate	66230-04-4	Single Compound	NYPJDWWKZLNGGM-RPWUZVMVSA-N	C25H22ClNO3	Standard Curation and Provided RID
DTXRID7016336791	ahhs		fenpropathrin	DTXSID0024002	Fenpropathrin	39515-41-8	Single Compound	XQUXKZZNEFRCAW-UHFFFAOYNA-N	C22H23NO3	Standard Curation and Provided RID
DTXRID5016336792	ahhs		fipronil	DTXSID4034609	Fipronil	120068-37-3	Single Compound	ZOCSXAVNDGMNBV-UHFFFAOYNA-N	C12H4Cl2F6N4OS	Standard Curation and Provided RID
DTXRID3016336793	ahhs		gamma-chlordane	DTXSID4038346	trans-Chlordane	5103-74-2	Single Compound	BIWJNBZANLAXMG-GHZVNRKFNA-N	C10H6Cl8	Standard Curation and Provided RID
DTXRID1016336794	ahhs		heptachlor	DTXSID3020679	Heptachlor	76-44-8	Single Compound	FRCCEHPWNOQAEU-UHFFFAOYNA-N	C10H5Cl7	Standard Curation and Provided RID
DTXRID9016336795	ahhs		imiprothrin	DTXSID8034669	Imiprothrin	72963-72-5	Mixture of Stereoisomers	VPRAQYXPZIFIOH-UHFFFAOYNA-N	C17H22N2O4	Standard Curation and Provided RID
DTXRID7016336796	ahhs		lambda-cyhalothrin	DTXSID7032559	<lamda>-Cyhalothrin	91465-08-6	Mixture of Stereoisomers	ZXQYGBMAQZUVMI-VGISDWQONA-N	C23H19ClF3NO3	Standard Curation and Provided RID
DTXRID5016336797	ahhs		lead	DTXSID2024161	Lead	7439-92-1	Single Compound	WABPQHHGFIMREM-UHFFFAOYSA-N	Pb	Standard Curation and Provided RID
DTXRID3016336798	ahhs		malathion	DTXSID4020791	Malathion	121-75-5	Mixture of Stereoisomers	JXSJBGJIGXNWCI-UHFFFAOYNA-N	C10H19O6PS2	Standard Curation and Provided RID
DTXRID1016336799	ahhs		p,p\x92-dde	DTXSID9020374	p,p'-DDE	72-55-9	Single Compound	UCNVFOCBFJOQAL-UHFFFAOYSA-N	C14H8Cl4	Standard Curation and Provided RID
DTXRID2016336800	ahhs		p,p\x92-ddt	DTXSID4020375	DDT	50-29-3	Single Compound	YVGGHNCTFXOJCH-UHFFFAOYSA-N	C14H9Cl5	Standard Curation and Provided RID
DTXRID0016336801	ahhs		piperonyl butoxide	DTXSID1021166	Piperonyl butoxide	51-03-6	Single Compound	FIPWRIJSWJWJAI-UHFFFAOYSA-N	C19H30O5	Standard Curation and Provided RID
DTXRID8016336802	ahhs		prallethrin	DTXSID0032572	Prallethrin	23031-36-9	Mixture of Stereoisomers	SMKRKQBMYOFFMU-UHFFFAOYNA-N	C19H24O3	Standard Curation and Provided RID
DTXRID6016336803	ahhs		pyrethrin i	DTXSID4034499	Pyrethrin I	121-21-1	Single Compound	ROVGZAWFACYCSP-VUMXUWRFSA-N	C21H28O3	Standard Curation and Provided RID
DTXRID4016336804	ahhs		pyrethrin ii	DTXSID2042353	Pyrethrin II	121-29-9	Single Compound	VJFUPGQZSXIULQ-XIGJTORUSA-N	C22H28O5	Standard Curation and Provided RID
DTXRID2016336805	ahhs		resmethrin	DTXSID7022253	Resmethrin	10453-86-8	Mixture of Stereoisomers	VEMKTZHHVJILDY-UHFFFAOYNA-N	C22H26O3	Standard Curation and Provided RID
DTXRID0016336806	ahhs		sumithrin	DTXSID7032688	Phenothrin	26002-80-2	Mixture of Stereoisomers	SBNFWQZLDJGRLK-UHFFFAOYNA-N	C23H26O3	Standard Curation and Provided RID
DTXRID8016336807	ahhs		tetramethrin	DTXSID6032649	Tetramethrin	7696-12-0	Single Compound	CXBMCYHAMVGWJQ-UHFFFAOYNA-N	C19H25NO4	Standard Curation and Provided RID
DTXRID6016336808	ahhs		trans-permethrin	DTXSID4037611	trans-Permethrin	61949-77-7	Single Compound	RLLPVAHGXHCWKJ-ZSFWTHPBNA-N	C21H20Cl2O3	Standard Curation and Provided RID
DTXRID4016336809	airmon		ca	DTXSID7037638	Calcium ion	14127-61-8	Single Compound	BHPQYMZQTOCNFJ-UHFFFAOYSA-N	Ca	Standard Curation and Provided RID
DTXRID9016336810	airmon		cl	DTXSID6043969	Chloride	16887-00-6	Single Compound	VEXZGXHMUGYJMC-UHFFFAOYSA-M	Cl	Standard Curation and Provided RID
DTXRID7016336811	airmon		k	DTXSID9049748	Potassium	7440-09-7	Single Compound	ZLMJMSJWJFRBEC-UHFFFAOYSA-N	K	Standard Curation and Provided RID
DTXRID5016336812	airmon		mg	DTXSID0049658	Magnesium	7439-95-4	Single Compound	FYYHWMGAXLPEAU-UHFFFAOYSA-N	Mg	Standard Curation and Provided RID
DTXRID3016336813	airmon		na	DTXSID1049774	Sodium	7440-23-5	Single Compound	KEAYESYHFKHZAL-UHFFFAOYSA-N	Na	Standard Curation and Provided RID
DTXRID1016336814	airmon		nh4	DTXSID5043974	Ammonium	14798-03-9	Single Compound	QGZKDVFQNNGYKY-UHFFFAOYSA-O	H4N	Standard Curation and Provided RID
DTXRID9016336815	airmon		no3	DTXSID5024217	Nitrate	14797-55-8	Single Compound	NHNBFGGVMKEFGY-UHFFFAOYSA-N	NO3	Standard Curation and Provided RID
DTXRID7016336816	airmon		po4	DTXSID7039672	Phosphate	14265-44-2	Single Compound	NBIIXXVUZAFLBC-UHFFFAOYSA-K	O4P	Standard Curation and Provided RID
DTXRID5016336817	airmon		so4	DTXSID3042425	Sulfate	14808-79-8	Single Compound	QAOWNCQODCNURD-UHFFFAOYSA-L	O4S	Standard Curation and Provided RID
DTXRID3016336818	biomon_ca		1-hydroxynaphthalene (1-nap)	DTXSID6021793	1-Naphthol	90-15-3	Single Compound	KJCVRFUGPWSIIH-UHFFFAOYSA-N	C10H8O	Standard Curation and Provided RID
DTXRID1016336819	biomon_ca		1-hydroxyphenanthrene (1-phen)	DTXSID90872758	1-Hydroxyphenanthrene	2433-56-9	Single Compound	GTBXZWADMKOZQJ-UHFFFAOYSA-N	C14H10O	Standard Curation and Provided RID
DTXRID6016336820	biomon_ca		1-hydroxypyrene (1-pyr)	DTXSID1038298	1-Hydroxypyrene	5315-79-7	Single Compound	BIJNHUAPTJVVNQ-UHFFFAOYSA-N	C16H10O	Standard Curation and Provided RID
DTXRID4016336821	biomon_ca		2-(n-ethyl-perfluorooctane sulfonamido) acetic acid [et-pfosa-acoh]	DTXSID5062760	2-(N-Ethylperfluorooctanesulfonamido)acetic acid	2991-50-6	Single Compound	CKRXVVGETMYFIO-UHFFFAOYSA-N	C12H8F17NO4S	Standard Curation and Provided RID
DTXRID2016336822	biomon_ca		2-(n-methyl-perfluorooctane sulfonamido) acetic acid [me-pfosa-acoh]	DTXSID10624392	2-(N-Methylperfluorooctanesulfonamido)acetic acid	2355-31-9	Single Compound	QNDHIRFIMVNHBN-UHFFFAOYSA-N	C11H6F17NO4S	Standard Curation and Provided RID
DTXRID0016336823	biomon_ca		2,4,5-trichlorophenoxyacetic acid (2,4,5-t)	DTXSID5021388	2,4,5-Trichlorophenoxyacetic acid	93-76-5	Single Compound	SMYMJHWAQXWPDB-UHFFFAOYSA-N	C8H5Cl3O3	Standard Curation and Provided RID
DTXRID8016336824	biomon_ca		2,4-dichlorophenoxyacetic acid (2,4-d)	DTXSID0020442	2,4-Dichlorophenoxyacetic acid	94-75-7	Single Compound	OVSKIKFHRZPJSS-UHFFFAOYSA-N	C8H6Cl2O3	Standard Curation and Provided RID
DTXRID6016336825	biomon_ca		2-hydroxyfluorene (2-fluo)	DTXSID2047569	2-Hydroxyfluorene	2443-58-5	Single Compound	ZDOIAPGLORMKTR-UHFFFAOYSA-N	C13H10O	Standard Curation and Provided RID
DTXRID4016336826	biomon_ca		2-hydroxynaphthalene (2-nap)	DTXSID5027061	2-Naphthalenol	135-19-3	Single Compound	JWAZRIHNYRIHIV-UHFFFAOYSA-N	C10H8O	Standard Curation and Provided RID
DTXRID2016336827	biomon_ca		2-hydroxyphenanthrene (2-phen)	DTXSID8052722	Phenanthren-2-ol	605-55-0	Single Compound	YPWLZGITFNGGKW-UHFFFAOYSA-N	C14H10O	Standard Curation and Provided RID
DTXRID0016336828	biomon_ca		2-isopropyl-4-methyl-6-hydroxypyrimidine (impy)	DTXSID1027502	2-Isopropyl-6-methyl-4-pyrimidone	2814-20-2	Single Compound	AJPIUNPJBFBUKK-UHFFFAOYSA-N	C8H12N2O	Standard Curation and Provided RID
DTXRID8016336829	biomon_ca		3,5,6-trichloro-2-pyridinol (tcpy)	DTXSID7038317	3,5,6-Trichloro-2-pyridinol	6515-38-4	Single Compound	WCYYAQFQZQEUEN-UHFFFAOYSA-N	C5H2Cl3NO	Standard Curation and Provided RID
DTXRID3016336830	biomon_ca		3-hydroxyfluorene (3-fluo)	DTXSID9047540	3-Hydroxyfluorene	6344-67-8	Single Compound	PVUBSZGNXLNTLX-UHFFFAOYSA-N	C13H10O	Standard Curation and Provided RID
DTXRID1016336831	biomon_ca		3-hydroxyphenanthrene (3-phen)	DTXSID3052723	3-Hydroxyphenanthrene	605-87-8	Single Compound	NGPOABOEXMDQBT-UHFFFAOYSA-N	C14H10O	Standard Curation and Provided RID
DTXRID9016336832	biomon_ca		3-phenoxybenzoic acid (3-pba)	DTXSID1038321	3-Phenoxybenzoic acid	3739-38-6	Single Compound	NXTDJHZGHOFSQG-UHFFFAOYSA-N	C13H10O3	Standard Curation and Provided RID
DTXRID7016336833	biomon_ca		4-fluoro-3-phenoxybenzoic acid (4f-3-pba)	DTXSID00228005	4-Fluoro-3-phenoxybenzoic acid	77279-89-1	Single Compound	VLXNXMTVRWIUJZ-UHFFFAOYSA-N	C13H9FO3	Standard Curation and Provided RID
DTXRID5016336834	biomon_ca		9-hydroxyfluorene (9-fluo)	DTXSID4052683	Fluoren-9-ol	1689-64-1	Single Compound	AFMVESZOYKHDBJ-UHFFFAOYSA-N	C13H10O	Standard Curation and Provided RID
DTXRID3016336835	biomon_ca		arsenic	DTXSID4023886	Arsenic	7440-38-2	Single Compound	RQNWIZPPADIBDY-UHFFFAOYSA-N	As	Standard Curation and Provided RID
DTXRID1016336836	biomon_ca		bde 017	DTXSID40872703	2,2',4-Tribromodiphenyl ether	147217-75-2	Single Compound	VYBFILXLBMWOLI-UHFFFAOYSA-N	C12H7Br3O	Standard Curation and Provided RID
DTXRID9016336837	biomon_ca		bde 028	DTXSID4052710	2,4,4'-Tribromodiphenyl ether	41318-75-6	Single Compound	UPNBETHEXPIWQX-UHFFFAOYSA-N	C12H7Br3O	Standard Curation and Provided RID
DTXRID7016336838	biomon_ca		bde 047	DTXSID3030056	2,2',4,4'-Tetrabromodiphenyl ether	5436-43-1	Single Compound	XYBSIYMGXVUVGY-UHFFFAOYSA-N	C12H6Br4O	Standard Curation and Provided RID
DTXRID5016336839	biomon_ca		bde 066	DTXSID9052688	2,3',4,4'-Tetrabromodiphenyl ether	189084-61-5	Single Compound	DHUMTYRHKMCVAG-UHFFFAOYSA-N	C12H6Br4O	Standard Curation and Provided RID
DTXRID0016336840	biomon_ca		bde 085	DTXSID4052685	2,2',3,4,4'-Pentabromodiphenyl ether	182346-21-0	Single Compound	DMLQSUZPTTUUDP-UHFFFAOYSA-N	C12H5Br5O	Standard Curation and Provided RID
DTXRID8016336841	biomon_ca		bde 099	DTXSID9030048	2,2',4,4',5-Pentabromodiphenyl ether	60348-60-9	Single Compound	WHPVYXDFIXRKLN-UHFFFAOYSA-N	C12H5Br5O	Standard Curation and Provided RID
DTXRID6016336842	biomon_ca		bde 100	DTXSID4052689	2,2',4,4',6-Pentabromodiphenyl ether	189084-64-8	Single Compound	NSKIRYMHNFTRLR-UHFFFAOYSA-N	C12H5Br5O	Standard Curation and Provided RID
DTXRID4016336843	biomon_ca		bde 153	DTXSID4030047	2,2',4,4',5,5'-Hexabromodiphenyl ether	68631-49-2	Single Compound	RZXIRSKYBISPGF-UHFFFAOYSA-N	C12H4Br6O	Standard Curation and Provided RID
DTXRID2016336844	biomon_ca		bde 154	DTXSID3052692	2,2',4,4',5,6'-Hexabromodiphenyl ether	207122-15-4	Single Compound	VHNPZYZQKWIWOD-UHFFFAOYSA-N	C12H4Br6O	Standard Curation and Provided RID
DTXRID0016336845	biomon_ca		bde 183	DTXSID8052693	2,2',3,4,4',5',6-Heptabromodiphenyl ether	207122-16-5	Single Compound	ILPSCQCLBHQUEM-UHFFFAOYSA-N	C12H3Br7O	Standard Curation and Provided RID
DTXRID8016336846	biomon_ca		bde 197	DTXSID9074775	2,2',3,3',4,4',6,6'-octabromodiphenyl ether	117964-21-3	Single Compound	AAFUUKPTSPVXJH-UHFFFAOYSA-N	C12H2Br8O	Standard Curation and Provided RID
DTXRID6016336847	biomon_ca		bde 201	DTXSID90879984	BDE-201	446255-50-1	Single Compound	HQWFMMKREWXIGN-UHFFFAOYSA-N	C12H2Br8O	Standard Curation and Provided RID
DTXRID4016336848	biomon_ca		bde 202	DTXSID50879985	BDE-202	67797-09-5	Single Compound	AHNZLQAZTWRRDW-UHFFFAOYSA-N	C12H2Br8O	Standard Curation and Provided RID
DTXRID2016336849	biomon_ca		bde 203	DTXSID7074749	BDE-203	337513-72-1	Single Compound	RTUZOQFRIPIWPS-UHFFFAOYSA-N	C12H2Br8O	Standard Curation and Provided RID
DTXRID7016336850	biomon_ca		bde 206	DTXSID30881107	2,2',3,3',4,4',5,5',6-Nonabromodiphenyl ether	63387-28-0	Single Compound	CYRHBNRLQMLULE-UHFFFAOYSA-N	C12HBr9O	Standard Curation and Provided RID
DTXRID5016336851	biomon_ca		bde 207	DTXSID30451985	2,2',3,3',4,4',5,6,6'-Nonabromodiphenyl ether	437701-79-6	Single Compound	IEEVDIAVLGLVOW-UHFFFAOYSA-N	C12HBr9O	Standard Curation and Provided RID
DTXRID3016336852	biomon_ca		bde 208	DTXSID40556652	2,2',3,3',4,5,5',6,6'-nonabromodiphenyl ether	437701-78-5	Single Compound	ASGZXYIDLFWXID-UHFFFAOYSA-N	C12HBr9O	Standard Curation and Provided RID
DTXRID1016336853	biomon_ca		bde 209	DTXSID9020376	2,2',3,3',4,4',5,5',6,6'-decabromodiphenyl ether	1163-19-5	Single Compound	WHHGLZMJPXIBIX-UHFFFAOYSA-N	C12Br10O	Standard Curation and Provided RID
DTXRID9016336854	biomon_ca		benzophenone-3 (oxybenzone)	DTXSID3022405	2-Hydroxy-4-methoxybenzophenone	131-57-7	Single Compound	DXGLGDHPHMLXJC-UHFFFAOYSA-N	C14H12O3	Standard Curation and Provided RID
DTXRID7016336855	biomon_ca		beta-hexachlorocyclohexane (beta-hch)	DTXSID7020685	beta-Hexachlorocyclohexane	319-85-7	Single Compound	JLYXXMFPNIAWKQ-CDRYSYESNA-N	C6H6Cl6	Standard Curation and Provided RID
DTXRID5016336856	biomon_ca		bisphenol a (bpa)	DTXSID7020182	Bisphenol A	80-05-7	Single Compound	IISBACLAFKSPIT-UHFFFAOYSA-N	C15H16O2	Standard Curation and Provided RID
DTXRID3016336857	biomon_ca		butyl paraben	DTXSID3020209	Butylparaben	94-26-8	Single Compound	QFOHBWFCKVYLES-UHFFFAOYSA-N	C11H14O3	Standard Curation and Provided RID
DTXRID1016336858	biomon_ca		cadmium	DTXSID1023940	Cadmium	7440-43-9	Single Compound	BDOSMKKIYDKNTQ-UHFFFAOYSA-N	Cd	Standard Curation and Provided RID
DTXRID9016336859	biomon_ca		dichlorodiphenyldichloroethane (dde) [para,para isomer]	DTXSID9020374	p,p'-DDE	72-55-9	Single Compound	UCNVFOCBFJOQAL-UHFFFAOYSA-N	C14H8Cl4	Standard Curation and Provided RID
DTXRID4016336860	biomon_ca		dichlorodiphenyltrichloroethane (ddt) [ortho,para isomer]	DTXSID4020375	DDT	50-29-3	Single Compound	YVGGHNCTFXOJCH-UHFFFAOYSA-N	C14H9Cl5	Standard Curation and Provided RID
DTXRID2016336861	biomon_ca		dichlorodiphenyltrichloroethane (ddt) [para,para isomer]	DTXSID4020375	DDT	50-29-3	Single Compound	YVGGHNCTFXOJCH-UHFFFAOYSA-N	C14H9Cl5	Standard Curation and Provided RID
DTXRID0016336862	biomon_ca		diethyldithiophosphate (dedtp)	DTXSID6027133	O,O-Diethyl dithiophosphate	298-06-6	Single Compound	IRDLUHRVLVEUHA-UHFFFAOYSA-N	C4H11O2PS2	Standard Curation and Provided RID
DTXRID8016336863	biomon_ca		diethylphosphate (dep)	DTXSID1044699	Diethyl hydrogen phosphate	598-02-7	Single Compound	UCQFCFPECQILOL-UHFFFAOYSA-N	C4H11O4P	Standard Curation and Provided RID
DTXRID6016336864	biomon_ca		dimethyldithiophosphate (dmdtp)	DTXSID5027306	O,O-Dimethyldithiophosphate	756-80-9	Single Compound	CZGGKXNYNPJFAX-UHFFFAOYSA-N	C2H7O2PS2	Standard Curation and Provided RID
DTXRID4016336865	biomon_ca		dimethylthiophosphate (dmtp)	DTXSID10858736	O,O-Dimethylthiophosphate	1112-38-5	Single Compound	WWJJVKAEQGGYHJ-UHFFFAOYSA-N	C2H7O3PS	Standard Curation and Provided RID
DTXRID2016336866	biomon_ca		ethyl paraben	DTXSID9022528	Ethylparaben	120-47-8	Single Compound	NUVBSKCKDOMJSU-UHFFFAOYSA-N	C9H10O3	Standard Curation and Provided RID
DTXRID0016336867	biomon_ca		hexachlorobenzene (hcb)	DTXSID2020682	Hexachlorobenzene	118-74-1	Single Compound	CKAPSXZOOQJIBF-UHFFFAOYSA-N	C6Cl6	Standard Curation and Provided RID
DTXRID8016336868	biomon_ca		lead	DTXSID2024161	Lead	7439-92-1	Single Compound	WABPQHHGFIMREM-UHFFFAOYSA-N	Pb	Standard Curation and Provided RID
DTXRID6016336869	biomon_ca		manganese	DTXSID2024169	Manganese	7439-96-5	Single Compound	PWHULOQIROXLJO-UHFFFAOYSA-N	Mn	Standard Curation and Provided RID
DTXRID1016336870	biomon_ca		mercury	DTXSID1024172	Mercury	7439-97-6	Single Compound	QSHDDOUJBYECFT-UHFFFAOYSA-N	Hg	Standard Curation and Provided RID
DTXRID9016336871	biomon_ca		methyl paraben	DTXSID4022529	Methylparaben	99-76-3	Single Compound	LXCFILQKKLGQFO-UHFFFAOYSA-N	C8H8O3	Standard Curation and Provided RID
DTXRID7016336872	biomon_ca		mono-(2-ethyl-5-carboxypentyl) phthalate [mecpp]	DTXSID20873152	Mono(2-ethyl-5-carboxypentyl) phthalate	40809-41-4	Mixture of Stereoisomers	XFGRNAPKLGXDGF-UHFFFAOYNA-N	C16H20O6	Standard Curation and Provided RID
DTXRID5016336873	biomon_ca		mono-(3-carboxypropyl) phthalate [mcpp]	DTXSID8052726	Mono(3-carboxypropyl)phthalate	66851-46-5	Single Compound	IYTPMLIWBZMBSL-UHFFFAOYSA-N	C12H12O6	Standard Curation and Provided RID
DTXRID3016336874	biomon_ca		mono-benzyl phthalate (mbzp)	DTXSID9043938	Monobenzyl phthalate	2528-16-7	Single Compound	XIKIUQUXDNHBFR-UHFFFAOYSA-N	C15H12O4	Standard Curation and Provided RID
DTXRID1016336875	biomon_ca		mono-cyclohexyl phthalate (mchp)	DTXSID3052729	Monocyclohexyl phthalate	7517-36-4	Single Compound	PMDKYLLIOLFQPO-UHFFFAOYSA-N	C14H16O4	Standard Curation and Provided RID
DTXRID9016336876	biomon_ca		mono-ethyl phthalate (mep)	DTXSID4032613	Fenitrothion	122-14-5	Single Compound	ZNOLGFHPUIJIMJ-UHFFFAOYSA-N	C9H12NO5PS	Standard Curation and Provided RID
DTXRID7016336877	biomon_ca		mono-n-butyl phthalate (mnbp)	DTXSID4040002	Monobutyl phthalate	131-70-4	Single Compound	YZBOVSFWWNVKRJ-UHFFFAOYSA-N	C12H14O4	Standard Curation and Provided RID
DTXRID5016336878	biomon_ca		n,n-diethyl-3-methylbenzamide (deet)	DTXSID2021995	DEET	134-62-3	Single Compound	MMOXZBCLCQITDF-UHFFFAOYSA-N	C12H17NO	Standard Curation and Provided RID
DTXRID3016336879	biomon_ca		oxychlordane	DTXSID9044166	Oxychlordane	27304-13-8	Mixture of Stereoisomers	VWGNQYSIWFHEQU-QOAYMTHINA-N	C10H4Cl8O	Standard Curation and Provided RID
DTXRID8016336880	biomon_ca		pcb 028	DTXSID2038310	2,4,4'-Trichlorobiphenyl	7012-37-5	Single Compound	BZTYNSQSZHARAZ-UHFFFAOYSA-N	C12H7Cl3	Standard Curation and Provided RID
DTXRID6016336881	biomon_ca		pcb 066	DTXSID3073472	2,3',4,4'-Tetrachlorobiphenyl	32598-10-0	Single Compound	RKLLTEAEZIJBAU-UHFFFAOYSA-N	C12H6Cl4	Standard Curation and Provided RID
DTXRID4016336882	biomon_ca		pcb 074	DTXSID8073473	2,4,4',5-Tetrachlorobiphenyl	32690-93-0	Single Compound	TULCXSBAPHCWCF-UHFFFAOYSA-N	C12H6Cl4	Standard Curation and Provided RID
DTXRID2016336883	biomon_ca		pcb 099	DTXSID1073496	2,2',4,4',5-Pentachlorobiphenyl	38380-01-7	Single Compound	LMQJBFRGXHMNOX-UHFFFAOYSA-N	C12H5Cl5	Standard Curation and Provided RID
DTXRID0016336884	biomon_ca		pcb 101	DTXSID8038304	2,2',4,5,5'-Pentachlorobiphenyl	37680-73-2	Single Compound	LAHWLEDBADHJGA-UHFFFAOYSA-N	C12H5Cl5	Standard Curation and Provided RID
DTXRID8016336885	biomon_ca		pcb 105	DTXSID8038306	2,3,3',4,4'-Pentachlorobiphenyl	32598-14-4	Single Compound	WIDHRBRBACOVOY-UHFFFAOYSA-N	C12H5Cl5	Standard Curation and Provided RID
DTXRID6016336886	biomon_ca		pcb 118	DTXSID4032116	2,3',4,4',5-Pentachlorobiphenyl	31508-00-6	Single Compound	IUTPYMGCWINGEY-UHFFFAOYSA-N	C12H5Cl5	Standard Curation and Provided RID
DTXRID4016336887	biomon_ca		pcb 138	DTXSID8038300	2,2',3,4,4',5'-Hexachlorobiphenyl	35065-28-2	Single Compound	RPUMZMSNLZHIGZ-UHFFFAOYSA-N	C12H4Cl6	Standard Curation and Provided RID
DTXRID2016336888	biomon_ca		pcb 153	DTXSID2032180	2,2',4,4',5,5'-Hexachlorobiphenyl	35065-27-1	Single Compound	MVWHGTYKUMDIHL-UHFFFAOYSA-N	C12H4Cl6	Standard Curation and Provided RID
DTXRID0016336889	biomon_ca		pcb 156	DTXSID0052706	2,3,3',4,4',5-Hexachlorobiphenyl	38380-08-4	Single Compound	LCXMEXLGMKFLQO-UHFFFAOYSA-N	C12H4Cl6	Standard Curation and Provided RID
DTXRID5016336890	biomon_ca		pcb 167	DTXSID7074165	2,3',4,4',5,5'-Hexachlorobiphenyl	52663-72-6	Single Compound	AZXHAWRMEPZSSV-UHFFFAOYSA-N	C12H4Cl6	Standard Curation and Provided RID
DTXRID3016336891	biomon_ca		pcb 170	DTXSID2073481	2,2',3,3',4,4',5-Heptachlorobiphenyl	35065-30-6	Single Compound	RMPWIIKNWPVWNG-UHFFFAOYSA-N	C12H3Cl7	Standard Curation and Provided RID
DTXRID1016336892	biomon_ca		pcb 180	DTXSID6038299	2,2',3,4,4',5,5'-Heptachlorobiphenyl	35065-29-3	Single Compound	WBHQEUPUMONIKF-UHFFFAOYSA-N	C12H3Cl7	Standard Curation and Provided RID
DTXRID9016336893	biomon_ca		pcb 183	DTXSID7074163	2,2',3,4,4',5',6-Heptachlorobiphenyl	52663-69-1	Single Compound	KQBFUDNJKCZEDQ-UHFFFAOYSA-N	C12H3Cl7	Standard Curation and Provided RID
DTXRID7016336894	biomon_ca		pcb 187	DTXSID5052832	2,2',3,4',5,5',6-Heptachloro-1,1'-biphenyl	52663-68-0	Single Compound	UDMZPLROONOSEF-UHFFFAOYSA-N	C12H3Cl7	Standard Curation and Provided RID
DTXRID5016336895	biomon_ca		pcb 194	DTXSID5074139	2,2',3,3',4,4',5,5'-Octachlorobiphenyl	35694-08-7	Single Compound	DTMRKGRREZAYAP-UHFFFAOYSA-N	C12H2Cl8	Standard Curation and Provided RID
DTXRID3016336896	biomon_ca		pcb 203	DTXSID7074169	2,2',3,4,4',5,5',6-Octachlorobiphenyl	52663-76-0	Single Compound	DCPDZFRGNJDWPP-UHFFFAOYSA-N	C12H2Cl8	Standard Curation and Provided RID
DTXRID1016336897	biomon_ca		perfluorobutane sulfonic acid (pfbus)	DTXSID5030030	Perfluorobutanesulfonic acid	375-73-5	Single Compound	JGTNAGYHADQMCM-UHFFFAOYSA-N	C4HF9O3S	Standard Curation and Provided RID
DTXRID9016336898	biomon_ca		perfluorodecanoic acid (pfdea)	DTXSID3031860	Perfluorodecanoic acid	335-76-2	Single Compound	PCIUEQPBYFRTEM-UHFFFAOYSA-N	C10HF19O2	Standard Curation and Provided RID
DTXRID7016336899	biomon_ca		perfluorododecanoic acid (pfdoa)	DTXSID8031861	Perfluorododecanoic acid	307-55-1	Single Compound	CXGONMQFMIYUJR-UHFFFAOYSA-N	C12HF23O2	Standard Curation and Provided RID
DTXRID8016336900	biomon_ca		perfluoroheptanoic acid (pfhpa)	DTXSID1037303	Perfluoroheptanoic acid	375-85-9	Single Compound	ZWBAMYVPMDSJGQ-UHFFFAOYSA-N	C7HF13O2	Standard Curation and Provided RID
DTXRID6016336901	biomon_ca		perfluorohexane sulfonic acid (pfhxs)	DTXSID7040150	Perfluorohexanesulfonic acid	355-46-4	Single Compound	QZHDEAJFRJCDMF-UHFFFAOYSA-N	C6HF13O3S	Standard Curation and Provided RID
DTXRID4016336902	biomon_ca		perfluorononanoic acid (pfna)	DTXSID8031863	Perfluorononanoic acid	375-95-1	Single Compound	UZUFPBIDKMEQEQ-UHFFFAOYSA-N	C9HF17O2	Standard Curation and Provided RID
DTXRID2016336903	biomon_ca		perfluorooctane sulfonamide (pfosa)	DTXSID3038939	Perfluorooctanesulfonamide	754-91-6	Single Compound	RRRXPPIDPYTNJG-UHFFFAOYSA-N	C8H2F17NO2S	Standard Curation and Provided RID
DTXRID0016336904	biomon_ca		perfluorooctane sulfonic acid (pfos)	DTXSID3031864	Perfluorooctanesulfonic acid	1763-23-1	Single Compound	YFSUTJLHUFNCNZ-UHFFFAOYSA-N	C8HF17O3S	Standard Curation and Provided RID
DTXRID8016336905	biomon_ca		perfluorooctanoic acid (pfoa)	DTXSID8031865	Perfluorooctanoic acid	335-67-1	Single Compound	SNGREZUHAYWORS-UHFFFAOYSA-N	C8HF15O2	Standard Curation and Provided RID
DTXRID6016336906	biomon_ca		perfluoroundecanoic acid (pfua)	DTXSID8047553	Perfluoroundecanoic acid	2058-94-8	Single Compound	SIDINRCMMRKXGQ-UHFFFAOYSA-N	C11HF21O2	Standard Curation and Provided RID
DTXRID4016336907	biomon_ca		propyl paraben	DTXSID4022527	Propylparaben	94-13-3	Single Compound	QELSKZZBTMNZEB-UHFFFAOYSA-N	C10H12O3	Standard Curation and Provided RID
DTXRID2016336908	biomon_ca		trans-nonachlor	DTXSID5052709	trans-Nonachlor	39765-80-5	Single Compound	OCHOKXCPKDPNQU-DFACZZRHNA-N	C10H5Cl9	Standard Curation and Provided RID
DTXRID0016336909	biomon_ca		triclosan	DTXSID5032498	Triclosan	3380-34-5	Single Compound	XEFQLINVKFYRCS-UHFFFAOYSA-N	C12H7Cl3O2	Standard Curation and Provided RID
DTXRID5016336910	ca_airmon		1,3 dichloropropene(cisandtrans)	DTXSID1022057	1,3-Dichloropropene	542-75-6	Mixture of Stereoisomers	UOORRWUZONOOLO-UHFFFAOYSA-N	C3H4Cl2	Standard Curation and Provided RID
DTXRID3016336911	ca_airmon		1,3-dichloropropene	DTXSID1022057	1,3-Dichloropropene	542-75-6	Mixture of Stereoisomers	UOORRWUZONOOLO-UHFFFAOYSA-N	C3H4Cl2	Standard Curation and Provided RID
DTXRID1016336912	ca_airmon		acephate	DTXSID8023846	Acephate	30560-19-1	Single Compound	YASYVMFAVPKPKE-UHFFFAOYNA-N	C4H10NO3PS	Standard Curation and Provided RID
DTXRID9016336913	ca_airmon		acrolein	DTXSID5020023	Acrolein	107-02-8	Single Compound	HGINCPLSRVDWNT-UHFFFAOYSA-N	C3H4O	Standard Curation and Provided RID
DTXRID7016336914	ca_airmon		bensulide	DTXSID9032329	Bensulide	741-58-2	Single Compound	RRNIZKPFKNDSRS-UHFFFAOYSA-N	C14H24NO4PS3	Standard Curation and Provided RID
DTXRID5016336915	ca_airmon		carbon disulfide	DTXSID6023947	Carbon disulfide	75-15-0	Single Compound	QGJOPFRUJISHPQ-UHFFFAOYSA-N	CS2	Standard Curation and Provided RID
DTXRID3016336916	ca_airmon		chloropicrin	DTXSID0020315	Chloropicrin	76-06-2	Single Compound	LFHISGNCFUNFFM-UHFFFAOYSA-N	CCl3NO2	Standard Curation and Provided RID
DTXRID1016336917	ca_airmon		chlorothalonil	DTXSID0020319	Chlorothalonil	1897-45-6	Single Compound	CRQQGFGUEAVUIL-UHFFFAOYSA-N	C8Cl4N2	Standard Curation and Provided RID
DTXRID9016336918	ca_airmon		chlorpyrifos	DTXSID4020458	Chlorpyrifos	2921-88-2	Single Compound	SBPBAQFWLVIOKP-UHFFFAOYSA-N	C9H11Cl3NO3PS	Standard Curation and Provided RID
DTXRID7016336919	ca_airmon		chlorpyrifos oa	DTXSID1038666	Chlorpyrifos oxon	5598-15-2	Single Compound	OTMOUPHCTWPNSL-UHFFFAOYSA-N	C9H11Cl3NO4P	Standard Curation and Provided RID
DTXRID2016336920	ca_airmon		chlorthal-dimethyl (dcpa)	DTXSID0024000	Chlorthal-dimethyl	1861-32-1	Single Compound	NPOJQCVWMSKXDN-UHFFFAOYSA-N	C10H6Cl4O4	Standard Curation and Provided RID
DTXRID0016336921	ca_airmon		cis-1,3-dichloropropene	DTXSID1032305	(Z)-Dichloropropene	10061-01-5	Single Compound	UOORRWUZONOOLO-UPHRSURJSA-N	C3H4Cl2	Standard Curation and Provided RID
DTXRID8016336922	ca_airmon		cypermethrin	DTXSID1023998	Cypermethrin	52315-07-8	Mixture of Stereoisomers	KAATUXNTWXVJKI-UHFFFAOYNA-N	C22H19Cl2NO3	Standard Curation and Provided RID
DTXRID6016336923	ca_airmon		dacthal	DTXSID0024000	Chlorthal-dimethyl	1861-32-1	Single Compound	NPOJQCVWMSKXDN-UHFFFAOYSA-N	C10H6Cl4O4	Standard Curation and Provided RID
DTXRID4016336924	ca_airmon		ddvp	DTXSID5020449	Dichlorvos	62-73-7	Single Compound	OEBRKCOSUFCWJD-UHFFFAOYSA-N	C4H7Cl2O4P	Standard Curation and Provided RID
DTXRID2016336925	ca_airmon		diazinon	DTXSID9020407	Diazinon	333-41-5	Single Compound	FHIVAFMUCKRCQO-UHFFFAOYSA-N	C12H21N2O3PS	Standard Curation and Provided RID
DTXRID0016336926	ca_airmon		diazinon oa	DTXSID5037523	Diazoxon	962-58-3	Single Compound	VBLJFQYCTRKKKF-UHFFFAOYSA-N	C12H21N2O4P	Standard Curation and Provided RID
DTXRID8016336927	ca_airmon		dicofol	DTXSID4020450	Dicofol	115-32-2	Single Compound	UOAMTSKGCBMZTC-UHFFFAOYSA-N	C14H9Cl5O	Standard Curation and Provided RID
DTXRID6016336928	ca_airmon		dimethoate	DTXSID7020479	Dimethoate	60-51-5	Single Compound	MCWXGJITAZMZEV-UHFFFAOYSA-N	C5H12NO3PS2	Standard Curation and Provided RID
DTXRID4016336929	ca_airmon		dimethoate oa	DTXSID4037580	Omethoate	1113-02-6	Single Compound	PZXOQEXFMJCDPG-UHFFFAOYSA-N	C5H12NO4PS	Standard Curation and Provided RID
DTXRID9016336930	ca_airmon		diuron	DTXSID0020446	Diuron	330-54-1	Single Compound	XMTQQYYKAHVGBJ-UHFFFAOYSA-N	C9H10Cl2N2O	Standard Curation and Provided RID
DTXRID7016336931	ca_airmon		endosulfan	DTXSID1020560	Endosulfan	115-29-7	Single Compound	RDYMFSUJUZBWLH-UHFFFAOYNA-N	C9H6Cl6O3S	Standard Curation and Provided RID
DTXRID5016336932	ca_airmon		endosulfan sulfate	DTXSID3037541	Endosulfan sulfate	1031-07-8	Mixture of Stereoisomers	AAPVQEMYVNZIOO-UHFFFAOYNA-N	C9H6Cl6O4S	Standard Curation and Provided RID
DTXRID3016336933	ca_airmon		eptc	DTXSID1024091	EPTC	759-94-4	Single Compound	GUVLYNGULCJVDO-UHFFFAOYSA-N	C9H19NOS	Standard Curation and Provided RID
DTXRID1016336934	ca_airmon		iprodione	DTXSID3024154	Iprodione	36734-19-7	Single Compound	ONUFESLQCSAYKA-UHFFFAOYSA-N	C13H13Cl2N3O3	Standard Curation and Provided RID
DTXRID9016336935	ca_airmon		malathion	DTXSID4020791	Malathion	121-75-5	Mixture of Stereoisomers	JXSJBGJIGXNWCI-UHFFFAOYNA-N	C10H19O6PS2	Standard Curation and Provided RID
DTXRID7016336936	ca_airmon		malathion oa	DTXSID9020790	Malaoxon	1634-78-2	Single Compound	WSORODGWGUUOBO-UHFFFAOYNA-N	C10H19O7PS	Standard Curation and Provided RID
DTXRID5016336937	ca_airmon		methidathion	DTXSID5020819	Methidathion	950-37-8	Single Compound	MEBQXILRKZHVCX-UHFFFAOYSA-N	C6H11N2O4PS3	Standard Curation and Provided RID
DTXRID3016336938	ca_airmon		methyl bromide	DTXSID8020832	Methyl bromide	74-83-9	Single Compound	GZUXJHMPEANEGY-UHFFFAOYSA-N	CH3Br	Standard Curation and Provided RID
DTXRID1016336939	ca_airmon		methyl iodide	DTXSID0024187	Methyl iodide	74-88-4	Single Compound	INQOMBQAUSQDDS-UHFFFAOYSA-N	CH3I	Standard Curation and Provided RID
DTXRID6016336940	ca_airmon		metolachlor	DTXSID4022448	Metolachlor	51218-45-2	Mixture of Stereoisomers	WVQBLGZPHOPPFO-UHFFFAOYNA-N	C15H22ClNO2	Standard Curation and Provided RID
DTXRID4016336941	ca_airmon		mitc	DTXSID2027204	Methyl isothiocyanate	556-61-6	Single Compound	LGDSHSYDSCRFAB-UHFFFAOYSA-N	C2H3NS	Standard Curation and Provided RID
DTXRID2016336942	ca_airmon		norflurazon	DTXSID8024234	Norflurazon	27314-13-2	Single Compound	NVGOPFQZYCNLDU-UHFFFAOYSA-N	C12H9ClF3N3O	Standard Curation and Provided RID
DTXRID0016336943	ca_airmon		oryzalin	DTXSID8024238	Oryzalin	19044-88-3	Single Compound	UNAHYJYOSSSJHH-UHFFFAOYSA-N	C12H18N4O6S	Standard Curation and Provided RID
DTXRID8016336944	ca_airmon		oxydemeton methyl	DTXSID8025541	Oxydemeton-methyl	301-12-2	Single Compound	PMCVMORKVPSKHZ-UHFFFAOYNA-N	C6H15O4PS2	Standard Curation and Provided RID
DTXRID6016336945	ca_airmon		oxyfluorfen	DTXSID7024241	Oxyfluorfen	42874-03-3	Single Compound	OQMBBFQZGJFLBU-UHFFFAOYSA-N	C15H11ClF3NO4	Standard Curation and Provided RID
DTXRID4016336946	ca_airmon		permethrin	DTXSID8022292	Permethrin	52645-53-1	Single Compound	RLLPVAHGXHCWKJ-UHFFFAOYNA-N	C21H20Cl2O3	Standard Curation and Provided RID
DTXRID2016336947	ca_airmon		phosmet	DTXSID5024261	Phosmet	732-11-6	Single Compound	LMNZTLDVJIUSHT-UHFFFAOYSA-N	C11H12NO4PS2	Standard Curation and Provided RID
DTXRID0016336948	ca_airmon		pp-dicofol	DTXSID4020450	Dicofol	115-32-2	Single Compound	UOAMTSKGCBMZTC-UHFFFAOYSA-N	C14H9Cl5O	Standard Curation and Provided RID
DTXRID8016336949	ca_airmon		propargite	DTXSID4024276	Propargite	2312-35-8	Mixture of Stereoisomers	ZYHMJXZULPZUED-UHFFFAOYNA-N	C19H26O4S	Standard Curation and Provided RID
DTXRID3016336950	ca_airmon		simazine	DTXSID4021268	Simazine	122-34-9	Single Compound	ODCWYMIRDDJXKW-UHFFFAOYSA-N	C7H12ClN5	Standard Curation and Provided RID
DTXRID1016336951	ca_airmon		sss-tributyltriphosphorotrithioate (def)	DTXSID1024174	Tribufos	78-48-8	Single Compound	ZOKXUAHZSKEQSS-UHFFFAOYSA-N	C12H27OPS3	Standard Curation and Provided RID
DTXRID9016336952	ca_airmon		t-1,3-dichloropropene	DTXSID2042480	trans-1,3-Dichloropropene	10061-02-6	Single Compound	UOORRWUZONOOLO-OWOJBTEDSA-N	C3H4Cl2	Standard Curation and Provided RID
DTXRID7016336953	ca_airmon		trifluralin	DTXSID4021395	Trifluralin	1582-09-8	Single Compound	ZSDSQXJSNMTJDA-UHFFFAOYSA-N	C13H16F3N3O4	Standard Curation and Provided RID
DTXRID5016336954	ca_surf_sediment		1,4-dichlorobenzene (p-dcb0	DTXSID1020431	1,4-Dichlorobenzene	106-46-7	Single Compound	OCJBOOLMMGQPQU-UHFFFAOYSA-N	C6H4Cl2	Standard Curation and Provided RID
DTXRID3016336955	ca_surf_sediment		2,4-db	DTXSID7024035	2,4-Dichlorophenoxybutyric acid	94-82-6	Single Compound	YIVXMZJTEQBPQO-UHFFFAOYSA-N	C10H10Cl2O3	Standard Curation and Provided RID
DTXRID1016336956	ca_surf_sediment		2,4-xylenol	DTXSID2021864	2,4-Dimethylphenol	105-67-9	Single Compound	KUFFULVDNCHOFZ-UHFFFAOYSA-N	C8H10O	Standard Curation and Provided RID
DTXRID9016336957	ca_surf_sediment		alachlor	DTXSID1022265	Alachlor	15972-60-8	Single Compound	XCSGPAVHZFQHGE-UHFFFAOYSA-N	C14H20ClNO2	Standard Curation and Provided RID
DTXRID7016336958	ca_surf_sediment		allethrin	DTXSID8035180	Allethrin	584-79-2	Mixture of Stereoisomers	ZCVAOQKBXKSDMS-UHFFFAOYNA-N	C19H26O3	Standard Curation and Provided RID
DTXRID5016336959	ca_surf_sediment		alpha bhc	DTXSID2020684	alpha-1,2,3,4,5,6-Hexachlorocyclohexane	319-84-6	Single Compound	JLYXXMFPNIAWKQ-USMDRKQTNA-N	C6H6Cl6	Standard Curation and Provided RID
DTXRID0016336960	ca_surf_sediment		atrazine	DTXSID9020112	Atrazine	1912-24-9	Single Compound	MXWJVTOOROXGIU-UHFFFAOYSA-N	C8H14ClN5	Standard Curation and Provided RID
DTXRID8016336961	ca_surf_sediment		azinphos-methyl	DTXSID3020122	Azinphos-methyl	86-50-0	Single Compound	CJJOSEISRRTUQB-UHFFFAOYSA-N	C10H12N3O3PS2	Standard Curation and Provided RID
DTXRID6016336962	ca_surf_sediment		azoxystrobin	DTXSID0032520	Azoxystrobin	131860-33-8	Single Compound	WFDXOXNFNRHQEC-GHRIWEEISA-N	C22H17N3O5	Standard Curation and Provided RID
DTXRID4016336963	ca_surf_sediment		benefin	DTXSID3023899	Benfluralin	1861-40-1	Single Compound	SMDHCQAYESWHAE-UHFFFAOYSA-N	C13H16F3N3O4	Standard Curation and Provided RID
DTXRID2016336964	ca_surf_sediment		beta-cyfluthrin	DTXSID8032330	beta-Cyfluthrin	1820573-27-0	Mixture of Stereoisomers	QQODLKZGRKWIFG-ZAAXVRCTSA-N	C22H18Cl2FNO3	Standard Curation and Provided RID
DTXRID0016336965	ca_surf_sediment		bhc (other than gamma isomer)	DTXSID7020687	1,2,3,4,5,6-Hexachlorocyclohexane	608-73-1	Mixture of Stereoisomers	JLYXXMFPNIAWKQ-UHFFFAOYSA-N	C6H6Cl6	Standard Curation and Provided RID
DTXRID8016336966	ca_surf_sediment		bifenthrin	DTXSID9020160	Bifenthrin	82657-04-3	Mixture of Stereoisomers	OMFRMAHOUUJSGP-KLUXTTGUNA-N	C23H22ClF3O2	Standard Curation and Provided RID
DTXRID6016336967	ca_surf_sediment		bromacil	DTXSID4022020	Bromacil	314-40-9	Single Compound	CTSLUCNDVMMDHG-UHFFFAOYNA-N	C9H13BrN2O2	Standard Curation and Provided RID
DTXRID4016336968	ca_surf_sediment		butylate	DTXSID7023936	Butylate	2008-41-5	Single Compound	BMTAFVWTTFSTOG-UHFFFAOYSA-N	C11H23NOS	Standard Curation and Provided RID
DTXRID2016336969	ca_surf_sediment		camphor	DTXSID5030955	Camphor	76-22-2	Mixture of Stereoisomers	DSSYKIVIOFKYAU-UHFFFAOYNA-N	C10H16O	Standard Curation and Provided RID
DTXRID7016336970	ca_surf_sediment		carbaryl	DTXSID9020247	Carbaryl	63-25-2	Single Compound	CVXBEEMKQHEXEN-UHFFFAOYSA-N	C12H11NO2	Standard Curation and Provided RID
DTXRID5016336971	ca_surf_sediment		carbofuran	DTXSID9020249	Carbofuran	1563-66-2	Single Compound	DUEPRVBVGDRKAG-UHFFFAOYSA-N	C12H15NO3	Standard Curation and Provided RID
DTXRID3016336972	ca_surf_sediment		chlordane	DTXSID7020267	Chlordane	57-74-9	Mixture of Stereoisomers	BIWJNBZANLAXMG-UHFFFAOYNA-N	C10H6Cl8	Standard Curation and Provided RID
DTXRID1016336973	ca_surf_sediment		chlordane, other	DTXSID7020267	Chlordane	57-74-9	Mixture of Stereoisomers	BIWJNBZANLAXMG-UHFFFAOYNA-N	C10H6Cl8	Standard Curation and Provided RID
DTXRID9016336974	ca_surf_sediment		chlorothalonil	DTXSID0020319	Chlorothalonil	1897-45-6	Single Compound	CRQQGFGUEAVUIL-UHFFFAOYSA-N	C8Cl4N2	Standard Curation and Provided RID
DTXRID7016336975	ca_surf_sediment		chlorpyrifos	DTXSID4020458	Chlorpyrifos	2921-88-2	Single Compound	SBPBAQFWLVIOKP-UHFFFAOYSA-N	C9H11Cl3NO3PS	Standard Curation and Provided RID
DTXRID5016336976	ca_surf_sediment		chlorthal-dimethyl	DTXSID0024000	Chlorthal-dimethyl	1861-32-1	Single Compound	NPOJQCVWMSKXDN-UHFFFAOYSA-N	C10H6Cl4O4	Standard Curation and Provided RID
DTXRID3016336977	ca_surf_sediment		clomazone	DTXSID1032355	Clomazone	81777-89-1	Single Compound	KIEDNEWSYUYDSN-UHFFFAOYSA-N	C12H14ClNO2	Standard Curation and Provided RID
DTXRID1016336978	ca_surf_sediment		coumaphos	DTXSID2020347	Coumaphos	56-72-4	Single Compound	BXNANOICGRISHX-UHFFFAOYSA-N	C14H16ClO5PS	Standard Curation and Provided RID
DTXRID9016336979	ca_surf_sediment		cycloate	DTXSID6032356	Cycloate	1134-23-2	Single Compound	DFCAFRGABIXSDS-UHFFFAOYSA-N	C11H21NOS	Standard Curation and Provided RID
DTXRID4016336980	ca_surf_sediment		cyfluthrin	DTXSID5035957	Cyfluthrin	68359-37-5	Mixture of Stereoisomers	QQODLKZGRKWIFG-UHFFFAOYNA-N	C22H18Cl2FNO3	Standard Curation and Provided RID
DTXRID2016336981	ca_surf_sediment		cypermethrin	DTXSID1023998	Cypermethrin	52315-07-8	Mixture of Stereoisomers	KAATUXNTWXVJKI-UHFFFAOYNA-N	C22H19Cl2NO3	Standard Curation and Provided RID
DTXRID0016336982	ca_surf_sediment		ddd	DTXSID4020373	p,p'-DDD	72-54-8	Single Compound	AHJKRLASYNVKDZ-UHFFFAOYSA-N	C14H10Cl4	Standard Curation and Provided RID
DTXRID8016336983	ca_surf_sediment		dde	DTXSID9020374	p,p'-DDE	72-55-9	Single Compound	UCNVFOCBFJOQAL-UHFFFAOYSA-N	C14H8Cl4	Standard Curation and Provided RID
DTXRID6016336984	ca_surf_sediment		ddt	DTXSID4020375	DDT	50-29-3	Single Compound	YVGGHNCTFXOJCH-UHFFFAOYSA-N	C14H9Cl5	Standard Curation and Provided RID
DTXRID4016336985	ca_surf_sediment		ddvp	DTXSID5020449	Dichlorvos	62-73-7	Single Compound	OEBRKCOSUFCWJD-UHFFFAOYSA-N	C4H7Cl2O4P	Standard Curation and Provided RID
DTXRID2016336986	ca_surf_sediment		deet	DTXSID2021995	DEET	134-62-3	Single Compound	MMOXZBCLCQITDF-UHFFFAOYSA-N	C12H17NO	Standard Curation and Provided RID
DTXRID0016336987	ca_surf_sediment		deltamethrin	DTXSID8020381	Deltamethrin	52918-63-5	Single Compound	OWZREIFADZCYQD-NSHGMRRFSA-N	C22H19Br2NO3	Standard Curation and Provided RID
DTXRID8016336988	ca_surf_sediment		desulfinyl fipronil amide	DTXSID001017911	Desulfinylfipronil amide	1115248-09-3	Single Compound	PLPNAEYXUDBSAJ-UHFFFAOYSA-N	C12H6Cl2F6N4O	Standard Curation and Provided RID
DTXRID6016336989	ca_surf_sediment		diazinon	DTXSID9020407	Diazinon	333-41-5	Single Compound	FHIVAFMUCKRCQO-UHFFFAOYSA-N	C12H21N2O3PS	Standard Curation and Provided RID
DTXRID1016336990	ca_surf_sediment		dicamba	DTXSID4024018	Dicamba	1918-00-9	Single Compound	IWEDIXLBFLAXBO-UHFFFAOYSA-N	C8H6Cl2O3	Standard Curation and Provided RID
DTXRID9016336991	ca_surf_sediment		dicofol	DTXSID4020450	Dicofol	115-32-2	Single Compound	UOAMTSKGCBMZTC-UHFFFAOYSA-N	C14H9Cl5O	Standard Curation and Provided RID
DTXRID7016336992	ca_surf_sediment		dieldrin	DTXSID9020453	Dieldrin	60-57-1	Single Compound	DFBKLUNHFCTMDC-PICURKEMNA-N	C12H8Cl6O	Standard Curation and Provided RID
DTXRID5016336993	ca_surf_sediment		dimethoate	DTXSID7020479	Dimethoate	60-51-5	Single Compound	MCWXGJITAZMZEV-UHFFFAOYSA-N	C5H12NO3PS2	Standard Curation and Provided RID
DTXRID3016336994	ca_surf_sediment		dimethomorph	DTXSID7034545	Dimethomorph	110488-70-5	Mixture of Stereoisomers	QNBTYORWCCMPQP-UHFFFAOYSA-N	C21H22ClNO4	Standard Curation and Provided RID
DTXRID1016336995	ca_surf_sediment		diquat dibromide	DTXSID3024075	Diquat dibromide	85-00-7	Single Compound	ODPOAESBSUKMHD-UHFFFAOYSA-L	C12H12Br2N2	Standard Curation and Provided RID
DTXRID9016336996	ca_surf_sediment		disulfoton	DTXSID0022018	Disulfoton	298-04-4	Single Compound	DOFZAZXDOSGAJZ-UHFFFAOYSA-N	C8H19O2PS3	Standard Curation and Provided RID
DTXRID7016336997	ca_surf_sediment		dithiopyr	DTXSID9032379	Dithiopyr	97886-45-8	Single Compound	YUBJPYNSGLJZPQ-UHFFFAOYSA-N	C15H16F5NO2S2	Standard Curation and Provided RID
DTXRID5016336998	ca_surf_sediment		endosulfan	DTXSID1020560	Endosulfan	115-29-7	Single Compound	RDYMFSUJUZBWLH-UHFFFAOYNA-N	C9H6Cl6O3S	Standard Curation and Provided RID
DTXRID3016336999	ca_surf_sediment		endosulfan ii	DTXSID8037540	Endosulfan II	33213-65-9	Single Compound	RDYMFSUJUZBWLH-BRZMKDEISA-N	C9H6Cl6O3S	Standard Curation and Provided RID
DTXRID9016337000	ca_surf_sediment		endosulfan sulfate	DTXSID3037541	Endosulfan sulfate	1031-07-8	Mixture of Stereoisomers	AAPVQEMYVNZIOO-UHFFFAOYNA-N	C9H6Cl6O4S	Standard Curation and Provided RID
DTXRID7016337001	ca_surf_sediment		endrin	DTXSID6020561	Endrin	72-20-8	Single Compound	DFBKLUNHFCTMDC-GKRDHZSONA-N	C12H8Cl6O	Standard Curation and Provided RID
DTXRID5016337002	ca_surf_sediment		endrin aldehyde	DTXSID0047743	Endrin aldehyde	7421-93-4	Single Compound	HCTWZIFNBBCVGM-MHURBORPNA-N	C12H8Cl6O	Standard Curation and Provided RID
DTXRID3016337003	ca_surf_sediment		eptc	DTXSID1024091	EPTC	759-94-4	Single Compound	GUVLYNGULCJVDO-UHFFFAOYSA-N	C9H19NOS	Standard Curation and Provided RID
DTXRID1016337004	ca_surf_sediment		esfenvalerate	DTXSID4032667	Esfenvalerate	66230-04-4	Single Compound	NYPJDWWKZLNGGM-RPWUZVMVSA-N	C25H22ClNO3	Standard Curation and Provided RID
DTXRID9016337005	ca_surf_sediment		ethalfluralin	DTXSID8032386	Ethalfluralin	55283-68-6	Single Compound	PTFJIKYUEPWBMS-UHFFFAOYSA-N	C13H14F3N3O4	Standard Curation and Provided RID
DTXRID7016337006	ca_surf_sediment		ethoprop	DTXSID4032611	Ethoprop	13194-48-4	Single Compound	VJYFKVYYMZPMAB-UHFFFAOYSA-N	C8H19O2PS2	Standard Curation and Provided RID
DTXRID5016337007	ca_surf_sediment		fenarimol	DTXSID2032390	Fenarimol	60168-88-9	Mixture of Stereoisomers	NHOWDZOIZKMVAI-UHFFFAOYNA-N	C17H12Cl2N2O	Standard Curation and Provided RID
DTXRID3016337008	ca_surf_sediment		fenitrothion	DTXSID4032613	Fenitrothion	122-14-5	Single Compound	ZNOLGFHPUIJIMJ-UHFFFAOYSA-N	C9H12NO5PS	Standard Curation and Provided RID
DTXRID1016337009	ca_surf_sediment		fenpropathrin	DTXSID0024002	Fenpropathrin	39515-41-8	Single Compound	XQUXKZZNEFRCAW-UHFFFAOYNA-N	C22H23NO3	Standard Curation and Provided RID
DTXRID6016337010	ca_surf_sediment		fenthion	DTXSID8020620	Fenthion	55-38-9	Single Compound	PNVJTZOFSHSLTO-UHFFFAOYSA-N	C10H15O3PS2	Standard Curation and Provided RID
DTXRID4016337011	ca_surf_sediment		fipronil	DTXSID4034609	Fipronil	120068-37-3	Single Compound	ZOCSXAVNDGMNBV-UHFFFAOYNA-N	C12H4Cl2F6N4OS	Standard Curation and Provided RID
DTXRID2016337012	ca_surf_sediment		fipronil sulfide	DTXSID50869644	Fipronil sulfide	120067-83-6	Single Compound	FQXWEKADCSXYOC-UHFFFAOYSA-N	C12H4Cl2F6N4S	Standard Curation and Provided RID
DTXRID0016337013	ca_surf_sediment		fipronil sulfone	DTXSID6074750	Fipronil sulfone	120068-36-2	Single Compound	LGHZJDKSVUTELU-UHFFFAOYSA-N	C12H4Cl2F6N4O2S	Standard Curation and Provided RID
DTXRID8016337014	ca_surf_sediment		fluazinam	DTXSID7032551	Fluazinam	79622-59-6	Single Compound	UZCGKGPEKUCDTF-UHFFFAOYSA-N	C13H4Cl2F6N4O4	Standard Curation and Provided RID
DTXRID6016337015	ca_surf_sediment		fludioxonil	DTXSID2032398	Fludioxonil	131341-86-1	Single Compound	MUJOIMFVNIBMKC-UHFFFAOYSA-N	C12H6F2N2O2	Standard Curation and Provided RID
DTXRID4016337016	ca_surf_sediment		fluridone	DTXSID8024107	1-Methyl-3-phenyl-5-(3-(trifluoromethyl)phenyl)-4-pyridone	59756-60-4	Single Compound	YWBVHLJPRPCRSD-UHFFFAOYSA-N	C19H14F3NO	Standard Curation and Provided RID
DTXRID2016337017	ca_surf_sediment		flutriafol	DTXSID8040727	Flutriafol	76674-21-0	Single Compound	JWUCHKBSVLQQCO-UHFFFAOYNA-N	C16H13F2N3O	Standard Curation and Provided RID
DTXRID0016337018	ca_surf_sediment		fluvalinate	DTXSID7024110	Fluvalinate	69409-94-5	Single Compound	INISTDXBRIBGOC-UHFFFAOYNA-N	C26H22ClF3N2O3	Standard Curation and Provided RID
DTXRID8016337019	ca_surf_sediment		fonofos	DTXSID2024113	Fonofos	944-22-9	Single Compound	KVGLBTYUCJYMND-UHFFFAOYNA-N	C10H15OPS2	Standard Curation and Provided RID
DTXRID3016337020	ca_surf_sediment		gamma-cyhalothrin	DTXSID1034501	gamma-Cyhalothrin	76703-62-3	Single Compound	ZXQYGBMAQZUVMI-GCMPRSNUSA-N	C23H19ClF3NO3	Standard Curation and Provided RID
DTXRID1016337021	ca_surf_sediment		heptachlor	DTXSID3020679	Heptachlor	76-44-8	Single Compound	FRCCEHPWNOQAEU-UHFFFAOYNA-N	C10H5Cl7	Standard Curation and Provided RID
DTXRID9016337022	ca_surf_sediment		hexazinone	DTXSID4024145	Hexazinone	51235-04-2	Single Compound	CAWXEEYDBZRFPE-UHFFFAOYSA-N	C12H20N4O2	Standard Curation and Provided RID
DTXRID7016337023	ca_surf_sediment		iprodione	DTXSID3024154	Iprodione	36734-19-7	Single Compound	ONUFESLQCSAYKA-UHFFFAOYSA-N	C13H13Cl2N3O3	Standard Curation and Provided RID
DTXRID5016337024	ca_surf_sediment		lambda cyhalothrin	DTXSID7032559	<lamda>-Cyhalothrin	91465-08-6	Mixture of Stereoisomers	ZXQYGBMAQZUVMI-VGISDWQONA-N	C23H19ClF3NO3	Standard Curation and Provided RID
DTXRID3016337025	ca_surf_sediment		lindane (gamma-bhc)	DTXSID2020686	Lindane	58-89-9	Single Compound	JLYXXMFPNIAWKQ-GNIYUCBRNA-N	C6H6Cl6	Standard Curation and Provided RID
DTXRID1016337026	ca_surf_sediment		malathion	DTXSID4020791	Malathion	121-75-5	Mixture of Stereoisomers	JXSJBGJIGXNWCI-UHFFFAOYNA-N	C10H19O6PS2	Standard Curation and Provided RID
DTXRID9016337027	ca_surf_sediment		mcpa	DTXSID4024195	MCPA	94-74-6	Single Compound	WHKUVVPPKQRRBV-UHFFFAOYSA-N	C9H9ClO3	Standard Curation and Provided RID
DTXRID7016337028	ca_surf_sediment		mcpp	DTXSID9045138	1-(3-Chlorophenyl)piperazine	6640-24-0	Single Compound	VHFVKMTVMIZMIK-UHFFFAOYSA-N	C10H13ClN2	Standard Curation and Provided RID
DTXRID5016337029	ca_surf_sediment		methamidophos	DTXSID6024177	Methamidophos	10265-92-6	Single Compound	NNKVPIKMPCQWCG-UHFFFAOYNA-N	C2H8NO2PS	Standard Curation and Provided RID
DTXRID0016337030	ca_surf_sediment		methidathion	DTXSID5020819	Methidathion	950-37-8	Single Compound	MEBQXILRKZHVCX-UHFFFAOYSA-N	C6H11N2O4PS3	Standard Curation and Provided RID
DTXRID8016337031	ca_surf_sediment		methoprene	DTXSID8032627	Methoprene	40596-69-8	Single Compound	NFGXHKASABOEEW-LDRANXPENA-N	C19H34O3	Standard Curation and Provided RID
DTXRID6016337032	ca_surf_sediment		methoxychlor	DTXSID9020827	Methoxychlor	72-43-5	Single Compound	IAKOZHOLGAGEJT-UHFFFAOYSA-N	C16H15Cl3O2	Standard Curation and Provided RID
DTXRID4016337033	ca_surf_sediment		methyl parathion	DTXSID1020855	Methyl parathion	298-00-0	Single Compound	RLBIQVVOMOPOHC-UHFFFAOYSA-N	C8H10NO5PS	Standard Curation and Provided RID
DTXRID2016337034	ca_surf_sediment		metolachlor	DTXSID4022448	Metolachlor	51218-45-2	Mixture of Stereoisomers	WVQBLGZPHOPPFO-UHFFFAOYNA-N	C15H22ClNO2	Standard Curation and Provided RID
DTXRID0016337035	ca_surf_sediment		mevinphos	DTXSID2032683	Mevinphos	7786-34-7	Mixture of Stereoisomers	GEPDYQSQVLXLEU-UHFFFAOYSA-N	C7H13O6P	Standard Curation and Provided RID
DTXRID8016337036	ca_surf_sediment		molinate	DTXSID6024206	Molinate	2212-67-1	Single Compound	DEDOPGXGGQYYMW-UHFFFAOYSA-N	C9H17NOS	Standard Curation and Provided RID
DTXRID6016337037	ca_surf_sediment		myclobutanil	DTXSID8024315	Myclobutanil	88671-89-0	Mixture of Stereoisomers	HZJKXKUJVSEEFU-UHFFFAOYNA-N	C15H17ClN4	Standard Curation and Provided RID
DTXRID4016337038	ca_surf_sediment		naled	DTXSID1024209	Naled	300-76-5	Single Compound	BUYMVQAILCEWRR-UHFFFAOYNA-N	C4H7Br2Cl2O4P	Standard Curation and Provided RID
DTXRID2016337039	ca_surf_sediment		napropamide	DTXSID5024211	Napropamide	15299-99-7	Single Compound	WXZVAROIGSFCFJ-UHFFFAOYNA-N	C17H21NO2	Standard Curation and Provided RID
DTXRID7016337040	ca_surf_sediment		oxadiazon	DTXSID3024239	Oxadiazon	19666-30-9	Single Compound	CHNUNORXWHYHNE-UHFFFAOYSA-N	C15H18Cl2N2O3	Standard Curation and Provided RID
DTXRID5016337041	ca_surf_sediment		oxyfluorfen	DTXSID7024241	Oxyfluorfen	42874-03-3	Single Compound	OQMBBFQZGJFLBU-UHFFFAOYSA-N	C15H11ClF3NO4	Standard Curation and Provided RID
DTXRID3016337042	ca_surf_sediment		para-chloro-meta-cresol	DTXSID4021717	4-Chloro-3-methylphenol	59-50-7	Single Compound	CFKMVGJGLGKFKI-UHFFFAOYSA-N	C7H7ClO	Standard Curation and Provided RID
DTXRID1016337043	ca_surf_sediment		pcnb	DTXSID2021105	Pentachloronitrobenzene	82-68-8	Single Compound	LKPLKUMXSAEKID-UHFFFAOYSA-N	C6Cl5NO2	Standard Curation and Provided RID
DTXRID9016337044	ca_surf_sediment		pebulate	DTXSID8021199	Pebulate	1114-71-2	Single Compound	SGEJQUSYQTVSIU-UHFFFAOYSA-N	C10H21NOS	Standard Curation and Provided RID
DTXRID7016337045	ca_surf_sediment		pendimethalin	DTXSID7024245	Pendimethalin	40487-42-1	Single Compound	CHIFOSRWCNZCFN-UHFFFAOYSA-N	C13H19N3O4	Standard Curation and Provided RID
DTXRID5016337046	ca_surf_sediment		pentachlorophenol	DTXSID7021106	Pentachlorophenol	87-86-5	Single Compound	IZUPBVBPLAPZRR-UHFFFAOYSA-N	C6HCl5O	Standard Curation and Provided RID
DTXRID3016337047	ca_surf_sediment		permethrin	DTXSID8022292	Permethrin	52645-53-1	Single Compound	RLLPVAHGXHCWKJ-UHFFFAOYNA-N	C21H20Cl2O3	Standard Curation and Provided RID
DTXRID1016337048	ca_surf_sediment		phenothrin	DTXSID7032688	Phenothrin	26002-80-2	Mixture of Stereoisomers	SBNFWQZLDJGRLK-UHFFFAOYNA-N	C23H26O3	Standard Curation and Provided RID
DTXRID9016337049	ca_surf_sediment		phorate	DTXSID4032459	Phorate	298-02-2	Single Compound	BULVZWIRKLYCBC-UHFFFAOYSA-N	C7H17O2PS3	Standard Curation and Provided RID
DTXRID4016337050	ca_surf_sediment		phosmet	DTXSID5024261	Phosmet	732-11-6	Single Compound	LMNZTLDVJIUSHT-UHFFFAOYSA-N	C11H12NO4PS2	Standard Curation and Provided RID
DTXRID2016337051	ca_surf_sediment		piperonyl butoxide	DTXSID1021166	Piperonyl butoxide	51-03-6	Single Compound	FIPWRIJSWJWJAI-UHFFFAOYSA-N	C19H30O5	Standard Curation and Provided RID
DTXRID0016337052	ca_surf_sediment		prallethrin	DTXSID0032572	Prallethrin	23031-36-9	Mixture of Stereoisomers	SMKRKQBMYOFFMU-UHFFFAOYNA-N	C19H24O3	Standard Curation and Provided RID
DTXRID8016337053	ca_surf_sediment		prometon	DTXSID6022341	Prometon	1610-18-0	Single Compound	ISEUFVQQFVOBCY-UHFFFAOYSA-N	C10H19N5O	Standard Curation and Provided RID
DTXRID6016337054	ca_surf_sediment		prometryn	DTXSID4024272	Prometryn	7287-19-6	Single Compound	AAEVYOVXGOFMJO-UHFFFAOYSA-N	C10H19N5S	Standard Curation and Provided RID
DTXRID4016337055	ca_surf_sediment		propanil	DTXSID8022111	Propanil	709-98-8	Single Compound	LFULEKSKNZEWOE-UHFFFAOYSA-N	C9H9Cl2NO	Standard Curation and Provided RID
DTXRID2016337056	ca_surf_sediment		propargite	DTXSID4024276	Propargite	2312-35-8	Mixture of Stereoisomers	ZYHMJXZULPZUED-UHFFFAOYNA-N	C19H26O4S	Standard Curation and Provided RID
DTXRID0016337057	ca_surf_sediment		propiconazole	DTXSID8024280	Propiconazole	60207-90-1	Single Compound	STJLVHWMYQXCPB-UHFFFAOYNA-N	C15H17Cl2N3O2	Standard Curation and Provided RID
DTXRID8016337058	ca_surf_sediment		propyzamide	DTXSID2020420	Propyzamide	23950-58-5	Single Compound	PHNUZKMIPFFYSO-UHFFFAOYSA-N	C12H11Cl2NO	Standard Curation and Provided RID
DTXRID6016337059	ca_surf_sediment		pyrethrins	DTXSID8034873	Pyrethrins	8003-34-7	Mixture/Formulation			Standard Curation and Provided RID
DTXRID1016337060	ca_surf_sediment		pyrethrins, other related	DTXSID8034873	Pyrethrins	8003-34-7	Mixture/Formulation			Standard Curation and Provided RID
DTXRID9016337061	ca_surf_sediment		resmethrin	DTXSID7022253	Resmethrin	10453-86-8	Mixture of Stereoisomers	VEMKTZHHVJILDY-UHFFFAOYNA-N	C22H26O3	Standard Curation and Provided RID
DTXRID7016337062	ca_surf_sediment		s-cypermethrin							Standard Curation and Provided RID
DTXRID5016337063	ca_surf_sediment		simazine	DTXSID4021268	Simazine	122-34-9	Single Compound	ODCWYMIRDDJXKW-UHFFFAOYSA-N	C7H12ClN5	Standard Curation and Provided RID
DTXRID3016337064	ca_surf_sediment		sulfotep	DTXSID7024328	Sulfotepp	3689-24-5	Single Compound	XIUROWKZWPIAIB-UHFFFAOYSA-N	C8H20O5P2S2	Standard Curation and Provided RID
DTXRID1016337065	ca_surf_sediment		sulprofos	DTXSID8032675	Sulprofos	35400-43-2	Single Compound	JXHJNEJVUNHLKO-UHFFFAOYNA-N	C12H19O2PS3	Standard Curation and Provided RID
DTXRID9016337066	ca_surf_sediment		tebuconazole	DTXSID9032113	Tebuconazole	107534-96-3	Mixture of Stereoisomers	PXMNMQRDXWABCY-UHFFFAOYNA-N	C16H22ClN3O	Standard Curation and Provided RID
DTXRID7016337067	ca_surf_sediment		terbuthylazine	DTXSID4027608	Terbutylazine	5915-41-3	Single Compound	FZXISNSWEXTPMF-UHFFFAOYSA-N	C9H16ClN5	Standard Curation and Provided RID
DTXRID5016337068	ca_surf_sediment		tetrachlorvinphos	DTXSID1032648	Z-Tetrachlorvinphos	22248-79-9	Single Compound	UBCKGWBNUIFUST-YHYXMXQVSA-N	C10H9Cl4O4P	Standard Curation and Provided RID
DTXRID3016337069	ca_surf_sediment		tetramethrin	DTXSID6032649	Tetramethrin	7696-12-0	Single Compound	CXBMCYHAMVGWJQ-UHFFFAOYNA-N	C19H25NO4	Standard Curation and Provided RID
DTXRID8016337070	ca_surf_sediment		thiobencarb	DTXSID6024337	Thiobencarb	28249-77-6	Single Compound	QHTQREMOGMZHJV-UHFFFAOYSA-N	C12H16ClNOS	Standard Curation and Provided RID
DTXRID6016337071	ca_surf_sediment		triadimefon	DTXSID3023897	Triadimefon	43121-43-3	Single Compound	WURBVZBTWMNKQT-UHFFFAOYNA-N	C14H16ClN3O2	Standard Curation and Provided RID
DTXRID4016337072	ca_surf_sediment		triallate	DTXSID5024344	Tri-allate	2303-17-5	Single Compound	MWBPRDONLNQCFV-UHFFFAOYSA-N	C10H16Cl3NOS	Standard Curation and Provided RID
DTXRID2016337073	ca_surf_sediment		trichlorophon	DTXSID0021389	Trichlorfon	52-68-6	Mixture of Stereoisomers	NFACJZMKEDPNKN-UHFFFAOYNA-N	C4H8Cl3O4P	Standard Curation and Provided RID
DTXRID0016337074	ca_surf_sediment		triflumizole	DTXSID2032500	Triflumizole	68694-11-1	Single Compound	HSMVPDGQOIQYSR-KGENOOAVSA-N	C15H15ClF3N3O	Standard Curation and Provided RID
DTXRID8016337075	ca_surf_sediment		trifluralin	DTXSID4021395	Trifluralin	1582-09-8	Single Compound	ZSDSQXJSNMTJDA-UHFFFAOYSA-N	C13H16F3N3O4	Standard Curation and Provided RID
DTXRID6016337076	ca_surf_sediment		zoxamide	DTXSID9032581	Zoxamide	156052-68-5	Single Compound	SOUGWDPPRBKJEX-UHFFFAOYNA-N	C14H16Cl3NO2	Standard Curation and Provided RID
DTXRID4016337077	ca_surf_water		1,1-dichloro-2,2-bis (p-chlorophenyl) ethane	DTXSID4020373	p,p'-DDD	72-54-8	Single Compound	AHJKRLASYNVKDZ-UHFFFAOYSA-N	C14H10Cl4	Standard Curation and Provided RID
DTXRID2016337078	ca_surf_water		1,3-dichloropropene (1,3-d)	DTXSID1022057	1,3-Dichloropropene	542-75-6	Mixture of Stereoisomers	UOORRWUZONOOLO-UHFFFAOYSA-N	C3H4Cl2	Standard Curation and Provided RID
DTXRID0016337079	ca_surf_water		1,4-dichlorobenzene (p-dcb0	DTXSID1020431	1,4-Dichlorobenzene	106-46-7	Single Compound	OCJBOOLMMGQPQU-UHFFFAOYSA-N	C6H4Cl2	Standard Curation and Provided RID
DTXRID5016337080	ca_surf_water		2,4,5-t	DTXSID5021388	2,4,5-Trichlorophenoxyacetic acid	93-76-5	Single Compound	SMYMJHWAQXWPDB-UHFFFAOYSA-N	C8H5Cl3O3	Standard Curation and Provided RID
DTXRID3016337081	ca_surf_water		2,4-d	DTXSID0020442	2,4-Dichlorophenoxyacetic acid	94-75-7	Single Compound	OVSKIKFHRZPJSS-UHFFFAOYSA-N	C8H6Cl2O3	Standard Curation and Provided RID
DTXRID1016337082	ca_surf_water		2,4-d methyl ester	DTXSID6041349	2,4-D-methyl	1928-38-7	Single Compound	HWIGZMADSFQMOI-UHFFFAOYSA-N	C9H8Cl2O3	Standard Curation and Provided RID
DTXRID9016337083	ca_surf_water		2,4-db	DTXSID7024035	2,4-Dichlorophenoxybutyric acid	94-82-6	Single Compound	YIVXMZJTEQBPQO-UHFFFAOYSA-N	C10H10Cl2O3	Standard Curation and Provided RID
DTXRID7016337084	ca_surf_water		2,4-xylenol	DTXSID2021864	2,4-Dimethylphenol	105-67-9	Single Compound	KUFFULVDNCHOFZ-UHFFFAOYSA-N	C8H10O	Standard Curation and Provided RID
DTXRID5016337085	ca_surf_water		2,6-diethylaniline	DTXSID6027218	2,6-Diethylaniline	579-66-8	Single Compound	FOYHNROGBXVLLX-UHFFFAOYSA-N	C10H15N	Standard Curation and Provided RID
DTXRID3016337086	ca_surf_water		2-chloro-n-(2,6-diethylphenyl) acetamide	DTXSID50219963	2-Chloro-N-(2,6-diethylphenyl)acetamide	6967-29-9	Single Compound	LBJVHMAYBNQJBK-UHFFFAOYSA-N	C12H16ClNO	Standard Curation and Provided RID
DTXRID1016337087	ca_surf_water		2-ethyl-6-methylanilin	DTXSID7027833	2-Ethyl-6-methylaniline	24549-06-2	Single Compound	JJVKJJNCIILLRP-UHFFFAOYSA-N	C9H13N	Standard Curation and Provided RID
DTXRID9016337088	ca_surf_water		3,4-dichloro aniline	DTXSID7021815	3,4-Dichloroaniline	95-76-1	Single Compound	SDYWXFYBZPNOFX-UHFFFAOYSA-N	C6H5Cl2N	Standard Curation and Provided RID
DTXRID7016337089	ca_surf_water		3,5-dicloro aniline	DTXSID7030307	3,5-Dichloroaniline	626-43-7	Single Compound	UQRLKWGPEVNVHT-UHFFFAOYSA-N	C6H5Cl2N	Standard Curation and Provided RID
DTXRID2016337090	ca_surf_water		3-hydroxycarbofuran	DTXSID2037506	3-Hydroxycarbofuran	16655-82-6	Mixture of Stereoisomers	RHSUJRQZTQNSLL-UHFFFAOYNA-N	C12H15NO4	Standard Curation and Provided RID
DTXRID0016337091	ca_surf_water		4(2,4-db), dimethylamine salt	DTXSID7024035	2,4-Dichlorophenoxybutyric acid	94-82-6	Single Compound	YIVXMZJTEQBPQO-UHFFFAOYSA-N	C10H10Cl2O3	Standard Curation and Provided RID
DTXRID8016337092	ca_surf_water		4-cloc							Standard Curation and Provided RID
DTXRID6016337093	ca_surf_water		acephate	DTXSID8023846	Acephate	30560-19-1	Single Compound	YASYVMFAVPKPKE-UHFFFAOYNA-N	C4H10NO3PS	Standard Curation and Provided RID
DTXRID4016337094	ca_surf_water		acet							Standard Curation and Provided RID
DTXRID2016337095	ca_surf_water		acetamiprid	DTXSID0034300	Acetamiprid	135410-20-7	Single Compound	WCXDHFDTOYPNIE-RIYZIHGNSA-N	C10H11ClN4	Standard Curation and Provided RID
DTXRID0016337096	ca_surf_water		acetochlor	DTXSID8023848	Acetochlor	34256-82-1	Single Compound	VTNQPKFIQCLBDU-UHFFFAOYSA-N	C14H20ClNO2	Standard Curation and Provided RID
DTXRID8016337097	ca_surf_water		acibenzolar-s-methyl	DTXSID1032519	Acibenzolar-S-methyl	135158-54-2	Single Compound	UELITFHSCLAHKR-UHFFFAOYSA-N	C8H6N2OS2	Standard Curation and Provided RID
DTXRID6016337098	ca_surf_water		acifluorfen, sodium salt	DTXSID7023853	Acifluorfen sodium	62476-59-9	Single Compound	RVULBHWZFCBODE-UHFFFAOYSA-M	C14H6ClF3NNaO5	Standard Curation and Provided RID
DTXRID4016337099	ca_surf_water		acrolein	DTXSID5020023	Acrolein	107-02-8	Single Compound	HGINCPLSRVDWNT-UHFFFAOYSA-N	C3H4O	Standard Curation and Provided RID
DTXRID5016337100	ca_surf_water		alachlor	DTXSID1022265	Alachlor	15972-60-8	Single Compound	XCSGPAVHZFQHGE-UHFFFAOYSA-N	C14H20ClNO2	Standard Curation and Provided RID
DTXRID3016337101	ca_surf_water		alachlor esa (ethane sulfonic acid)	DTXSID6037485	Alachlor ESA	142363-53-9	Single Compound	UTCJUUGCHWHUNI-UHFFFAOYSA-N	C14H21NO5S	Standard Curation and Provided RID
DTXRID1016337102	ca_surf_water		alachlor oxa (oxanilic acid)	DTXSID1037486	Alachlor OA	171262-17-2	Single Compound	MHCYOELBTPOBIU-UHFFFAOYSA-N	C14H19NO4	Standard Curation and Provided RID
DTXRID9016337103	ca_surf_water		aldicarb	DTXSID0039223	Aldicarb	116-06-3	Single Compound	QGLZXHRNAYXIBU-UHFFFAOYSA-N	C7H14N2O2S	Standard Curation and Provided RID
DTXRID7016337104	ca_surf_water		aldicarb sulfone	DTXSID6023862	Aldoxycarb	1646-88-4	Single Compound	YRRKLBAKDXSTNC-WEVVVXLNSA-N	C7H14N2O4S	Standard Curation and Provided RID
DTXRID5016337105	ca_surf_water		aldicarb sulfoxide	DTXSID1033161	Aldicarb sulfoxide	1646-87-3	Mixture of Stereoisomers	BXPMAGSOWXBZHS-UHFFFAOYNA-N	C7H14N2O3S	Standard Curation and Provided RID
DTXRID3016337106	ca_surf_water		aldrin	DTXSID8020040	Aldrin	309-00-2	Single Compound	QBYJBZPUGVGKQQ-SJJAEHHWNA-N	C12H8Cl6	Standard Curation and Provided RID
DTXRID1016337107	ca_surf_water		allethrin	DTXSID8035180	Allethrin	584-79-2	Mixture of Stereoisomers	ZCVAOQKBXKSDMS-UHFFFAOYNA-N	C19H26O3	Standard Curation and Provided RID
DTXRID9016337108	ca_surf_water		alpha bhc	DTXSID2020684	alpha-1,2,3,4,5,6-Hexachlorocyclohexane	319-84-6	Single Compound	JLYXXMFPNIAWKQ-USMDRKQTNA-N	C6H6Cl6	Standard Curation and Provided RID
DTXRID7016337109	ca_surf_water		ametryne	DTXSID1023869	Ametryn	834-12-8	Single Compound	RQVYBGPQFYCBGX-UHFFFAOYSA-N	C9H17N5S	Standard Curation and Provided RID
DTXRID2016337110	ca_surf_water		aminocarb	DTXSID7022172	Aminocarb	2032-59-9	Single Compound	IMIDOCRTMDIQIJ-UHFFFAOYSA-N	C11H16N2O2	Standard Curation and Provided RID
DTXRID0016337111	ca_surf_water		aminomethylphosphonic acid	DTXSID5037490	Aminomethylphosphonic acid	1066-51-9	Single Compound	MGRVRXRGTBOSHW-UHFFFAOYSA-N	CH6NO3P	Standard Curation and Provided RID
DTXRID8016337112	ca_surf_water		aminopyralid	DTXSID2034330	Aminopyralid	150114-71-9	Single Compound	NIXXQNOQHKNPEJ-UHFFFAOYSA-N	C6H4Cl2N2O2	Standard Curation and Provided RID
DTXRID6016337113	ca_surf_water		anilazine	DTXSID9020089	Anilazine	101-05-3	Single Compound	IMHBYKMAHXWHRP-UHFFFAOYSA-N	C9H5Cl3N4	Standard Curation and Provided RID
DTXRID4016337114	ca_surf_water		aroclor	DTXSID8093996	Aroclor	12767-79-2	Mixture/Formulation			Standard Curation and Provided RID
DTXRID2016337115	ca_surf_water		aspon	DTXSID6032510	Aspon	3244-90-4	Single Compound	IIDFEIDMIKSJSV-UHFFFAOYSA-N	C12H28O5P2S2	Standard Curation and Provided RID
DTXRID0016337116	ca_surf_water		atraton	DTXSID0037493	Atraton	1610-17-9	Single Compound	PXWUKZGIHQRDHL-UHFFFAOYSA-N	C9H17N5O	Standard Curation and Provided RID
DTXRID8016337117	ca_surf_water		atrazine	DTXSID9020112	Atrazine	1912-24-9	Single Compound	MXWJVTOOROXGIU-UHFFFAOYSA-N	C8H14ClN5	Standard Curation and Provided RID
DTXRID6016337118	ca_surf_water		azinphos-ethyl	DTXSID5037498	Azinphos-ethyl	2642-71-9	Single Compound	RQVGAIADHNPSME-UHFFFAOYSA-N	C12H16N3O3PS2	Standard Curation and Provided RID
DTXRID4016337119	ca_surf_water		azinphos-methyl	DTXSID3020122	Azinphos-methyl	86-50-0	Single Compound	CJJOSEISRRTUQB-UHFFFAOYSA-N	C10H12N3O3PS2	Standard Curation and Provided RID
DTXRID9016337120	ca_surf_water		azinphos-methyl-oa	DTXSID4058499	Azinphos-methyl oxon	961-22-8	Single Compound	NYHRHBKYEVSBHJ-UHFFFAOYSA-N	C10H12N3O4PS	Standard Curation and Provided RID
DTXRID7016337121	ca_surf_water		azoxystrobin	DTXSID0032520	Azoxystrobin	131860-33-8	Single Compound	WFDXOXNFNRHQEC-GHRIWEEISA-N	C22H17N3O5	Standard Curation and Provided RID
DTXRID5016337122	ca_surf_water		barban	DTXSID3041617	Barban	101-27-9	Single Compound	MCOQHIWZJUDQIC-UHFFFAOYSA-N	C11H9Cl2NO2	Standard Curation and Provided RID
DTXRID3016337123	ca_surf_water		bendiocarb	DTXSID9032327	Bendiocarb	22781-23-3	Single Compound	XEGGRYVFLWGFHI-UHFFFAOYSA-N	C11H13NO4	Standard Curation and Provided RID
DTXRID1016337124	ca_surf_water		benefin	DTXSID3023899	Benfluralin	1861-40-1	Single Compound	SMDHCQAYESWHAE-UHFFFAOYSA-N	C13H16F3N3O4	Standard Curation and Provided RID
DTXRID9016337125	ca_surf_water		benomyl	DTXSID5023900	Benomyl	17804-35-2	Single Compound	RIOXQFHNBCKOKP-UHFFFAOYSA-N	C14H18N4O3	Standard Curation and Provided RID
DTXRID7016337126	ca_surf_water		bensulfuron methyl	DTXSID7024164	Bensulfuron-methyl	83055-99-6	Single Compound	XMQFTWRPUQYINF-UHFFFAOYSA-N	C16H18N4O7S	Standard Curation and Provided RID
DTXRID5016337127	ca_surf_water		bensulide	DTXSID9032329	Bensulide	741-58-2	Single Compound	RRNIZKPFKNDSRS-UHFFFAOYSA-N	C14H24NO4PS3	Standard Curation and Provided RID
DTXRID3016337128	ca_surf_water		bentazon	DTXSID0023901	Bentazone	25057-89-0	Single Compound	ZOMSMJKLGFBRBS-UHFFFAOYSA-N	C10H12N2O3S	Standard Curation and Provided RID
DTXRID1016337129	ca_surf_water		bentazon, sodium salt	DTXSID0032522	Bentazone-sodium	50723-80-3	Single Compound	NCLRGQCNIDLTDW-UHFFFAOYSA-M	C10H11N2NaO3S	Standard Curation and Provided RID
DTXRID6016337130	ca_surf_water		beta-cyfluthrin	DTXSID8032330	beta-Cyfluthrin	1820573-27-0	Mixture of Stereoisomers	QQODLKZGRKWIFG-ZAAXVRCTSA-N	C22H18Cl2FNO3	Standard Curation and Provided RID
DTXRID4016337131	ca_surf_water		bhc (other than gamma isomer)	DTXSID7020687	1,2,3,4,5,6-Hexachlorocyclohexane	608-73-1	Mixture of Stereoisomers	JLYXXMFPNIAWKQ-UHFFFAOYSA-N	C6H6Cl6	Standard Curation and Provided RID
DTXRID2016337132	ca_surf_water		bifenox	DTXSID1040320	Bifenox	42576-02-3	Single Compound	SUSRORUBZHMPCO-UHFFFAOYSA-N	C14H9Cl2NO5	Standard Curation and Provided RID
DTXRID0016337133	ca_surf_water		bifenthrin	DTXSID9020160	Bifenthrin	82657-04-3	Mixture of Stereoisomers	OMFRMAHOUUJSGP-KLUXTTGUNA-N	C23H22ClF3O2	Standard Curation and Provided RID
DTXRID8016337134	ca_surf_water		bispyribac sodium	DTXSID7034383	Bispyribac-sodium	125401-92-5	Single Compound	FUHMZYWBSHTEDZ-UHFFFAOYSA-M	C19H17N4NaO8	Standard Curation and Provided RID
DTXRID6016337135	ca_surf_water		bromacil	DTXSID4022020	Bromacil	314-40-9	Single Compound	CTSLUCNDVMMDHG-UHFFFAOYNA-N	C9H13BrN2O2	Standard Curation and Provided RID
DTXRID4016337136	ca_surf_water		bromoxynil	DTXSID3022162	Bromoxynil	1689-84-5	Single Compound	UPMXNNIRAGDFEH-UHFFFAOYSA-N	C7H3Br2NO	Standard Curation and Provided RID
DTXRID2016337137	ca_surf_water		bromoxynil octanoate	DTXSID7023932	Bromoxynil octanoate	1689-99-2	Single Compound	DQKWXTIYGWPGOO-UHFFFAOYSA-N	C15H17Br2NO2	Standard Curation and Provided RID
DTXRID0016337138	ca_surf_water		butachlor	DTXSID3034402	Butachlor	23184-66-9	Single Compound	HKPHPIREJKHECO-UHFFFAOYSA-N	C17H26ClNO2	Standard Curation and Provided RID
DTXRID8016337139	ca_surf_water		butylate	DTXSID7023936	Butylate	2008-41-5	Single Compound	BMTAFVWTTFSTOG-UHFFFAOYSA-N	C11H23NOS	Standard Curation and Provided RID
DTXRID3016337140	ca_surf_water		camphor	DTXSID5030955	Camphor	76-22-2	Mixture of Stereoisomers	DSSYKIVIOFKYAU-UHFFFAOYNA-N	C10H16O	Standard Curation and Provided RID
DTXRID1016337141	ca_surf_water		captafol	DTXSID4020242	Captafol	2425-06-1	Single Compound	JHRWWRDRBPCWTF-UHFFFAOYNA-N	C10H9Cl4NO2S	Standard Curation and Provided RID
DTXRID9016337142	ca_surf_water		captan	DTXSID9020243	Captan	133-06-2	Single Compound	LDVVMCZRFWMZSG-UHFFFAOYNA-N	C9H8Cl3NO2S	Standard Curation and Provided RID
DTXRID7016337143	ca_surf_water		carbaryl	DTXSID9020247	Carbaryl	63-25-2	Single Compound	CVXBEEMKQHEXEN-UHFFFAOYSA-N	C12H11NO2	Standard Curation and Provided RID
DTXRID5016337144	ca_surf_water		carbendazim (methyl 2-benzimidazolecarbamate)	DTXSID4024729	Carbendazim	10605-21-7	Single Compound	TWFZGCMQGLPBSX-UHFFFAOYSA-N	C9H9N3O2	Standard Curation and Provided RID
DTXRID3016337145	ca_surf_water		carbofuran	DTXSID9020249	Carbofuran	1563-66-2	Single Compound	DUEPRVBVGDRKAG-UHFFFAOYSA-N	C12H15NO3	Standard Curation and Provided RID
DTXRID1016337146	ca_surf_water		carbophenothion	DTXSID7022120	Carbophenothion	786-19-6	Single Compound	VEDTXTNSFWUXGQ-UHFFFAOYSA-N	C11H16ClO2PS3	Standard Curation and Provided RID
DTXRID9016337147	ca_surf_water		carfentrazone	DTXSID10869766	Carfentrazone	128621-72-7	Mixture of Stereoisomers	YHKBGVDUSSWOAB-UHFFFAOYNA-N	C13H10Cl2F3N3O3	Standard Curation and Provided RID
DTXRID7016337148	ca_surf_water		cdec	DTXSID7021289	Sulfallate	95-06-7	Single Compound	XJCLWVXTCRQIDI-UHFFFAOYSA-N	C8H14ClNS2	Standard Curation and Provided RID
DTXRID5016337149	ca_surf_water		ceat (6-amino-2-chloro-4(ethylamino)-s-triazine)	DTXSID0037495	Deisopropylatrazine	1007-28-9	Single Compound	IVENSCMCQBJAKW-UHFFFAOYSA-N	C5H8ClN5	Standard Curation and Provided RID
DTXRID0016337150	ca_surf_water		chloramben	DTXSID2020262	Chloramben	133-90-4	Single Compound	HSSBORCLYSCBJR-UHFFFAOYSA-N	C7H5Cl2NO2	Standard Curation and Provided RID
DTXRID8016337151	ca_surf_water		chlorantraniliprole	DTXSID2044345	Chlorantraniliprole	500008-45-7	Mixture/Formulation	PSOVNZZNOMJUBI-UHFFFAOYSA-N	C18H14BrCl2N5O2	Standard Curation and Provided RID
DTXRID6016337152	ca_surf_water		chlordane	DTXSID7020267	Chlordane	57-74-9	Mixture of Stereoisomers	BIWJNBZANLAXMG-UHFFFAOYNA-N	C10H6Cl8	Standard Curation and Provided RID
DTXRID4016337153	ca_surf_water		chlordane, other	DTXSID7020267	Chlordane	57-74-9	Mixture of Stereoisomers	BIWJNBZANLAXMG-UHFFFAOYNA-N	C10H6Cl8	Standard Curation and Provided RID
DTXRID2016337154	ca_surf_water		chlorfenapyr	DTXSID9032533	Chlorfenapyr	122453-73-0	Single Compound	CWFOCCVIPCEQCK-UHFFFAOYSA-N	C15H11BrClF3N2O	Standard Curation and Provided RID
DTXRID0016337155	ca_surf_water		chlorfenvinphos	DTXSID7034250	Chlorfenvinphos	470-90-6	Mixture of Stereoisomers	FSAVDKDHPDSCTO-UHFFFAOYSA-N	C12H14Cl3O4P	Standard Curation and Provided RID
DTXRID8016337156	ca_surf_water		chlorobenzilate	DTXSID9020299	Chlorobenzilate	510-15-6	Single Compound	RAPBNVDSDCTNRC-UHFFFAOYSA-N	C16H14Cl2O3	Standard Curation and Provided RID
DTXRID6016337157	ca_surf_water		chlorothalonil	DTXSID0020319	Chlorothalonil	1897-45-6	Single Compound	CRQQGFGUEAVUIL-UHFFFAOYSA-N	C8Cl4N2	Standard Curation and Provided RID
DTXRID4016337158	ca_surf_water		chloroxuron	DTXSID7040287	Chloroxuron	1982-47-4	Single Compound	IVUXTESCPZUGJC-UHFFFAOYSA-N	C15H15ClN2O2	Standard Curation and Provided RID
DTXRID2016337159	ca_surf_water		chlorpropham	DTXSID7020764	Chlorpropham	101-21-3	Single Compound	CWJSHJJYOPWUGX-UHFFFAOYSA-N	C10H12ClNO2	Standard Curation and Provided RID
DTXRID7016337160	ca_surf_water		chlorpyrifos	DTXSID4020458	Chlorpyrifos	2921-88-2	Single Compound	SBPBAQFWLVIOKP-UHFFFAOYSA-N	C9H11Cl3NO3PS	Standard Curation and Provided RID
DTXRID5016337161	ca_surf_water		chlorpyrifos oa	DTXSID1038666	Chlorpyrifos oxon	5598-15-2	Single Compound	OTMOUPHCTWPNSL-UHFFFAOYSA-N	C9H11Cl3NO4P	Standard Curation and Provided RID
DTXRID3016337162	ca_surf_water		chlorpyrifos-methyl	DTXSID6032352	Chlorpyrifos-methyl	5598-13-0	Single Compound	HRBKVYFZANMGRE-UHFFFAOYSA-N	C7H7Cl3NO3PS	Standard Curation and Provided RID
DTXRID1016337163	ca_surf_water		chlorsulfuron	DTXSID7023980	Chlorsulfuron	64902-72-3	Single Compound	VJYIFXVZLXQVHO-UHFFFAOYSA-N	C12H12ClN5O4S	Standard Curation and Provided RID
DTXRID9016337164	ca_surf_water		chlorthal-dimethyl	DTXSID0024000	Chlorthal-dimethyl	1861-32-1	Single Compound	NPOJQCVWMSKXDN-UHFFFAOYSA-N	C10H6Cl4O4	Standard Curation and Provided RID
DTXRID7016337165	ca_surf_water		ciat (2-chloro-4-isopropylamine-6-amino-s-triazine)	DTXSID5037494	Deethylatrazine	6190-65-4	Single Compound	DFWFIQKMSFGDCQ-UHFFFAOYSA-N	C6H10ClN5	Standard Curation and Provided RID
DTXRID5016337166	ca_surf_water		ciodrin	DTXSID6037514	Crotoxyphos	7700-17-6	Mixture of Stereoisomers	XXXSILNSXNPGKG-ZHACJKMWNA-N	C14H19O6P	Standard Curation and Provided RID
DTXRID3016337167	ca_surf_water		clomazone	DTXSID1032355	Clomazone	81777-89-1	Single Compound	KIEDNEWSYUYDSN-UHFFFAOYSA-N	C12H14ClNO2	Standard Curation and Provided RID
DTXRID1016337168	ca_surf_water		clopyralid	DTXSID9029221	Clopyralid	1702-17-6	Single Compound	HUBANNPOLNYSAD-UHFFFAOYSA-N	C6H3Cl2NO2	Standard Curation and Provided RID
DTXRID9016337169	ca_surf_water		clothianidin	DTXSID2034465	Clothianidin	210880-92-5	Single Compound	PGOOBECODWQEAB-UHFFFAOYSA-N	C6H8ClN5O2S	Standard Curation and Provided RID
DTXRID4016337170	ca_surf_water		coumaphos	DTXSID2020347	Coumaphos	56-72-4	Single Compound	BXNANOICGRISHX-UHFFFAOYSA-N	C14H16ClO5PS	Standard Curation and Provided RID
DTXRID2016337171	ca_surf_water		cyanazine	DTXSID1023990	Cyanazine	21725-46-2	Single Compound	MZZBPDKVEFVLFF-UHFFFAOYSA-N	C9H13ClN6	Standard Curation and Provided RID
DTXRID0016337172	ca_surf_water		cyantraniliprole	DTXSID2058174	Cyantraniliprole	736994-63-1	Single Compound	DVBUIBGJRQBEDP-UHFFFAOYSA-N	C19H14BrClN6O2	Standard Curation and Provided RID
DTXRID8016337173	ca_surf_water		cyazofamid	DTXSID9034492	Cyazofamid	120116-88-3	Single Compound	YXKMMRDKEKCERS-UHFFFAOYSA-N	C13H13ClN4O2S	Standard Curation and Provided RID
DTXRID6016337174	ca_surf_water		cycloate	DTXSID6032356	Cycloate	1134-23-2	Single Compound	DFCAFRGABIXSDS-UHFFFAOYSA-N	C11H21NOS	Standard Curation and Provided RID
DTXRID4016337175	ca_surf_water		cyfluthrin	DTXSID5035957	Cyfluthrin	68359-37-5	Mixture of Stereoisomers	QQODLKZGRKWIFG-UHFFFAOYNA-N	C22H18Cl2FNO3	Standard Curation and Provided RID
DTXRID2016337176	ca_surf_water		cyhalofop butyl	DTXSID1034503	Cyhalofop-butyl	122008-85-9	Single Compound	TYIYMOAHACZAMQ-CQSZACIVSA-N	C20H20FNO4	Standard Curation and Provided RID
DTXRID0016337177	ca_surf_water		cymoxanil	DTXSID6032358	Cymoxanil	57966-95-7	Mixture of Stereoisomers	XERJKGMBORTKEO-UHFFFAOYSA-N	C7H10N4O3	Standard Curation and Provided RID
DTXRID8016337178	ca_surf_water		cypermethrin	DTXSID1023998	Cypermethrin	52315-07-8	Mixture of Stereoisomers	KAATUXNTWXVJKI-UHFFFAOYNA-N	C22H19Cl2NO3	Standard Curation and Provided RID
DTXRID6016337179	ca_surf_water		cyprodinil	DTXSID1032359	Cyprodinil	121552-61-2	Single Compound	HAORKNGNJCEJBX-UHFFFAOYSA-N	C14H15N3	Standard Curation and Provided RID
DTXRID1016337180	ca_surf_water		dact	DTXSID1037806	6-Chloro-1,3,5-triazine-2,4-diamine	3397-62-4	Single Compound	FVFVNNKYKYZTJU-UHFFFAOYSA-N	C3H4ClN5	Standard Curation and Provided RID
DTXRID9016337181	ca_surf_water		dacthal monoacid	DTXSID9041782	Chlorthal-monomethyl	887-54-7	Single Compound	SXINVWXSZUQKSW-UHFFFAOYSA-N	C9H4Cl4O4	Standard Curation and Provided RID
DTXRID7016337182	ca_surf_water		dalapon	DTXSID2021575	Dalapon	75-99-0	Single Compound	NDUPDOJHUQKPAG-UHFFFAOYSA-N	C3H4Cl2O2	Standard Curation and Provided RID
DTXRID5016337183	ca_surf_water		dcpa acid metabolites							Standard Curation and Provided RID
DTXRID3016337184	ca_surf_water		ddd	DTXSID4020373	p,p'-DDD	72-54-8	Single Compound	AHJKRLASYNVKDZ-UHFFFAOYSA-N	C14H10Cl4	Standard Curation and Provided RID
DTXRID1016337185	ca_surf_water		dde	DTXSID9020374	p,p'-DDE	72-55-9	Single Compound	UCNVFOCBFJOQAL-UHFFFAOYSA-N	C14H8Cl4	Standard Curation and Provided RID
DTXRID9016337186	ca_surf_water		ddt	DTXSID4020375	DDT	50-29-3	Single Compound	YVGGHNCTFXOJCH-UHFFFAOYSA-N	C14H9Cl5	Standard Curation and Provided RID
DTXRID7016337187	ca_surf_water		ddvp	DTXSID5020449	Dichlorvos	62-73-7	Single Compound	OEBRKCOSUFCWJD-UHFFFAOYSA-N	C4H7Cl2O4P	Standard Curation and Provided RID
DTXRID5016337188	ca_surf_water		dea	DTXSID6021909	Diethylamine	109-89-7	Single Compound	HPNMFZURTQLUMO-UHFFFAOYSA-N	C4H11N	Standard Curation and Provided RID
DTXRID3016337189	ca_surf_water		deet	DTXSID2021995	DEET	134-62-3	Single Compound	MMOXZBCLCQITDF-UHFFFAOYSA-N	C12H17NO	Standard Curation and Provided RID
DTXRID8016337190	ca_surf_water		deltamethrin	DTXSID8020381	Deltamethrin	52918-63-5	Single Compound	OWZREIFADZCYQD-NSHGMRRFSA-N	C22H19Br2NO3	Standard Curation and Provided RID
DTXRID6016337191	ca_surf_water		demeton	DTXSID5022306	Demeton	8065-48-3	Mixture/Formulation			Standard Curation and Provided RID
DTXRID4016337192	ca_surf_water		demeton-s-methyl	DTXSID5037521	Demeton-S-methyl	919-86-8	Single Compound	WEBQKRLKWNIYKK-UHFFFAOYSA-N	C6H15O3PS2	Standard Curation and Provided RID
DTXRID2016337193	ca_surf_water		desthio-prothioconazole	DTXSID3044338	2-(1-Chlorocyclopropyl)-1-(2-chlorophenyl)-3-(1H-1,2,4-triazol-1-yl)-2-propanol	120983-64-4	Mixture of Stereoisomers	HHUQPWODPBDTLI-UHFFFAOYNA-N	C14H15Cl2N3O	Standard Curation and Provided RID
DTXRID0016337194	ca_surf_water		desulfinyl fipronil	DTXSID0043719	Fipronil desulfinyl	205650-65-3	Single Compound	JWKXVHLIRTVXLD-UHFFFAOYSA-N	C12H4Cl2F6N4	Standard Curation and Provided RID
DTXRID8016337195	ca_surf_water		desulfinyl fipronil amide	DTXSID001017911	Desulfinylfipronil amide	1115248-09-3	Single Compound	PLPNAEYXUDBSAJ-UHFFFAOYSA-N	C12H6Cl2F6N4O	Standard Curation and Provided RID
DTXRID6016337196	ca_surf_water		diazinon	DTXSID9020407	Diazinon	333-41-5	Single Compound	FHIVAFMUCKRCQO-UHFFFAOYSA-N	C12H21N2O3PS	Standard Curation and Provided RID
DTXRID4016337197	ca_surf_water		diazoxon	DTXSID5037523	Diazoxon	962-58-3	Single Compound	VBLJFQYCTRKKKF-UHFFFAOYSA-N	C12H21N2O4P	Standard Curation and Provided RID
DTXRID2016337198	ca_surf_water		dicamba	DTXSID4024018	Dicamba	1918-00-9	Single Compound	IWEDIXLBFLAXBO-UHFFFAOYSA-N	C8H6Cl2O3	Standard Curation and Provided RID
DTXRID0016337199	ca_surf_water		dichlobenil	DTXSID5032365	Dichlobenil	1194-65-6	Single Compound	YOYAIZYFCNQIRF-UHFFFAOYSA-N	C7H3Cl2N	Standard Curation and Provided RID
DTXRID1016337200	ca_surf_water		dichlofenthion	DTXSID8040274	Dichlofenthion	97-17-6	Single Compound	WGOWCPGHOCIHBW-UHFFFAOYSA-N	C10H13Cl2O3PS	Standard Curation and Provided RID
DTXRID9016337201	ca_surf_water		dichlone	DTXSID7020425	Dichlone	117-80-6	Single Compound	SVPKNMBRVBMTLB-UHFFFAOYSA-N	C10H4Cl2O2	Standard Curation and Provided RID
DTXRID7016337202	ca_surf_water		dichloran	DTXSID2020426	Dicloran	99-30-9	Single Compound	BIXZHMJUSMUDOQ-UHFFFAOYSA-N	C6H4Cl2N2O2	Standard Curation and Provided RID
DTXRID5016337203	ca_surf_water		dichlorprop	DTXSID0020440	Dichlorprop	120-36-5	Mixture of Stereoisomers	MZHCENGPTKEIGP-UHFFFAOYNA-N	C9H8Cl2O3	Standard Curation and Provided RID
DTXRID3016337204	ca_surf_water		dicofol	DTXSID4020450	Dicofol	115-32-2	Single Compound	UOAMTSKGCBMZTC-UHFFFAOYSA-N	C14H9Cl5O	Standard Curation and Provided RID
DTXRID1016337205	ca_surf_water		dicrotophos	DTXSID9023914	Dicrotophos	141-66-2	Single Compound	VEENJGZXVHKXNB-VOTSOKGWSA-N	C8H16NO5P	Standard Curation and Provided RID
DTXRID9016337206	ca_surf_water		dieldrin	DTXSID9020453	Dieldrin	60-57-1	Single Compound	DFBKLUNHFCTMDC-PICURKEMNA-N	C12H8Cl6O	Standard Curation and Provided RID
DTXRID7016337207	ca_surf_water		difenoconazole	DTXSID4032372	Difenoconazole	119446-68-3	Mixture of Stereoisomers	BQYJATMQXGBDHF-UHFFFAOYNA-N	C19H17Cl2N3O3	Standard Curation and Provided RID
DTXRID5016337208	ca_surf_water		diflubenzuron	DTXSID1024049	Diflubenzuron	35367-38-5	Single Compound	QQQYTWIFVNKMRW-UHFFFAOYSA-N	C14H9ClF2N2O2	Standard Curation and Provided RID
DTXRID3016337209	ca_surf_water		dimethoate	DTXSID7020479	Dimethoate	60-51-5	Single Compound	MCWXGJITAZMZEV-UHFFFAOYSA-N	C5H12NO3PS2	Standard Curation and Provided RID
DTXRID8016337210	ca_surf_water		dimethomorph	DTXSID7034545	Dimethomorph	110488-70-5	Mixture of Stereoisomers	QNBTYORWCCMPQP-UHFFFAOYSA-N	C21H22ClNO4	Standard Curation and Provided RID
DTXRID6016337211	ca_surf_water		dinitro cresol	DTXSID6073942	Dinitro-o-cresol	1335-85-9	Single Compound	IUOFDOCUNLJHFO-UHFFFAOYSA-N	C7H6N2O5	Standard Curation and Provided RID
DTXRID4016337212	ca_surf_water		dinoseb	DTXSID3020207	Dinoseb	88-85-7	Mixture of Stereoisomers	OWZPCEFYPSAJFR-UHFFFAOYNA-N	C10H12N2O5	Standard Curation and Provided RID
DTXRID2016337213	ca_surf_water		dinotefuran	DTXSID7034549	Dinotefuran	165252-70-0	Mixture of Stereoisomers	YKBZOVFACRVRJN-UHFFFAOYNA-N	C7H14N4O3	Standard Curation and Provided RID
DTXRID0016337214	ca_surf_water		dioxathion	DTXSID9020534	Dioxathion	78-34-2	Single Compound	VBKKVDGJXVOLNE-UHFFFAOYNA-N	C12H26O6P2S4	Standard Curation and Provided RID
DTXRID8016337215	ca_surf_water		diphenamid	DTXSID8024072	Diphenamid	957-51-7	Single Compound	QAHFOPIILNICLA-UHFFFAOYSA-N	C16H17NO	Standard Curation and Provided RID
DTXRID6016337216	ca_surf_water		diphenylamine	DTXSID4021975	Diphenylamine	122-39-4	Single Compound	DMBHHRLKUKUOEG-UHFFFAOYSA-N	C12H11N	Standard Curation and Provided RID
DTXRID4016337217	ca_surf_water		dipropetryn	DTXSID9037533	Dipropetryn	4147-51-7	Single Compound	NPWMZOGDXOFZIN-UHFFFAOYSA-N	C11H21N5S	Standard Curation and Provided RID
DTXRID2016337218	ca_surf_water		diquat dibromide	DTXSID3024075	Diquat dibromide	85-00-7	Single Compound	ODPOAESBSUKMHD-UHFFFAOYSA-L	C12H12Br2N2	Standard Curation and Provided RID
DTXRID0016337219	ca_surf_water		disulfoton	DTXSID0022018	Disulfoton	298-04-4	Single Compound	DOFZAZXDOSGAJZ-UHFFFAOYSA-N	C8H19O2PS3	Standard Curation and Provided RID
DTXRID5016337220	ca_surf_water		disulfoton sulfone	DTXSID8041901	Disulfoton sulfone	2497-06-5	Single Compound	BKVJOVPVLOJPKJ-UHFFFAOYSA-N	C8H19O4PS3	Standard Curation and Provided RID
DTXRID3016337221	ca_surf_water		dithiopyr	DTXSID9032379	Dithiopyr	97886-45-8	Single Compound	YUBJPYNSGLJZPQ-UHFFFAOYSA-N	C15H16F5NO2S2	Standard Curation and Provided RID
DTXRID1016337222	ca_surf_water		diuron	DTXSID0020446	Diuron	330-54-1	Single Compound	XMTQQYYKAHVGBJ-UHFFFAOYSA-N	C9H10Cl2N2O	Standard Curation and Provided RID
DTXRID9016337223	ca_surf_water		dmpa	DTXSID1058052	Zytron	299-85-4	Single Compound	PJFGPJQBWSEWKX-UHFFFAOYNA-N	C10H14Cl2NO2PS	Standard Curation and Provided RID
DTXRID7016337224	ca_surf_water		dnoc, sodium salt	DTXSID1034898	Sodium 4,6-dinitro-2-methylphenolate	2312-76-7	Single Compound	JQYJSVBNPUHHKB-UHFFFAOYSA-M	C7H5N2NaO5	Standard Curation and Provided RID
DTXRID5016337225	ca_surf_water		endosulfan	DTXSID1020560	Endosulfan	115-29-7	Single Compound	RDYMFSUJUZBWLH-UHFFFAOYNA-N	C9H6Cl6O3S	Standard Curation and Provided RID
DTXRID3016337226	ca_surf_water		endosulfan ii	DTXSID8037540	Endosulfan II	33213-65-9	Single Compound	RDYMFSUJUZBWLH-BRZMKDEISA-N	C9H6Cl6O3S	Standard Curation and Provided RID
DTXRID1016337227	ca_surf_water		endosulfan sulfate	DTXSID3037541	Endosulfan sulfate	1031-07-8	Mixture of Stereoisomers	AAPVQEMYVNZIOO-UHFFFAOYNA-N	C9H6Cl6O4S	Standard Curation and Provided RID
DTXRID9016337228	ca_surf_water		endrin	DTXSID6020561	Endrin	72-20-8	Single Compound	DFBKLUNHFCTMDC-GKRDHZSONA-N	C12H8Cl6O	Standard Curation and Provided RID
DTXRID7016337229	ca_surf_water		endrin aldehyde	DTXSID0047743	Endrin aldehyde	7421-93-4	Single Compound	HCTWZIFNBBCVGM-MHURBORPNA-N	C12H8Cl6O	Standard Curation and Provided RID
DTXRID2016337230	ca_surf_water		endrin ketone	DTXSID00872845	Endrin ketone	53494-70-5	Mixture of Stereoisomers	IZHZFAQWVKBTSL-SAIIFIHENA-N	C12H8Cl6O	Standard Curation and Provided RID
DTXRID0016337231	ca_surf_water		epn	DTXSID7022174	EPN	2104-64-5	Single Compound	AIGRXSNSLVJMEA-UHFFFAOYNA-N	C14H14NO4PS	Standard Curation and Provided RID
DTXRID8016337232	ca_surf_water		eptc	DTXSID1024091	EPTC	759-94-4	Single Compound	GUVLYNGULCJVDO-UHFFFAOYSA-N	C9H19NOS	Standard Curation and Provided RID
DTXRID6016337233	ca_surf_water		esfenvalerate	DTXSID4032667	Esfenvalerate	66230-04-4	Single Compound	NYPJDWWKZLNGGM-RPWUZVMVSA-N	C25H22ClNO3	Standard Curation and Provided RID
DTXRID4016337234	ca_surf_water		ethaboxam	DTXSID2057994	Ethaboxam	162650-77-3	Single Compound	NQRFDNJEBWAUBL-UHFFFAOYNA-N	C14H16N4OS2	Standard Curation and Provided RID
DTXRID2016337235	ca_surf_water		ethalfluralin	DTXSID8032386	Ethalfluralin	55283-68-6	Single Compound	PTFJIKYUEPWBMS-UHFFFAOYSA-N	C13H14F3N3O4	Standard Curation and Provided RID
DTXRID0016337236	ca_surf_water		ethion	DTXSID2024086	Ethion	563-12-2	Single Compound	RIZMRRKBZQXFOY-UHFFFAOYSA-N	C9H22O4P2S4	Standard Curation and Provided RID
DTXRID8016337237	ca_surf_water		ethion monoxon	DTXSID4037538	Ethion monooxon	17356-42-2	Single Compound	QPNPEPLJFIUWDM-UHFFFAOYSA-N	C9H22O5P2S3	Standard Curation and Provided RID
DTXRID6016337238	ca_surf_water		ethoprop	DTXSID4032611	Ethoprop	13194-48-4	Single Compound	VJYFKVYYMZPMAB-UHFFFAOYSA-N	C8H19O2PS2	Standard Curation and Provided RID
DTXRID4016337239	ca_surf_water		ethyl parathion	DTXSID7021100	Parathion	56-38-2	Single Compound	LCCNCVORNKJIRZ-UHFFFAOYSA-N	C10H14NO5PS	Standard Curation and Provided RID
DTXRID9016337240	ca_surf_water		ethyl parathion oa (paraoxon)	DTXSID6024046	Paraoxon	311-45-5	Single Compound	WYMSBXTXOHUIGT-UHFFFAOYSA-N	C10H14NO6P	Standard Curation and Provided RID
DTXRID7016337241	ca_surf_water		ethylan	DTXSID4020589	p,p'-Ethyl-DDD	72-56-0	Single Compound	QFMDFTQOJHFVNR-UHFFFAOYSA-N	C18H20Cl2	Standard Curation and Provided RID
DTXRID5016337242	ca_surf_water		famoxadone	DTXSID8034588	Famoxadone	131807-57-3	Single Compound	PCCSBWNGDMYFCW-UHFFFAOYNA-N	C22H18N2O4	Standard Curation and Provided RID
DTXRID3016337243	ca_surf_water		famphur	DTXSID7041966	Famphur	52-85-7	Single Compound	JISACBWYRJHSMG-UHFFFAOYSA-N	C10H16NO5PS2	Standard Curation and Provided RID
DTXRID1016337244	ca_surf_water		fenamidone	DTXSID2034590	Fenamidone	161326-34-7	Single Compound	LMVPQMGRYSRMIW-KRWDZBQOSA-N	C17H17N3OS	Standard Curation and Provided RID
DTXRID9016337245	ca_surf_water		fenamiphos	DTXSID3024102	Fenamiphos	22224-92-6	Single Compound	ZCJPOPBZHLUFHF-UHFFFAOYNA-N	C13H22NO3PS	Standard Curation and Provided RID
DTXRID7016337246	ca_surf_water		fenamiphos sulfone	DTXSID3037547	Fenamiphos sulfone	31972-44-8	Single Compound	LVNYJXIBJFXIRZ-UHFFFAOYNA-N	C13H22NO5PS	Standard Curation and Provided RID
DTXRID5016337247	ca_surf_water		fenamiphos sulfoxide	DTXSID8037548	Fenamiphos sulfoxide	31972-43-7	Single Compound	LUQMWGMGWJEGAT-UHFFFAOYNA-N	C13H22NO4PS	Standard Curation and Provided RID
DTXRID3016337248	ca_surf_water		fenarimol	DTXSID2032390	Fenarimol	60168-88-9	Mixture of Stereoisomers	NHOWDZOIZKMVAI-UHFFFAOYNA-N	C17H12Cl2N2O	Standard Curation and Provided RID
DTXRID1016337249	ca_surf_water		fenbuconazole	DTXSID8032548	Fenbuconazole	114369-43-6	Single Compound	RQDJADAKIFFEKQ-UHFFFAOYNA-N	C19H17ClN4	Standard Curation and Provided RID
DTXRID6016337250	ca_surf_water		fenhexamid	DTXSID3032549	Fenhexamid	126833-17-8	Single Compound	VDLGAVXLJYLFDH-UHFFFAOYSA-N	C14H17Cl2NO2	Standard Curation and Provided RID
DTXRID4016337251	ca_surf_water		fenitrothion	DTXSID4032613	Fenitrothion	122-14-5	Single Compound	ZNOLGFHPUIJIMJ-UHFFFAOYSA-N	C9H12NO5PS	Standard Curation and Provided RID
DTXRID2016337252	ca_surf_water		fenoxycarb	DTXSID7032393	Fenoxycarb	72490-01-8	Single Compound	HJUFTIJOISQSKQ-UHFFFAOYSA-N	C17H19NO4	Standard Curation and Provided RID
DTXRID0016337253	ca_surf_water		fenpropathrin	DTXSID0024002	Fenpropathrin	39515-41-8	Single Compound	XQUXKZZNEFRCAW-UHFFFAOYNA-N	C22H23NO3	Standard Curation and Provided RID
DTXRID8016337254	ca_surf_water		fenpyroximate	DTXSID7032557	Fenpyroximate	134098-61-6	Single Compound	YYJNOYZRYGDPNH-MFKUBSTISA-N	C24H27N3O4	Standard Curation and Provided RID
DTXRID6016337255	ca_surf_water		fensulfothion	DTXSID6021953	Fensulfothion	115-90-2	Single Compound	XDNBJTQLKCIJBV-UHFFFAOYNA-N	C11H17O4PS2	Standard Curation and Provided RID
DTXRID4016337256	ca_surf_water		fenthion	DTXSID8020620	Fenthion	55-38-9	Single Compound	PNVJTZOFSHSLTO-UHFFFAOYSA-N	C10H15O3PS2	Standard Curation and Provided RID
DTXRID2016337257	ca_surf_water		fenuron	DTXSID7037551	Fenuron	101-42-8	Single Compound	XXOYNJXVWVNOOJ-UHFFFAOYSA-N	C9H12N2O	Standard Curation and Provided RID
DTXRID0016337258	ca_surf_water		fenvalerate	DTXSID101017940	Fenvalerate	51630-58-1	Mixture of Stereoisomers	NYPJDWWKZLNGGM-UHFFFAOYNA-N	C25H22ClNO3	Standard Curation and Provided RID
DTXRID8016337259	ca_surf_water		fipronil	DTXSID4034609	Fipronil	120068-37-3	Single Compound	ZOCSXAVNDGMNBV-UHFFFAOYNA-N	C12H4Cl2F6N4OS	Standard Curation and Provided RID
DTXRID3016337260	ca_surf_water		fipronil amide	DTXSID60873419	Fipronil amide	205650-69-7	Mixture of Stereoisomers	OPPWTDFHAFPGOT-UHFFFAOYNA-N	C12H6Cl2F6N4O2S	Standard Curation and Provided RID
DTXRID1016337261	ca_surf_water		fipronil sulfide	DTXSID50869644	Fipronil sulfide	120067-83-6	Single Compound	FQXWEKADCSXYOC-UHFFFAOYSA-N	C12H4Cl2F6N4S	Standard Curation and Provided RID
DTXRID9016337262	ca_surf_water		fipronil sulfone	DTXSID6074750	Fipronil sulfone	120068-36-2	Single Compound	LGHZJDKSVUTELU-UHFFFAOYSA-N	C12H4Cl2F6N4O2S	Standard Curation and Provided RID
DTXRID7016337263	ca_surf_water		flonicamid	DTXSID8034611	Flonicamid	158062-67-0	Single Compound	RLQJEEJISHYWON-UHFFFAOYSA-N	C9H6F3N3O	Standard Curation and Provided RID
DTXRID5016337264	ca_surf_water		fluazinam	DTXSID7032551	Fluazinam	79622-59-6	Single Compound	UZCGKGPEKUCDTF-UHFFFAOYSA-N	C13H4Cl2F6N4O4	Standard Curation and Provided RID
DTXRID3016337265	ca_surf_water		fludioxonil	DTXSID2032398	Fludioxonil	131341-86-1	Single Compound	MUJOIMFVNIBMKC-UHFFFAOYSA-N	C12H6F2N2O2	Standard Curation and Provided RID
DTXRID1016337266	ca_surf_water		flumetsulam	DTXSID4032615	Flumetsulam	98967-40-9	Single Compound	RXCPQSJAVKGONC-UHFFFAOYSA-N	C12H9F2N5O2S	Standard Curation and Provided RID
DTXRID9016337267	ca_surf_water		fluometuron	DTXSID8020628	Fluometuron	2164-17-2	Single Compound	RZILCCPWPBTYDO-UHFFFAOYSA-N	C10H11F3N2O	Standard Curation and Provided RID
DTXRID7016337268	ca_surf_water		fluopicolide	DTXSID7034624	Fluopicolide	239110-15-7	Single Compound	GBOYJIHYACSLGN-UHFFFAOYSA-N	C14H8Cl3F3N2O	Standard Curation and Provided RID
DTXRID5016337269	ca_surf_water		fluoxastrobin	DTXSID2034625	Fluoxastrobin	361377-29-9	Single Compound	UFEODZBUAFNAEU-NLRVBDNBSA-N	C21H16ClFN4O5	Standard Curation and Provided RID
DTXRID0016337270	ca_surf_water		fluridone	DTXSID8024107	1-Methyl-3-phenyl-5-(3-(trifluoromethyl)phenyl)-4-pyridone	59756-60-4	Single Compound	YWBVHLJPRPCRSD-UHFFFAOYSA-N	C19H14F3NO	Standard Curation and Provided RID
DTXRID8016337271	ca_surf_water		flutriafol	DTXSID8040727	Flutriafol	76674-21-0	Single Compound	JWUCHKBSVLQQCO-UHFFFAOYNA-N	C16H13F2N3O	Standard Curation and Provided RID
DTXRID6016337272	ca_surf_water		fluvalinate	DTXSID7024110	Fluvalinate	69409-94-5	Single Compound	INISTDXBRIBGOC-UHFFFAOYNA-N	C26H22ClF3N2O3	Standard Curation and Provided RID
DTXRID4016337273	ca_surf_water		fluxapyroxad	DTXSID6058215	Fluxapyroxad	907204-31-3	Single Compound	SXSGXWCSHSVPGB-UHFFFAOYSA-N	C18H12F5N3O	Standard Curation and Provided RID
DTXRID2016337274	ca_surf_water		folpet	DTXSID0021385	Folpet	133-07-3	Single Compound	HKIOYBQGHSTUDB-UHFFFAOYSA-N	C9H4Cl3NO2S	Standard Curation and Provided RID
DTXRID0016337275	ca_surf_water		fonofos	DTXSID2024113	Fonofos	944-22-9	Single Compound	KVGLBTYUCJYMND-UHFFFAOYNA-N	C10H15OPS2	Standard Curation and Provided RID
DTXRID8016337276	ca_surf_water		glufosinate	DTXSID0043973	Glufosinate	51276-47-2	Single Compound	IAJOBQBIJHVGMQ-UHFFFAOYNA-N	C5H12NO4P	Standard Curation and Provided RID
DTXRID6016337277	ca_surf_water		glyphosate	DTXSID1024122	Glyphosate	1071-83-6	Single Compound	XDDAORKBJWWYJS-UHFFFAOYSA-N	C3H8NO5P	Standard Curation and Provided RID
DTXRID4016337278	ca_surf_water		halosulfuron-methyl	DTXSID9034650	Halosulfuron-methyl	100784-20-1	Single Compound	FMGZEUWROYGLAY-UHFFFAOYSA-N	C13H15ClN6O7S	Standard Curation and Provided RID
DTXRID2016337279	ca_surf_water		heptachlor	DTXSID3020679	Heptachlor	76-44-8	Single Compound	FRCCEHPWNOQAEU-UHFFFAOYNA-N	C10H5Cl7	Standard Curation and Provided RID
DTXRID7016337280	ca_surf_water		heptachlor epoxide	DTXSID1024126	Heptachlor epoxide B	1024-57-3	Single Compound	ZXFXBSWRVIQKOD-GEAKMUSANA-N	C10H5Cl7O	Standard Curation and Provided RID
DTXRID5016337281	ca_surf_water		hexachlorobenzene	DTXSID2020682	Hexachlorobenzene	118-74-1	Single Compound	CKAPSXZOOQJIBF-UHFFFAOYSA-N	C6Cl6	Standard Curation and Provided RID
DTXRID3016337282	ca_surf_water		hexazinone	DTXSID4024145	Hexazinone	51235-04-2	Single Compound	CAWXEEYDBZRFPE-UHFFFAOYSA-N	C12H20N4O2	Standard Curation and Provided RID
DTXRID1016337283	ca_surf_water		hydramethylnon	DTXSID6023868	Hydramethylnon	67485-29-4	Single Compound	IQVNEKKDSLOHHK-FNCQTZNRSA-N	C25H24F6N4	Standard Curation and Provided RID
DTXRID9016337284	ca_surf_water		imazalil	DTXSID8024151	Imazalil	35554-44-0	Single Compound	PZBPKYOVPCNPJY-UHFFFAOYNA-N	C14H14Cl2N2O	Standard Curation and Provided RID
DTXRID7016337285	ca_surf_water		imazaquin	DTXSID3024152	Imazaquin	81335-37-7	Mixture of Stereoisomers	CABMTIJINOIHOD-UHFFFAOYNA-N	C17H17N3O3	Standard Curation and Provided RID
DTXRID5016337286	ca_surf_water		imazethapyr	DTXSID3024287	Imazethapyr	81335-77-5	Mixture of Stereoisomers	XVOKUMIPKHGGTN-UHFFFAOYNA-N	C15H19N3O3	Standard Curation and Provided RID
DTXRID3016337287	ca_surf_water		imidacloprid	DTXSID5032442	Imidacloprid	138261-41-3	Single Compound	YWTYJOPNNQFBPC-UHFFFAOYSA-N	C9H10ClN5O2	Standard Curation and Provided RID
DTXRID1016337288	ca_surf_water		imidacloprid guanidine	DTXSID90436011	Desnitro-imidacloprid	115970-17-7	Single Compound	UEQZFAGVRGWPDK-UHFFFAOYSA-N	C9H11ClN4	Standard Curation and Provided RID
DTXRID9016337289	ca_surf_water		imidacloprid guanidine olefin	DTXSID50904089	imidacloprid guanidine olefin	187022-17-9	Single Compound	GUKNBXPEMHBPPZ-UHFFFAOYSA-N	C9H9ClN4	Standard Curation and Provided RID
DTXRID4016337290	ca_surf_water		imidacloprid olefin	DTXSID6037562	Imidacloprid-olefin	115086-54-9	Single Compound	TYLCDJYHUVCRBH-UHFFFAOYSA-N	C9H8ClN5O2	Standard Curation and Provided RID
DTXRID2016337291	ca_surf_water		imidacloprid urea	DTXSID1037563	Imidacloprid urea	120868-66-8	Single Compound	ADWTYURAFSWNSU-UHFFFAOYSA-N	C9H10ClN3O	Standard Curation and Provided RID
DTXRID0016337292	ca_surf_water		indoxacarb	DTXSID1032690	Indoxacarb	173584-44-6	Single Compound	VBCVPMMZEGZULK-NRFANRHFSA-N	C22H17ClF3N3O7	Standard Curation and Provided RID
DTXRID8016337293	ca_surf_water		iprodione	DTXSID3024154	Iprodione	36734-19-7	Single Compound	ONUFESLQCSAYKA-UHFFFAOYSA-N	C13H13Cl2N3O3	Standard Curation and Provided RID
DTXRID6016337294	ca_surf_water		isofenphos	DTXSID8032417	Isofenphos	25311-71-1	Single Compound	HOQADATXFBOEGG-UHFFFAOYNA-N	C15H24NO4PS	Standard Curation and Provided RID
DTXRID4016337295	ca_surf_water		isoxaben	DTXSID8024159	Isoxaben	82558-50-7	Single Compound	PMHURSZHKKJGBM-UHFFFAOYSA-N	C18H24N2O4	Standard Curation and Provided RID
DTXRID2016337296	ca_surf_water		kresoxim-methyl	DTXSID2032558	Kresoxim-methyl	143390-89-0	Single Compound	ZOTBXTZVPHCKPN-HTXNQAPBSA-N	C18H19NO4	Standard Curation and Provided RID
DTXRID0016337297	ca_surf_water		lambda cyhalothrin	DTXSID7032559	<lamda>-Cyhalothrin	91465-08-6	Mixture of Stereoisomers	ZXQYGBMAQZUVMI-VGISDWQONA-N	C23H19ClF3NO3	Standard Curation and Provided RID
DTXRID8016337298	ca_surf_water		leptophos	DTXSID3040279	Leptophos	21609-90-5	Single Compound	CVRALZAYCYJELZ-UHFFFAOYNA-N	C13H10BrCl2O2PS	Standard Curation and Provided RID
DTXRID6016337299	ca_surf_water		lindane (gamma-bhc)	DTXSID2020686	Lindane	58-89-9	Single Compound	JLYXXMFPNIAWKQ-GNIYUCBRNA-N	C6H6Cl6	Standard Curation and Provided RID
DTXRID7016337300	ca_surf_water		linuron	DTXSID2024163	Linuron	330-55-2	Single Compound	XKJMBINCVNINCA-UHFFFAOYSA-N	C9H10Cl2N2O2	Standard Curation and Provided RID
DTXRID5016337301	ca_surf_water		malachite green	DTXSID1025512	Malachite green	569-64-2	Single Compound	FDZZZRQASAIRJF-UHFFFAOYSA-M	C23H25ClN2	Standard Curation and Provided RID
DTXRID3016337302	ca_surf_water		malaoxon	DTXSID9020790	Malaoxon	1634-78-2	Single Compound	WSORODGWGUUOBO-UHFFFAOYNA-N	C10H19O7PS	Standard Curation and Provided RID
DTXRID1016337303	ca_surf_water		malathion	DTXSID4020791	Malathion	121-75-5	Mixture of Stereoisomers	JXSJBGJIGXNWCI-UHFFFAOYNA-N	C10H19O6PS2	Standard Curation and Provided RID
DTXRID9016337304	ca_surf_water		mandipropamid	DTXSID4058075	Mandipropamid	374726-62-2	Single Compound	KWLVWJPJKJMCSH-UHFFFAOYNA-N	C23H22ClNO4	Standard Curation and Provided RID
DTXRID7016337305	ca_surf_water		mcpa	DTXSID4024195	MCPA	94-74-6	Single Compound	WHKUVVPPKQRRBV-UHFFFAOYSA-N	C9H9ClO3	Standard Curation and Provided RID
DTXRID5016337306	ca_surf_water		mcpa, dimethylamine salt	DTXSID0034699	MCPA dimethylamine salt	2039-46-5	Single Compound	PKAUICCNAWQPAU-UHFFFAOYSA-N	C11H16ClNO3	Standard Curation and Provided RID
DTXRID3016337307	ca_surf_water		mcpb	DTXSID4024193	MCPB	94-81-5	Single Compound	LLWADFLAOKUBDR-UHFFFAOYSA-N	C11H13ClO3	Standard Curation and Provided RID
DTXRID1016337308	ca_surf_water		mcpb,sodium salt	DTXSID2034702	MCPB-sodium	6062-26-6	Single Compound	GABUSZPTCJGKGB-UHFFFAOYSA-M	C11H12ClNaO3	Standard Curation and Provided RID
DTXRID9016337309	ca_surf_water		mcpp	DTXSID9024194	Mecoprop	93-65-2	Mixture of Stereoisomers	WNTGYJSOUMFZEP-UHFFFAOYNA-N	C10H11ClO3	Standard Curation and Provided RID
DTXRID4016337310	ca_surf_water		merphos	DTXSID6024173	Merphos	150-50-5	Single Compound	KLAPGAOQRZTCBI-UHFFFAOYSA-N	C12H27PS3	Standard Curation and Provided RID
DTXRID2016337311	ca_surf_water		metalaxyl	DTXSID6024175	Metalaxyl	57837-19-1	Mixture of Stereoisomers	ZQEIXNIJLIKNTD-UHFFFAOYNA-N	C15H21NO4	Standard Curation and Provided RID
DTXRID0016337312	ca_surf_water		methamidophos	DTXSID6024177	Methamidophos	10265-92-6	Single Compound	NNKVPIKMPCQWCG-UHFFFAOYNA-N	C2H8NO2PS	Standard Curation and Provided RID
DTXRID8016337313	ca_surf_water		methidathion	DTXSID5020819	Methidathion	950-37-8	Single Compound	MEBQXILRKZHVCX-UHFFFAOYSA-N	C6H11N2O4PS3	Standard Curation and Provided RID
DTXRID6016337314	ca_surf_water		methidathion oa	DTXSID3058373	Methidathion oxygen analog	39856-16-1	Single Compound	IJJYBBGONNNPOR-UHFFFAOYSA-N	C6H11N2O5PS2	Standard Curation and Provided RID
DTXRID4016337315	ca_surf_water		methiocarb	DTXSID3032626	Methiocarb	2032-65-7	Single Compound	YFBPRJGDJKVWAH-UHFFFAOYSA-N	C11H15NO2S	Standard Curation and Provided RID
DTXRID2016337316	ca_surf_water		methiocarb sulfone	DTXSID3042138	Methiocarb sulfone	2179-25-1	Single Compound	RJBJMKAMQIOAML-UHFFFAOYSA-N	C11H15NO4S	Standard Curation and Provided RID
DTXRID0016337317	ca_surf_water		methiocarb sulfoxide	DTXSID8042139	Methiocarb sulfoxide	2635-10-1	Single Compound	FNCMBMZOZQAWJA-UHFFFAOYNA-N	C11H15NO3S	Standard Curation and Provided RID
DTXRID8016337318	ca_surf_water		methomyl	DTXSID1022267	Methomyl	16752-77-5	Mixture of Stereoisomers	UHXUZOCRWCRNSJ-UHFFFAOYSA-N	C5H10N2O2S	Standard Curation and Provided RID
DTXRID6016337319	ca_surf_water		methoprene	DTXSID8032627	Methoprene	40596-69-8	Single Compound	NFGXHKASABOEEW-LDRANXPENA-N	C19H34O3	Standard Curation and Provided RID
DTXRID1016337320	ca_surf_water		methoxychlor	DTXSID9020827	Methoxychlor	72-43-5	Single Compound	IAKOZHOLGAGEJT-UHFFFAOYSA-N	C16H15Cl3O2	Standard Curation and Provided RID
DTXRID9016337321	ca_surf_water		methoxyfenozide	DTXSID3032628	Methoxyfenozide	161050-58-4	Single Compound	QCAWEPFNJXQPAN-UHFFFAOYSA-N	C22H28N2O3	Standard Curation and Provided RID
DTXRID7016337322	ca_surf_water		methyl bromide	DTXSID8020832	Methyl bromide	74-83-9	Single Compound	GZUXJHMPEANEGY-UHFFFAOYSA-N	CH3Br	Standard Curation and Provided RID
DTXRID5016337323	ca_surf_water		methyl isothiocyanate	DTXSID2027204	Methyl isothiocyanate	556-61-6	Single Compound	LGDSHSYDSCRFAB-UHFFFAOYSA-N	C2H3NS	Standard Curation and Provided RID
DTXRID3016337324	ca_surf_water		methyl paraoxon	DTXSID5037571	Methylparaoxon	950-35-6	Single Compound	BAFQDKPJKOLXFZ-UHFFFAOYSA-N	C8H10NO6P	Standard Curation and Provided RID
DTXRID1016337325	ca_surf_water		methyl parathion	DTXSID1020855	Methyl parathion	298-00-0	Single Compound	RLBIQVVOMOPOHC-UHFFFAOYSA-N	C8H10NO5PS	Standard Curation and Provided RID
DTXRID9016337326	ca_surf_water		methyl trithion	DTXSID3040275	Methyl trithion	953-17-3	Single Compound	OUCCVXVYGFBXSV-UHFFFAOYSA-N	C9H12ClO2PS3	Standard Curation and Provided RID
DTXRID7016337327	ca_surf_water		metolachlor	DTXSID4022448	Metolachlor	51218-45-2	Mixture of Stereoisomers	WVQBLGZPHOPPFO-UHFFFAOYNA-N	C15H22ClNO2	Standard Curation and Provided RID
DTXRID5016337328	ca_surf_water		metolachlor esa (ethane sulfonic acid)	DTXSID1037567	Metolachlor ESA	171118-09-5	Mixture of Stereoisomers	CIGKZVUEZXGYSV-UHFFFAOYNA-N	C15H23NO5S	Standard Curation and Provided RID
DTXRID3016337329	ca_surf_water		metolachlor oxa (oxanilic acid)	DTXSID6037568	Metolachlor OA	152019-73-3	Single Compound	LNOOSYCKMKZOJB-UHFFFAOYNA-N	C15H21NO4	Standard Curation and Provided RID
DTXRID8016337330	ca_surf_water		metribuzin	DTXSID6024204	Metribuzin	21087-64-9	Single Compound	FOXFZRUHNHCZPX-UHFFFAOYSA-N	C8H14N4OS	Standard Curation and Provided RID
DTXRID6016337331	ca_surf_water		mevinphos	DTXSID2032683	Mevinphos	7786-34-7	Mixture of Stereoisomers	GEPDYQSQVLXLEU-UHFFFAOYSA-N	C7H13O6P	Standard Curation and Provided RID
DTXRID4016337332	ca_surf_water		mexacarbate	DTXSID7020893	Mexacarbate	315-18-4	Single Compound	YNEVBPNZHBAYOA-UHFFFAOYSA-N	C12H18N2O2	Standard Curation and Provided RID
DTXRID2016337333	ca_surf_water		mirex	DTXSID7020895	Mirex	2385-85-5	Single Compound	GVYLCNUFSHDAAW-UHFFFAOYSA-N	C10Cl12	Standard Curation and Provided RID
DTXRID0016337334	ca_surf_water		molinate	DTXSID6024206	Molinate	2212-67-1	Single Compound	DEDOPGXGGQYYMW-UHFFFAOYSA-N	C9H17NOS	Standard Curation and Provided RID
DTXRID8016337335	ca_surf_water		monocrotophos	DTXSID9034816	Monocrotophos	6923-22-4	Single Compound	KRTSDMXIXPKRQR-AATRIKPKSA-N	C7H14NO5P	Standard Curation and Provided RID
DTXRID6016337336	ca_surf_water		monuron	DTXSID0020311	Monuron	150-68-5	Single Compound	BMLIZLVNXIYGCK-UHFFFAOYSA-N	C9H11ClN2O	Standard Curation and Provided RID
DTXRID4016337337	ca_surf_water		myclobutanil	DTXSID8024315	Myclobutanil	88671-89-0	Mixture of Stereoisomers	HZJKXKUJVSEEFU-UHFFFAOYNA-N	C15H17ClN4	Standard Curation and Provided RID
DTXRID2016337338	ca_surf_water		naled	DTXSID1024209	Naled	300-76-5	Single Compound	BUYMVQAILCEWRR-UHFFFAOYNA-N	C4H7Br2Cl2O4P	Standard Curation and Provided RID
DTXRID0016337339	ca_surf_water		napropamide	DTXSID5024211	Napropamide	15299-99-7	Single Compound	WXZVAROIGSFCFJ-UHFFFAOYNA-N	C17H21NO2	Standard Curation and Provided RID
DTXRID5016337340	ca_surf_water		naptalam, sodium salt	DTXSID7034759	Naptalam-sodium	132-67-2	Single Compound	CLHHSSXFXYAXDB-UHFFFAOYSA-M	C18H12NNaO3	Standard Curation and Provided RID
DTXRID3016337341	ca_surf_water		neburon	DTXSID4042200	Neburon	555-37-3	Single Compound	CCGPUGMWYLICGL-UHFFFAOYSA-N	C12H16Cl2N2O	Standard Curation and Provided RID
DTXRID1016337342	ca_surf_water		nicosulfuron	DTXSID6034764	Nicosulfuron	111991-09-4	Single Compound	RTCOGUMHFFWOJV-UHFFFAOYSA-N	C15H18N6O6S	Standard Curation and Provided RID
DTXRID9016337343	ca_surf_water		nitrofen	DTXSID7020970	Nitrofen	1836-75-5	Single Compound	XITQUSLLOSKDTB-UHFFFAOYSA-N	C12H7Cl2NO3	Standard Curation and Provided RID
DTXRID7016337344	ca_surf_water		nonachlor	DTXSID8042214	Nonachlor	3734-49-4	Single Compound	OCHOKXCPKDPNQU-UHFFFAOYNA-N	C10H5Cl9	Standard Curation and Provided RID
DTXRID5016337345	ca_surf_water		norflurazon	DTXSID8024234	Norflurazon	27314-13-2	Single Compound	NVGOPFQZYCNLDU-UHFFFAOYSA-N	C12H9ClF3N3O	Standard Curation and Provided RID
DTXRID3016337346	ca_surf_water		novaluron	DTXSID5034773	Novaluron	116714-46-6	Mixture of Stereoisomers	NJPPVKZQTLUDBO-UHFFFAOYNA-N	C17H9ClF8N2O4	Standard Curation and Provided RID
DTXRID1016337347	ca_surf_water		oryzalin	DTXSID8024238	Oryzalin	19044-88-3	Single Compound	UNAHYJYOSSSJHH-UHFFFAOYSA-N	C12H18N4O6S	Standard Curation and Provided RID
DTXRID9016337348	ca_surf_water		oxadiazon	DTXSID3024239	Oxadiazon	19666-30-9	Single Compound	CHNUNORXWHYHNE-UHFFFAOYSA-N	C15H18Cl2N2O3	Standard Curation and Provided RID
DTXRID7016337349	ca_surf_water		oxamyl	DTXSID6021086	Oxamyl	23135-22-0	Mixture of Stereoisomers	KZAUOCCYDRDERY-UHFFFAOYSA-N	C7H13N3O3S	Standard Curation and Provided RID
DTXRID2016337350	ca_surf_water		oxydemeton-methyl	DTXSID8025541	Oxydemeton-methyl	301-12-2	Single Compound	PMCVMORKVPSKHZ-UHFFFAOYNA-N	C6H15O4PS2	Standard Curation and Provided RID
DTXRID0016337351	ca_surf_water		oxyfluorfen	DTXSID7024241	Oxyfluorfen	42874-03-3	Single Compound	OQMBBFQZGJFLBU-UHFFFAOYSA-N	C15H11ClF3NO4	Standard Curation and Provided RID
DTXRID8016337352	ca_surf_water		paclobutrazol	DTXSID2024242	Paclobutrazol	76738-62-0	Mixture of Stereoisomers	RMOGWMIKYWRTKW-DUXBJXIBNA-N	C15H20ClN3O	Standard Curation and Provided RID
DTXRID6016337353	ca_surf_water		para-chloro-meta-cresol	DTXSID4021717	4-Chloro-3-methylphenol	59-50-7	Single Compound	CFKMVGJGLGKFKI-UHFFFAOYSA-N	C7H7ClO	Standard Curation and Provided RID
DTXRID4016337354	ca_surf_water		paraquat dichloride	DTXSID7024243	Paraquat dichloride	1910-42-5	Single Compound	FIKAKWIAUPDISJ-UHFFFAOYSA-L	C12H14Cl2N2	Standard Curation and Provided RID
DTXRID2016337355	ca_surf_water		pcnb	DTXSID2021105	Pentachloronitrobenzene	82-68-8	Single Compound	LKPLKUMXSAEKID-UHFFFAOYSA-N	C6Cl5NO2	Standard Curation and Provided RID
DTXRID0016337356	ca_surf_water		pebulate	DTXSID8021199	Pebulate	1114-71-2	Single Compound	SGEJQUSYQTVSIU-UHFFFAOYSA-N	C10H21NOS	Standard Curation and Provided RID
DTXRID8016337357	ca_surf_water		pendimethalin	DTXSID7024245	Pendimethalin	40487-42-1	Single Compound	CHIFOSRWCNZCFN-UHFFFAOYSA-N	C13H19N3O4	Standard Curation and Provided RID
DTXRID6016337358	ca_surf_water		penoxsulam	DTXSID0034803	Penoxsulam	219714-96-2	Single Compound	SYJGKVOENHZYMQ-UHFFFAOYSA-N	C16H14F5N5O5S	Standard Curation and Provided RID
DTXRID4016337359	ca_surf_water		pentachlorophenol	DTXSID7021106	Pentachlorophenol	87-86-5	Single Compound	IZUPBVBPLAPZRR-UHFFFAOYSA-N	C6HCl5O	Standard Curation and Provided RID
DTXRID9016337360	ca_surf_water		permethrin	DTXSID8022292	Permethrin	52645-53-1	Single Compound	RLLPVAHGXHCWKJ-UHFFFAOYNA-N	C21H20Cl2O3	Standard Curation and Provided RID
DTXRID7016337361	ca_surf_water		permethrin, other related	DTXSID8022292	Permethrin	52645-53-1	Single Compound	RLLPVAHGXHCWKJ-UHFFFAOYNA-N	C21H20Cl2O3	Standard Curation and Provided RID
DTXRID5016337362	ca_surf_water		phenothrin	DTXSID7032688	Phenothrin	26002-80-2	Mixture of Stereoisomers	SBNFWQZLDJGRLK-UHFFFAOYNA-N	C23H26O3	Standard Curation and Provided RID
DTXRID3016337363	ca_surf_water		phorate	DTXSID4032459	Phorate	298-02-2	Single Compound	BULVZWIRKLYCBC-UHFFFAOYSA-N	C7H17O2PS3	Standard Curation and Provided RID
DTXRID1016337364	ca_surf_water		phoratoxon	DTXSID4037586	Phorate oxon	2600-69-3	Single Compound	FMXFZNGITFNSAG-UHFFFAOYSA-N	C7H17O3PS2	Standard Curation and Provided RID
DTXRID9016337365	ca_surf_water		phosalone	DTXSID1024259	Phosalone	2310-17-0	Single Compound	IOUNQDKNJZEDEP-UHFFFAOYSA-N	C12H15ClNO4PS2	Standard Curation and Provided RID
DTXRID7016337366	ca_surf_water		phosalone oa	DTXSID7058335	Phosalone oxon	2275-06-1	Single Compound	CWWMLCAWYADJOM-UHFFFAOYSA-N	C12H15ClNO5PS	Standard Curation and Provided RID
DTXRID5016337367	ca_surf_water		phosmet	DTXSID5024261	Phosmet	732-11-6	Single Compound	LMNZTLDVJIUSHT-UHFFFAOYSA-N	C11H12NO4PS2	Standard Curation and Provided RID
DTXRID3016337368	ca_surf_water		phosmet-oa	DTXSID6042286	Phosmetoxon	3735-33-9	Single Compound	BEMXOWRVWRNPPL-UHFFFAOYSA-N	C11H12NO5PS	Standard Curation and Provided RID
DTXRID1016337369	ca_surf_water		phosphamidon	DTXSID7021156	Phosphamidon	13171-21-6	Mixture of Stereoisomers	RGCLLPNLLBQHPF-UHFFFAOYSA-N	C10H19ClNO5P	Standard Curation and Provided RID
DTXRID6016337370	ca_surf_water		picloram	DTXSID1021160	Picloram	1918-02-1	Single Compound	NQQVFXUMIDALNH-UHFFFAOYSA-N	C6H3Cl3N2O2	Standard Curation and Provided RID
DTXRID4016337371	ca_surf_water		picoxystrobin	DTXSID9047542	Picoxystrobin	117428-22-5	Single Compound	IBSNKSODLGJUMQ-SDNWHVSQSA-N	C18H16F3NO4	Standard Curation and Provided RID
DTXRID2016337372	ca_surf_water		piperonyl butoxide	DTXSID1021166	Piperonyl butoxide	51-03-6	Single Compound	FIPWRIJSWJWJAI-UHFFFAOYSA-N	C19H30O5	Standard Curation and Provided RID
DTXRID0016337373	ca_surf_water		pirimiphos-methyl	DTXSID0024266	Pirimiphos-methyl	29232-93-7	Single Compound	QHOQHJPRIBSPCY-UHFFFAOYSA-N	C11H20N3O3PS	Standard Curation and Provided RID
DTXRID8016337374	ca_surf_water		prallethrin	DTXSID0032572	Prallethrin	23031-36-9	Mixture of Stereoisomers	SMKRKQBMYOFFMU-UHFFFAOYNA-N	C19H24O3	Standard Curation and Provided RID
DTXRID6016337375	ca_surf_water		procymidone	DTXSID9033923	Procymidone	32809-16-8	Single Compound	QXJKBPAVAHBARF-UHFFFAOYNA-N	C13H11Cl2NO2	Standard Curation and Provided RID
DTXRID4016337376	ca_surf_water		prodiamine	DTXSID1034210	Prodiamine	29091-21-2	Single Compound	RSVPPPHXAASNOL-UHFFFAOYSA-N	C13H17F3N4O4	Standard Curation and Provided RID
DTXRID2016337377	ca_surf_water		profenofos	DTXSID3032464	Profenofos	41198-08-7	Single Compound	QYMMJNLHFKGANY-UHFFFAOYNA-N	C11H15BrClO3PS	Standard Curation and Provided RID
DTXRID0016337378	ca_surf_water		profluralin	DTXSID2044559	Profluralin	26399-36-0	Single Compound	ITVQAKZNYJEWKS-UHFFFAOYSA-N	C14H16F3N3O4	Standard Curation and Provided RID
DTXRID8016337379	ca_surf_water		prometon	DTXSID6022341	Prometon	1610-18-0	Single Compound	ISEUFVQQFVOBCY-UHFFFAOYSA-N	C10H19N5O	Standard Curation and Provided RID
DTXRID3016337380	ca_surf_water		prometryn	DTXSID4024272	Prometryn	7287-19-6	Single Compound	AAEVYOVXGOFMJO-UHFFFAOYSA-N	C10H19N5S	Standard Curation and Provided RID
DTXRID1016337381	ca_surf_water		propachlor	DTXSID4024274	Propachlor	1918-16-7	Single Compound	MFOUDYKPLGXPGO-UHFFFAOYSA-N	C11H14ClNO	Standard Curation and Provided RID
DTXRID9016337382	ca_surf_water		propanil	DTXSID8022111	Propanil	709-98-8	Single Compound	LFULEKSKNZEWOE-UHFFFAOYSA-N	C9H9Cl2NO	Standard Curation and Provided RID
DTXRID7016337383	ca_surf_water		propargite	DTXSID4024276	Propargite	2312-35-8	Mixture of Stereoisomers	ZYHMJXZULPZUED-UHFFFAOYNA-N	C19H26O4S	Standard Curation and Provided RID
DTXRID5016337384	ca_surf_water		propazine	DTXSID3021196	Propazine	139-40-2	Single Compound	WJNRPILHGGKWCK-UHFFFAOYSA-N	C9H16ClN5	Standard Curation and Provided RID
DTXRID3016337385	ca_surf_water		propetamphos	DTXSID7032470	Propetamphos	31218-83-4	Single Compound	BZNDWPRGXNILMS-VQHVLOKHNA-N	C10H20NO4PS	Standard Curation and Provided RID
DTXRID1016337386	ca_surf_water		propham	DTXSID7020766	Propham	122-42-9	Single Compound	VXPLXMJHHKHSOA-UHFFFAOYSA-N	C10H13NO2	Standard Curation and Provided RID
DTXRID9016337387	ca_surf_water		propiconazole	DTXSID8024280	Propiconazole	60207-90-1	Single Compound	STJLVHWMYQXCPB-UHFFFAOYNA-N	C15H17Cl2N3O2	Standard Curation and Provided RID
DTXRID7016337388	ca_surf_water		propoxur	DTXSID7021948	Propoxur	114-26-1	Single Compound	ISRUGXGCCGIOQO-UHFFFAOYSA-N	C11H15NO3	Standard Curation and Provided RID
DTXRID5016337389	ca_surf_water		propyzamide	DTXSID2020420	Propyzamide	23950-58-5	Single Compound	PHNUZKMIPFFYSO-UHFFFAOYSA-N	C12H11Cl2NO	Standard Curation and Provided RID
DTXRID0016337390	ca_surf_water		prothiofos	DTXSID8042349	Prothiofos	34643-46-4	Single Compound	FITIWKDOCAUBQD-UHFFFAOYNA-N	C11H15Cl2O2PS2	Standard Curation and Provided RID
DTXRID8016337391	ca_surf_water		pymetrozine	DTXSID2032637	Pymetrozine	123312-89-0	Single Compound	QHMTXANCGGJZRX-WUXMJOGZSA-N	C10H11N5O	Standard Curation and Provided RID
DTXRID6016337392	ca_surf_water		pyraclastrobin	DTXSID7032638	Pyraclostrobin	175013-18-0	Single Compound	HZRSNVGNWUDEFX-UHFFFAOYSA-N	C19H18ClN3O4	Standard Curation and Provided RID
DTXRID4016337393	ca_surf_water		pyrethrins	DTXSID8034873	Pyrethrins	8003-34-7	Mixture/Formulation			Standard Curation and Provided RID
DTXRID2016337394	ca_surf_water		pyrethrins, other related	DTXSID8034873	Pyrethrins	8003-34-7	Mixture/Formulation			Standard Curation and Provided RID
DTXRID0016337395	ca_surf_water		pyridaben	DTXSID5032573	Pyridaben	96489-71-3	Single Compound	DWFZBUWUXWZWKD-UHFFFAOYSA-N	C19H25ClN2OS	Standard Curation and Provided RID
DTXRID8016337396	ca_surf_water		pyrimethanil	DTXSID8034877	Pyrimethanil	53112-28-0	Single Compound	ZLIBICFPKPWGIZ-UHFFFAOYSA-N	C12H13N3	Standard Curation and Provided RID
DTXRID6016337397	ca_surf_water		pyriproxyfen	DTXSID1032640	Pyriproxyfen	95737-68-1	Mixture of Stereoisomers	NHDHVHZZCFYRSB-UHFFFAOYNA-N	C20H19NO3	Standard Curation and Provided RID
DTXRID4016337398	ca_surf_water		quinoxyfen	DTXSID2034881	Quinoxyfen	124495-18-7	Single Compound	WRPIRSINYZBGPK-UHFFFAOYSA-N	C15H8Cl2FNO	Standard Curation and Provided RID
DTXRID2016337399	ca_surf_water		resmethrin	DTXSID7022253	Resmethrin	10453-86-8	Mixture of Stereoisomers	VEMKTZHHVJILDY-UHFFFAOYNA-N	C22H26O3	Standard Curation and Provided RID
DTXRID3016337400	ca_surf_water		rimsulfuron	DTXSID1032642	Rimsulfuron	122931-48-0	Single Compound	MEFOUWRMVYJCQC-UHFFFAOYSA-N	C14H17N5O7S2	Standard Curation and Provided RID
DTXRID1016337401	ca_surf_water		ronnel	DTXSID2034885	Fenchlorphos	299-84-3	Single Compound	JHJOOSLFWRRSGU-UHFFFAOYSA-N	C8H8Cl3O3PS	Standard Curation and Provided RID
DTXRID9016337402	ca_surf_water		s,s,s-tributyl phosphorotrithioate	DTXSID1024174	Tribufos	78-48-8	Single Compound	ZOKXUAHZSKEQSS-UHFFFAOYSA-N	C12H27OPS3	Standard Curation and Provided RID
DTXRID7016337403	ca_surf_water		s-cypermethrin							Standard Curation and Provided RID
DTXRID5016337404	ca_surf_water		secbumeton	DTXSID8037594	Secbumeton	26259-45-0	Single Compound	ZJMZZNVGNSWOOM-UHFFFAOYNA-N	C10H19N5O	Standard Curation and Provided RID
DTXRID3016337405	ca_surf_water		siduron	DTXSID7032474	Siduron	1982-49-6	Single Compound	JXVIIQLNUPXOII-UHFFFAOYNA-N	C14H20N2O	Standard Curation and Provided RID
DTXRID1016337406	ca_surf_water		silvex	DTXSID0021387	2-(2,4,5-Trichlorophenoxy)propionic acid	93-72-1	Mixture of Stereoisomers	ZLSWBLPERHFHIS-UHFFFAOYNA-N	C9H7Cl3O3	Standard Curation and Provided RID
DTXRID9016337407	ca_surf_water		simazine	DTXSID4021268	Simazine	122-34-9	Single Compound	ODCWYMIRDDJXKW-UHFFFAOYSA-N	C7H12ClN5	Standard Curation and Provided RID
DTXRID7016337408	ca_surf_water		simetryn	DTXSID8037596	Simetryn	1014-70-6	Single Compound	MGLWZSOBALDPEK-UHFFFAOYSA-N	C8H15N5S	Standard Curation and Provided RID
DTXRID5016337409	ca_surf_water		sulfometuron methyl	DTXSID0034936	Sulfometuron-methyl	74222-97-2	Single Compound	ZDXMLEQEMNLCQG-UHFFFAOYSA-N	C15H16N4O5S	Standard Curation and Provided RID
DTXRID0016337410	ca_surf_water		sulfotep	DTXSID7024328	Sulfotepp	3689-24-5	Single Compound	XIUROWKZWPIAIB-UHFFFAOYSA-N	C8H20O5P2S2	Standard Curation and Provided RID
DTXRID8016337411	ca_surf_water		sulprofos	DTXSID8032675	Sulprofos	35400-43-2	Single Compound	JXHJNEJVUNHLKO-UHFFFAOYNA-N	C12H19O2PS3	Standard Curation and Provided RID
DTXRID6016337412	ca_surf_water		tebuconazole	DTXSID9032113	Tebuconazole	107534-96-3	Mixture of Stereoisomers	PXMNMQRDXWABCY-UHFFFAOYNA-N	C16H22ClN3O	Standard Curation and Provided RID
DTXRID4016337413	ca_surf_water		tebufenozide	DTXSID4034948	Tebufenozide	112410-23-8	Single Compound	QYPNKSZPJQQLRK-UHFFFAOYSA-N	C22H28N2O2	Standard Curation and Provided RID
DTXRID2016337414	ca_surf_water		tebuthiuron	DTXSID3024316	Tebuthiuron	34014-18-1	Single Compound	HBPDKDSFLXWOAE-UHFFFAOYSA-N	C9H16N4OS	Standard Curation and Provided RID
DTXRID0016337415	ca_surf_water		tefluthrin	DTXSID5032577	Tefluthrin	79538-32-2	Single Compound	ZFHGXWPMULPQSE-WTKPLQERNA-N	C17H14ClF7O2	Standard Curation and Provided RID
DTXRID8016337416	ca_surf_water		terbacil	DTXSID8024317	Terbacil	5902-51-2	Single Compound	NBQCNZYJJMBDKY-UHFFFAOYSA-N	C9H13ClN2O2	Standard Curation and Provided RID
DTXRID6016337417	ca_surf_water		terbufos	DTXSID2022254	Terbufos	13071-79-9	Single Compound	XLNZEKHULJKQBA-UHFFFAOYSA-N	C9H21O2PS3	Standard Curation and Provided RID
DTXRID4016337418	ca_surf_water		terbufos oxon sulfone	DTXSID5037604	Terbufos OA sulfone	56070-15-6	Single Compound	HXIFYKRJAGQAHM-UHFFFAOYSA-N	C9H21O5PS2	Standard Curation and Provided RID
DTXRID2016337419	ca_surf_water		terbuthylazine	DTXSID4027608	Terbutylazine	5915-41-3	Single Compound	FZXISNSWEXTPMF-UHFFFAOYSA-N	C9H16ClN5	Standard Curation and Provided RID
DTXRID7016337420	ca_surf_water		terbutryn	DTXSID3024318	Terbutryn	886-50-0	Single Compound	IROINLKCQGIITA-UHFFFAOYSA-N	C10H19N5S	Standard Curation and Provided RID
DTXRID5016337421	ca_surf_water		tetrachlorvinphos	DTXSID1032648	Z-Tetrachlorvinphos	22248-79-9	Single Compound	UBCKGWBNUIFUST-YHYXMXQVSA-N	C10H9Cl4O4P	Standard Curation and Provided RID
DTXRID3016337422	ca_surf_water		tetradifon	DTXSID7021316	Tetradifon	116-29-0	Single Compound	MLGCXEBRWGEOQX-UHFFFAOYSA-N	C12H6Cl4O2S	Standard Curation and Provided RID
DTXRID1016337423	ca_surf_water		tetramethrin	DTXSID6032649	Tetramethrin	7696-12-0	Single Compound	CXBMCYHAMVGWJQ-UHFFFAOYNA-N	C19H25NO4	Standard Curation and Provided RID
DTXRID9016337424	ca_surf_water		thiabendazole	DTXSID0021337	Thiabendazole	148-79-8	Single Compound	WJCNZQLZVWNLKY-UHFFFAOYSA-N	C10H7N3S	Standard Curation and Provided RID
DTXRID7016337425	ca_surf_water		thiacloprid	DTXSID7034961	Thiacloprid	111988-49-9	Single Compound	HOKKPVIRMVDYPB-UVTDQMKNSA-N	C10H9ClN4S	Standard Curation and Provided RID
DTXRID5016337426	ca_surf_water		thiamethoxam	DTXSID2034962	Thiamethoxam	153719-23-4	Mixture of Stereoisomers	NWWZPOKUUAIXIW-UHFFFAOYSA-N	C8H10ClN5O3S	Standard Curation and Provided RID
DTXRID3016337427	ca_surf_water		thiazopyr	DTXSID1032488	Thiazopyr	117718-60-2	Single Compound	YIJZJEYQBAAWRJ-UHFFFAOYSA-N	C16H17F5N2O2S	Standard Curation and Provided RID
DTXRID1016337428	ca_surf_water		thiobencarb	DTXSID6024337	Thiobencarb	28249-77-6	Single Compound	QHTQREMOGMZHJV-UHFFFAOYSA-N	C12H16ClNOS	Standard Curation and Provided RID
DTXRID9016337429	ca_surf_water		thionazin	DTXSID8042470	Thionazin	297-97-2	Single Compound	IRVDMKJLOCGUBJ-UHFFFAOYSA-N	C8H13N2O3PS	Standard Curation and Provided RID
DTXRID4016337430	ca_surf_water		thiram	DTXSID5021332	Thiram	137-26-8	Single Compound	KUAZQDVKQLNFPE-UHFFFAOYSA-N	C6H12N2S4	Standard Curation and Provided RID
DTXRID2016337431	ca_surf_water		tolfenpyrad	DTXSID6057952	Tolfenpyrad	129558-76-5	Single Compound	WPALTCMYPARVNV-UHFFFAOYSA-N	C21H22ClN3O2	Standard Curation and Provided RID
DTXRID0016337432	ca_surf_water		total chlorthal dimethyl (dcpa, mtp & tpa combined)							Standard Curation and Provided RID
DTXRID8016337433	ca_surf_water		toxaphene	DTXSID7021368	Toxaphene	8001-35-2	Mixture/Formulation			Standard Curation and Provided RID
DTXRID6016337434	ca_surf_water		tralomethrin	DTXSID0024343	Tralomethrin	66841-25-6	Single Compound	YWSCPYYRJXKUDB-KAKFPZCNSA-N	C22H19Br4NO3	Standard Curation and Provided RID
DTXRID4016337435	ca_surf_water		triadimefon	DTXSID3023897	Triadimefon	43121-43-3	Single Compound	WURBVZBTWMNKQT-UHFFFAOYNA-N	C14H16ClN3O2	Standard Curation and Provided RID
DTXRID2016337436	ca_surf_water		triadimenol	DTXSID0032493	Triadimenol	55219-65-3	Single Compound	BAZVSMNPJJMILC-UHFFFAOYNA-N	C14H18ClN3O2	Standard Curation and Provided RID
DTXRID0016337437	ca_surf_water		triallate	DTXSID5024344	Tri-allate	2303-17-5	Single Compound	MWBPRDONLNQCFV-UHFFFAOYSA-N	C10H16Cl3NOS	Standard Curation and Provided RID
DTXRID8016337438	ca_surf_water		trichloronate	DTXSID9038420	Trichloronat	327-98-0	Single Compound	ANIAQSUBRGXWLS-UHFFFAOYNA-N	C10H12Cl3O2PS	Standard Curation and Provided RID
DTXRID6016337439	ca_surf_water		trichlorophon	DTXSID0021389	Trichlorfon	52-68-6	Mixture of Stereoisomers	NFACJZMKEDPNKN-UHFFFAOYNA-N	C4H8Cl3O4P	Standard Curation and Provided RID
DTXRID1016337440	ca_surf_water		triclopyr	DTXSID0032497	Triclopyr	55335-06-3	Single Compound	REEQLXCGVXDJSQ-UHFFFAOYSA-N	C7H4Cl3NO3	Standard Curation and Provided RID
DTXRID9016337441	ca_surf_water		triclopyr, butoxyethyl ester	DTXSID5032579	Triclopyr butotyl	64700-56-7	Single Compound	IVDRCZNHVGQBHZ-UHFFFAOYSA-N	C13H16Cl3NO4	Standard Curation and Provided RID
DTXRID7016337442	ca_surf_water		trifloxystrobin	DTXSID4032580	Trifloxystrobin	141517-21-7	Single Compound	ONCZDRURRATYFI-TVJDWZFNSA-N	C20H19F3N2O4	Standard Curation and Provided RID
DTXRID5016337443	ca_surf_water		triflumizole	DTXSID2032500	Triflumizole	68694-11-1	Single Compound	HSMVPDGQOIQYSR-KGENOOAVSA-N	C15H15ClF3N3O	Standard Curation and Provided RID
DTXRID3016337444	ca_surf_water		trifluralin	DTXSID4021395	Trifluralin	1582-09-8	Single Compound	ZSDSQXJSNMTJDA-UHFFFAOYSA-N	C13H16F3N3O4	Standard Curation and Provided RID
DTXRID1016337445	ca_surf_water		triticonazole	DTXSID0032655	Triticonazole	131983-72-7	Mixture of Stereoisomers	PPDBOQMNKNNODG-UHFFFAOYNA-N	C17H20ClN3O	Standard Curation and Provided RID
DTXRID9016337446	ca_surf_water		vinclozolin	DTXSID4022361	Vinclozolin	50471-44-8	Single Compound	FSCWZHGZWWDELK-UHFFFAOYNA-N	C12H9Cl2NO3	Standard Curation and Provided RID
DTXRID7016337447	ca_surf_water		xylene	DTXSID2021446	Xylenes	1330-20-7	Mixture/Formulation			Standard Curation and Provided RID
DTXRID5016337448	ca_surf_water		zoxamide	DTXSID9032581	Zoxamide	156052-68-5	Single Compound	SOUGWDPPRBKJEX-UHFFFAOYNA-N	C14H16Cl3NO2	Standard Curation and Provided RID
DTXRID3016337449	carb		1,1,1,-trichloroethane	DTXSID0021381	1,1,1-Trichloroethane	71-55-6	Single Compound	UOCLXMDMGBRAIB-UHFFFAOYSA-N	C2H3Cl3	Standard Curation and Provided RID
DTXRID8016337450	carb		benzene	DTXSID3039242	Benzene	71-43-2	Single Compound	UHOVQNZJYSORNB-UHFFFAOYSA-N	C6H6	Standard Curation and Provided RID
DTXRID6016337451	carb		chlorpyrifos	DTXSID4020458	Chlorpyrifos	2921-88-2	Single Compound	SBPBAQFWLVIOKP-UHFFFAOYSA-N	C9H11Cl3NO3PS	Standard Curation and Provided RID
DTXRID4016337452	carb		diazinon	DTXSID9020407	Diazinon	333-41-5	Single Compound	FHIVAFMUCKRCQO-UHFFFAOYSA-N	C12H21N2O3PS	Standard Curation and Provided RID
DTXRID2016337453	carb		lead	DTXSID2024161	Lead	7439-92-1	Single Compound	WABPQHHGFIMREM-UHFFFAOYSA-N	Pb	Standard Curation and Provided RID
DTXRID0016337454	carb		m,p - xylene	DTXSID80109469	m,p-Xylene	179601-23-1	Mixture/Formulation			Standard Curation and Provided RID
DTXRID8016337455	carb		para-dichlorobenzene	DTXSID1020431	1,4-Dichlorobenzene	106-46-7	Single Compound	OCJBOOLMMGQPQU-UHFFFAOYSA-N	C6H4Cl2	Standard Curation and Provided RID
DTXRID6016337456	carb		perchloroethylene	DTXSID2021319	Tetrachloroethylene	127-18-4	Single Compound	CYTYCFOTNPOANT-UHFFFAOYSA-N	C2Cl4	Standard Curation and Provided RID
DTXRID4016337457	carb		pm2.5							Standard Curation and Provided RID
DTXRID2016337458	carb		styrene	DTXSID2021284	Styrene	100-42-5	Single Compound	PPBRXRYQALVLMV-UHFFFAOYSA-N	C8H8	Standard Curation and Provided RID
DTXRID0016337459	carb		trichloroethylene	DTXSID0021383	Trichloroethylene	79-01-6	Single Compound	XSTXAVWGXDQKEL-UHFFFAOYSA-N	C2HCl3	Standard Curation and Provided RID
DTXRID5016337460	chem_theatre	35822-46-9	1,2,3,4,6,7,8-heptacdd	DTXSID1052034	1,2,3,4,6,7,8-Heptachlorodibenzodioxin	35822-46-9	Single Compound	WCLNVRQZUKYVAI-UHFFFAOYSA-N	C12HCl7O2	Standard Curation and Provided RID
DTXRID3016337461	chem_theatre	67562-39-4	1,2,3,4,6,7,8-heptacdf	DTXSID8052350	1,2,3,4,6,7,8-Heptachlorodibenzo[b,d]furan	67562-39-4	Single Compound	WDMKCPIVJOGHBF-UHFFFAOYSA-N	C12HCl7O	Standard Curation and Provided RID
DTXRID1016337462	chem_theatre	110999-47-8	1,2,3,4,6,7,8-hpbdd	DTXSID2074245	1,2,3,4,6,7,8-Heptabromodibenzo-p-dioxin	110999-47-8	Single Compound	FPCROEVBHPWKPI-UHFFFAOYSA-N	C12HBr7O2	Standard Curation and Provided RID
DTXRID9016337463	chem_theatre	107555-95-3	1,2,3,4,6,7,8-hpbdf	DTXSID7073779	1,2,3,4,6,7,8-Heptabromodibenzofuran	107555-95-3	Single Compound	JISOUFWSRUCDMJ-UHFFFAOYSA-N	C12HBr7O	Standard Curation and Provided RID
DTXRID7016337464	chem_theatre	55673-89-7	1,2,3,4,7,8,9-heptacdf	DTXSID9052216	1,2,3,4,7,8,9-Heptachlorodibenzofuran	55673-89-7	Single Compound	VEZCTZWLJYWARH-UHFFFAOYSA-N	C12HCl7O	Standard Curation and Provided RID
DTXRID5016337465	chem_theatre		1,2,3,4,7,8-/1,2,3,6,7,8-hxbdds							Standard Curation and Provided RID
DTXRID3016337466	chem_theatre	39227-28-6	1,2,3,4,7,8-hexacdd	DTXSID8052067	1,2,3,4,7,8-Hexachlorodibenzodioxin	39227-28-6	Single Compound	WCYYQNSQJHPVMG-UHFFFAOYSA-N	C12H2Cl6O2	Standard Curation and Provided RID
DTXRID1016337467	chem_theatre	70648-26-9	1,2,3,4,7,8-hexacdf	DTXSID6029915	1,2,3,4,7,8-Hexachlorodibenzofuran	70648-26-9	Single Compound	LVYBAQIVPKCOEE-UHFFFAOYSA-N	C12H2Cl6O	Standard Curation and Provided RID
DTXRID9016337468	chem_theatre	110999-44-5	1,2,3,4,7,8-hxbdd	DTXSID5073793	1,2,3,4,7,8-Hexabromodibenzo-p-dioxin	110999-44-5	Single Compound	JGZILVYVJLWSIH-UHFFFAOYSA-N	C12H2Br6O2	Standard Curation and Provided RID
DTXRID7016337469	chem_theatre	129880-08-6	1,2,3,4,7,8-hxbdf	DTXSID6073861	1,2,3,4,7,8-Hexabromodibenzofuran	129880-08-6	Single Compound	MAHGKVWEQHQGJI-UHFFFAOYSA-N	C12H2Br6O	Standard Curation and Provided RID
DTXRID2016337470	chem_theatre	57653-85-7	1,2,3,6,7,8-hexacdd	DTXSID0023824	1,2,3,6,7,8-Hexachlorodibenzo-p-dioxin	57653-85-7	Single Compound	YCLUIPQDHHPDJJ-UHFFFAOYSA-N	C12H2Cl6O2	Standard Curation and Provided RID
DTXRID0016337471	chem_theatre	57117-44-9	1,2,3,6,7,8-hexacdf	DTXSID2069155	1,2,3,6,7,8-Hexachlorodibenzofuran	57117-44-9	Single Compound	JEYJJJXOFWNEHN-UHFFFAOYSA-N	C12H2Cl6O	Standard Curation and Provided RID
DTXRID8016337472	chem_theatre	19408-74-3	1,2,3,7,8,9-hexacdd	DTXSID6023781	1,2,3,7,8,9-Hexachlorodibenzo-p-dioxin	19408-74-3	Single Compound	LGIRBUBHIWTVCK-UHFFFAOYSA-N	C12H2Cl6O2	Standard Curation and Provided RID
DTXRID6016337473	chem_theatre	72918-21-9	1,2,3,7,8,9-hexacdf	DTXSID9052470	1,2,3,7,8,9-Hexachlorodibenzo[b,d]furan	72918-21-9	Single Compound	PYUSJFJVDVSXIU-UHFFFAOYSA-N	C12H2Cl6O	Standard Curation and Provided RID
DTXRID4016337474	chem_theatre	110999-46-7	1,2,3,7,8,9-hxbdd	DTXSID5073795	1,2,3,7,8,9-Hexabromodibenzo-p-dioxin	110999-46-7	Single Compound	BQLIEPWVZAEMQP-UHFFFAOYSA-N	C12H2Br6O2	Standard Curation and Provided RID
DTXRID2016337475	chem_theatre	109333-34-8	1,2,3,7,8-pebdd	DTXSID6073784	1,2,3,7,8-Pentabromodibenzo-p-dioxin	109333-34-8	Single Compound	ZIFMQFDZODRVTG-UHFFFAOYSA-N	C12H3Br5O2	Standard Curation and Provided RID
DTXRID0016337476	chem_theatre	107555-93-1	1,2,3,7,8-pebdf	DTXSID60869478	1,2,3,7,8-Pentabromodibenzo[b,d]furan	107555-93-1	Single Compound	QMKPILUKNSMQTD-UHFFFAOYSA-N	C12H3Br5O	Standard Curation and Provided RID
DTXRID8016337477	chem_theatre	40321-76-4	1,2,3,7,8-pentacdd	DTXSID7052078	1,2,3,7,8-Pentachlorodibenzo-p-dioxin	40321-76-4	Single Compound	FSPZPQQWDODWAU-UHFFFAOYSA-N	C12H3Cl5O2	Standard Curation and Provided RID
DTXRID6016337478	chem_theatre	57117-41-6	1,2,3,7,8-pentacdf	DTXSID7052234	1,2,3,7,8-Pentachlorodibenzofuran	57117-41-6	Single Compound	SBMIVUVRFPGOEB-UHFFFAOYSA-N	C12H3Cl5O	Standard Curation and Provided RID
DTXRID4016337479	chem_theatre		1,2,3,7-/1,2,3,8-tebdds							Standard Curation and Provided RID
DTXRID9016337480	chem_theatre	58802-20-3	1,2,7,8-tcdf	DTXSID60207538	1,2,7,8-Tetrachlorodibenzofuran	58802-20-3	Single Compound	JODWPAQNABOHDG-UHFFFAOYSA-N	C12H4Cl4O	Standard Curation and Provided RID
DTXRID7016337481	chem_theatre	62470-54-6	1,2,8,9-tcdd	DTXSID40904159	1,2,8,9-tetrachlorodibenzo-p-dioxin	62470-54-6	Single Compound	WELWFAGPAZKSBG-UHFFFAOYSA-N	C12H4Cl4O2	Standard Curation and Provided RID
DTXRID5016337482	chem_theatre	70648-22-5	1,2,8,9-tcdf	DTXSID90220937	1,2,8,9-Tetrachlorodibenzofuran	70648-22-5	Single Compound	OHYCQUKMNPHFPT-UHFFFAOYSA-N	C12H4Cl4O	Standard Curation and Provided RID
DTXRID3016337483	chem_theatre	13019-33-5	1,2-br2any	DTXSID50351594	1,2-dibromoacenaphthylene	13019-33-5	Single Compound	HIZFJKUEOHPPMO-UHFFFAOYSA-N	C12H6Br2	Standard Curation and Provided RID
DTXRID1016337484	chem_theatre	33423-92-6	1,3,6,8-tcdd	DTXSID90872011	1,3,6,8-tetrachlorodibenzo-p-dioxin	33423-92-6	Single Compound	OTQFXRBLGNEOGH-UHFFFAOYSA-N	C12H4Cl4O2	Standard Curation and Provided RID
DTXRID9016337485	chem_theatre	71998-72-6	1,3,6,8-tcdf	DTXSID50222275	1,3,6,8-Tetrachlorodibenzofuran	71998-72-6	Single Compound	BDXKVABZWRZKOS-UHFFFAOYSA-N	C12H4Cl4O	Standard Curation and Provided RID
DTXRID7016337486	chem_theatre	62470-53-5	1,3,7,9-tcdd	DTXSID3074070	1,3,7,9-Tetrachlorodibenzo-p-dioxin	62470-53-5	Single Compound	JMGYHLJVDHUACM-UHFFFAOYSA-N	C12H4Cl4O2	Standard Curation and Provided RID
DTXRID5016337487	chem_theatre		1,3,7-/1,3,8-tribdd							Standard Curation and Provided RID
DTXRID3016337488	chem_theatre	66259-12-9	1,4-cl2ant	DTXSID40904790	1,4-Dichloroanthracene	66259-12-9	Single Compound	QGFHQIHSEPNVKV-UHFFFAOYSA-N	C14H8Cl2	Standard Curation and Provided RID
DTXRID1016337489	chem_theatre	82843-47-8	1,5,9,10-cl4ant	DTXSID20904793	1,5,9,10-Tetrachloroanthracene	82843-47-8	Single Compound	YOGNSITWAIHLJK-UHFFFAOYSA-N	C14H6Cl4	Standard Curation and Provided RID
DTXRID6016337490	chem_theatre		1,5-cl2ant/9,10-cl2ant							Standard Curation and Provided RID
DTXRID4016337491	chem_theatre	27973-29-1	1,6-brpyr	DTXSID30182247	Pyrene, 1,6-Dibromo-	27973-29-1	Single Compound	JRCJYPMNBNNCFE-UHFFFAOYSA-N	C16H8Br2	Standard Curation and Provided RID
DTXRID2016337492	chem_theatre		1,8-br2ant/1,5-br2ant							Standard Curation and Provided RID
DTXRID0016337493	chem_theatre		10:2 ftca	DTXSID40892325	2-Perfluorodecyl ethanoic acid	53826-13-4	Single Compound	IKHNVATUHWDNGI-UHFFFAOYSA-N	C12H3F21O2	Standard Curation and Provided RID
DTXRID8016337494	chem_theatre		10:2 ftuca	DTXSID70895723	3,4,4,5,5,6,6,7,7,8,8,9,9,10,10,11,11,12,12,12-Icosafluorododec-2-enoic acid	70887-94-4	Mixture of Stereoisomers	OGNPKTMXAFCAFU-UHFFFAOYSA-N	C12H2F20O2	Standard Curation and Provided RID
DTXRID6016337495	chem_theatre	378784-24-8	110mag	DTXSID80109702	Silver, isotope of mass 110m(249 d)	378784-24-8	Mixture/Formulation			Standard Curation and Provided RID
DTXRID4016337496	chem_theatre	13967-70-9	134cs	DTXSID10873984	Cesium-134	13967-70-9	Single Compound	TVFDJXOCXUVLDH-OUBTZVSYSA-N	[134Cs]	Standard Curation and Provided RID
DTXRID2016337497	chem_theatre	10045-97-3	137cs	DTXSID8040985	Caesium-137	10045-97-3	Single Compound	TVFDJXOCXUVLDH-RNFDNDRNSA-N	[137Cs]	Standard Curation and Provided RID
DTXRID0016337498	chem_theatre		13c	DTXSID20912297	Carbon-13	14762-74-4	Single Compound	VNWKTOKETHGBQD-OUBTZVSYSA-N	[13C]H4	Standard Curation and Provided RID
DTXRID8016337499	chem_theatre		15n	DTXSID80350737	(R)-1,4-Benzodioxane-2-carboxylic acid	70918-53-5	Single Compound	HMBHAQMOBKLWRX-MRVPVSSYSA-N	C9H8O4	Standard Curation and Provided RID
DTXRID9016337500	chem_theatre		199hg	DTXSID10161853	Mercury, isotope of mass 199	14191-87-8	Single Compound	QSHDDOUJBYECFT-YPZZEJLDSA-N	[199Hg]	Standard Curation and Provided RID
DTXRID7016337501	chem_theatre	7397-92-4	1-brant	DTXSID90501490	1-Bromoanthracene	7397-92-4	Single Compound	XMWJLKOCNKJERQ-UHFFFAOYSA-N	C14H9Br	Standard Curation and Provided RID
DTXRID5016337502	chem_theatre	1714-29-0	1-brpyr	DTXSID70169077	1-Bromopyrene	1714-29-0	Single Compound	HYGLETVERPVXOS-UHFFFAOYSA-N	C16H9Br	Standard Curation and Provided RID
DTXRID3016337503	chem_theatre	4985-70-0	1-clant	DTXSID40871110	1-Chloroanthracene	4985-70-0	Single Compound	SRIHSAFSOOUEGL-UHFFFAOYSA-N	C14H9Cl	Standard Curation and Provided RID
DTXRID1016337504	chem_theatre	34244-14-9	1-clpyr	DTXSID70187817	1-Chloropyrene	34244-14-9	Single Compound	WNYHOOQHJMHHQW-UHFFFAOYSA-N	C16H9Cl	Standard Curation and Provided RID
DTXRID9016337505	chem_theatre		1-nitronaphthalene	DTXSID7020978	1-Nitronaphthalene	86-57-7	Single Compound	RJKGJBPXVHTNJL-UHFFFAOYSA-N	C10H7NO2	Standard Curation and Provided RID
DTXRID7016337506	chem_theatre		1-nitropyrene	DTXSID6020983	1-Nitropyrene	5522-43-0	Single Compound	ALRLPDGCPYIVHP-UHFFFAOYSA-N	C16H9NO2	Standard Curation and Provided RID
DTXRID5016337507	chem_theatre	4901-51-3	2,3,4,5-tecp	DTXSID0022220	2,3,4,5-Tetrachlorophenol	4901-51-3	Single Compound	RULKYXXCCZZKDZ-UHFFFAOYSA-N	C6H2Cl4O	Standard Curation and Provided RID
DTXRID3016337508	chem_theatre	60851-34-5	2,3,4,6,7,8-hexacdf	DTXSID3052276	2,3,4,6,7,8-Hexachlorodibenzo[b,d]furan	60851-34-5	Single Compound	XTAHLACQOVXINQ-UHFFFAOYSA-N	C12H2Cl6O	Standard Curation and Provided RID
DTXRID1016337509	chem_theatre	58-90-2	2,3,4,6-tecp	DTXSID9021716	2,3,4,6-Tetrachlorophenol	58-90-2	Single Compound	VGVRPFIJEJYOFN-UHFFFAOYSA-N	C6H2Cl4O	Standard Curation and Provided RID
DTXRID6016337510	chem_theatre	131166-92-2	2,3,4,7,8-pebdf	DTXSID5073870	2,3,4,7,8-Pentabromodibenzofuran	131166-92-2	Single Compound	KHQDJFUIVSESDP-UHFFFAOYSA-N	C12H3Br5O	Standard Curation and Provided RID
DTXRID4016337511	chem_theatre	57117-31-4	2,3,4,7,8-pentacdf	DTXSID7030066	2,3,4,7,8-Pentachlorodibenzofuran	57117-31-4	Single Compound	OGBQILNBLMPPDP-UHFFFAOYSA-N	C12H3Cl5O	Standard Curation and Provided RID
DTXRID2016337512	chem_theatre	935-95-5	2,3,5,6-tecp	DTXSID2026101	2,3,5,6-Tetrachlorophenol	935-95-5	Single Compound	KEWNKZNZRIAIAK-UHFFFAOYSA-N	C6H2Cl4O	Standard Curation and Provided RID
DTXRID0016337513	chem_theatre	50585-41-6	2,3,7,8-tbdd	DTXSID6073524	2,3,7,8-Tetrabromodibenzo-p-dioxin	50585-41-6	Single Compound	JZLQUWSWOJPCAK-UHFFFAOYSA-N	C12H4Br4O2	Standard Curation and Provided RID
DTXRID8016337514	chem_theatre	67733-57-7	2,3,7,8-tbdf	DTXSID6073605	2,3,7,8-Tetrabromodibenzofuran	67733-57-7	Single Compound	HCSRVQXNLHZQNM-UHFFFAOYSA-N	C12H4Br4O	Standard Curation and Provided RID
DTXRID6016337515	chem_theatre	1746-01-6	2,3,7,8-tcdd	DTXSID2021315	2,3,7,8-Tetrachlorodibenzo-p-dioxin	1746-01-6	Single Compound	HGUFODBRKLSHSI-UHFFFAOYSA-N	C12H4Cl4O2	Standard Curation and Provided RID
DTXRID4016337516	chem_theatre	51207-31-9	2,3,7,8-tetracdf	DTXSID3052147	2,3,7,8-Tetrachlorodibenzofuran	51207-31-9	Single Compound	KSMVNVHUTQZITP-UHFFFAOYSA-N	C12H4Cl4O	Standard Curation and Provided RID
DTXRID2016337517	chem_theatre	51974-40-4	2,3,7-tribdd	DTXSID50904160	2,3,7-tribromodibenzo-p-dioxin	51974-40-4	Single Compound	BYNRLLTUMJGOGR-UHFFFAOYSA-N	C12H5Br3O2	Standard Curation and Provided RID
DTXRID0016337518	chem_theatre	95-95-4	2,4,5-tcp	DTXSID4024359	2,4,5-Trichlorophenol	95-95-4	Single Compound	LHJGJYXLEPZJPM-UHFFFAOYSA-N	C6H3Cl3O	Standard Curation and Provided RID
DTXRID8016337519	chem_theatre	88-06-2	2,4,6-tcp	DTXSID5021386	2,4,6-Trichlorophenol	88-06-2	Single Compound	LINPIYWFGCPVIE-UHFFFAOYSA-N	C6H3Cl3O	Standard Curation and Provided RID
DTXRID3016337520	chem_theatre	617707-54-7	2,4,8-tribdf	DTXSID70335674	2,4,8-tribromo-dibenzofuran	617707-54-7	Single Compound	YNXZJGSEZFXOBQ-UHFFFAOYSA-N	C12H5Br3O	Standard Curation and Provided RID
DTXRID1016337521	chem_theatre	120-83-2	2,4-dcp	DTXSID1020439	2,4-Dichlorophenol	120-83-2	Single Compound	HFZWRUODUSTPEG-UHFFFAOYSA-N	C6H4Cl2O	Standard Curation and Provided RID
DTXRID9016337522	chem_theatre	583-78-8	2,5-dcp	DTXSID7025003	2,5-Dichlorophenol	583-78-8	Single Compound	RANCECPPZPIPNO-UHFFFAOYSA-N	C6H4Cl2O	Standard Curation and Provided RID
DTXRID7016337523	chem_theatre		2,7-/2,8-dibdds							Standard Curation and Provided RID
DTXRID5016337524	chem_theatre	16433-88-8	2,7-br2fle	DTXSID60167744	2,7-Dibromofluorene	16433-88-8	Single Compound	AVXFJPFSWLMKSG-UHFFFAOYSA-N	C13H8Br2	Standard Curation and Provided RID
DTXRID3016337525	chem_theatre	7012-16-0	2,7-cl2fle	DTXSID10291088	2,7-Dichlorofluorene	7012-16-0	Single Compound	SDPURBHAHVFTGX-UHFFFAOYSA-N	C13H8Cl2	Standard Curation and Provided RID
DTXRID1016337526	chem_theatre	10016-52-1	2,8-dibdf	DTXSID40142993	Dibenzofuran, 2,8-dibromo-	10016-52-1	Single Compound	UFCZRCPQBWIXTR-UHFFFAOYSA-N	C12H6Br2O	Standard Curation and Provided RID
DTXRID9016337527	chem_theatre		200hg	DTXSID80912298	Mercury-200	NOCAS_912298	Single Compound	QSHDDOUJBYECFT-BJUDXGSMSA-N	[200Hg]	Standard Curation and Provided RID
DTXRID7016337528	chem_theatre		201hg	DTXSID40912299	Mercury-201	NOCAS_912299	Single Compound	QSHDDOUJBYECFT-IGMARMGPSA-N	[201Hg]	Standard Curation and Provided RID
DTXRID5016337529	chem_theatre		202hg	DTXSID30904800	Mercury, isotope of mass 202	14191-86-7	Single Compound	QSHDDOUJBYECFT-OUBTZVSYSA-N	[202Hg]	Standard Curation and Provided RID
DTXRID0016337530	chem_theatre		204hg	DTXSID90912300	Mercury-204	NOCAS_912300	Single Compound	QSHDDOUJBYECFT-AKLPVKDBSA-N	[204Hg]	Standard Curation and Provided RID
DTXRID8016337531	chem_theatre	1133-80-8	2-brfle	DTXSID00150357	2-Bromo-9H-fluorene	1133-80-8	Single Compound	FXSCJZNMWILAJO-UHFFFAOYSA-N	C13H9Br	Standard Curation and Provided RID
DTXRID6016337532	chem_theatre	62162-97-4	2-brphe	DTXSID60500238	2-Bromophenanthrene	62162-97-4	Single Compound	SQTPFYJEKHTINP-UHFFFAOYSA-N	C14H9Br	Standard Curation and Provided RID
DTXRID4016337533	chem_theatre	19111-87-6	2-brtriph	DTXSID20593308	2-Bromotriphenylene	19111-87-6	Single Compound	GEDOYYDMCZUHNW-UHFFFAOYSA-N	C18H11Br	Standard Curation and Provided RID
DTXRID2016337534	chem_theatre	17135-78-3	2-clant	DTXSID0049230	2-Chloroanthracene	17135-78-3	Single Compound	OWFINXQLBMJDJQ-UHFFFAOYSA-N	C14H9Cl	Standard Curation and Provided RID
DTXRID0016337535	chem_theatre	91-57-6	2-methylnaphthalenes	DTXSID4020878	2-Methylnaphthalene	91-57-6	Single Compound	QIMMUPPBPVKWKM-UHFFFAOYSA-N	C11H10	Standard Curation and Provided RID
DTXRID8016337536	chem_theatre	86-76-0	2-monobdf	DTXSID20235337	Dibenzofuran, 2-bromo- (8CI)(9CI)	86-76-0	Single Compound	CRJISNQTZDMKQD-UHFFFAOYSA-N	C12H7BrO	Standard Curation and Provided RID
DTXRID6016337537	chem_theatre		2-nitrofluorene	DTXSID2020971	2-Nitrofluorene	607-57-8	Single Compound	XFOHWECQTFIEIX-UHFFFAOYSA-N	C13H9NO2	Standard Curation and Provided RID
DTXRID4016337538	chem_theatre		2-nitronaphthalene	DTXSID2073198	2-Nitronaphthalene	581-89-5	Single Compound	ZJYJZEAJZXVAMF-UHFFFAOYSA-N	C10H7NO2	Standard Curation and Provided RID
DTXRID2016337539	chem_theatre		2oh-bde68	DTXSID50903991	2,4-Dibromo-6-(2,4-dibromophenoxy)phenol	80246-25-9	Single Compound	QEPYTQFGTBSZQY-UHFFFAOYSA-N	C12H6Br4O2	Standard Curation and Provided RID
DTXRID7016337540	chem_theatre	25911-52-8	3,8-cl2flu	DTXSID60904792	3,8-Dichlorofluoranthene	25911-52-8	Single Compound	UMPSCTHEIMMLHC-UHFFFAOYSA-N	C16H8Cl2	Standard Curation and Provided RID
DTXRID5016337541	chem_theatre	13438-50-1	3-brflu	DTXSID90529497	3-Bromofluoranthene	13438-50-1	Single Compound	WCXFCLXZMIFHBU-UHFFFAOYSA-N	C16H9Br	Standard Curation and Provided RID
DTXRID3016337542	chem_theatre	62162-97-4	3-brphe	DTXSID60500238	2-Bromophenanthrene	62162-97-4	Single Compound	SQTPFYJEKHTINP-UHFFFAOYSA-N	C14H9Br	Standard Curation and Provided RID
DTXRID1016337543	chem_theatre	25911-51-7	3-clflu	DTXSID10180584	Fluoranthene, 3-chloro-	25911-51-7	Single Compound	VFQKSZWWOKBPFF-UHFFFAOYSA-N	C16H9Cl	Standard Curation and Provided RID
DTXRID9016337544	chem_theatre	715-51-5	3-clphe	DTXSID40221717	Phenanthrene, 3-chloro-	715-51-5	Single Compound	BVFJTESUEYBUOL-UHFFFAOYSA-N	C14H9Cl	Standard Curation and Provided RID
DTXRID7016337545	chem_theatre		3-nitrophenanthrene	DTXSID0075073	Phenanthrene, 3-nitro-	17024-19-0	Single Compound	CPRHWWUDRYJODK-UHFFFAOYSA-N	C14H9NO2	Standard Curation and Provided RID
DTXRID5016337546	chem_theatre	170946-11-9	3'oh-cb118	DTXSID30904123	2,3',4,4',5-Pentachloro[1,1'-biphenyl]-3-ol	170946-11-9	Single Compound	JROZAXVKMMXVBS-UHFFFAOYSA-N	C12H5Cl5O	Standard Curation and Provided RID
DTXRID3016337547	chem_theatre	149589-59-3	3'oh-cb138	DTXSID50904125	2,2',3',4,4',5-Hexachloro[1,1'-biphenyl]-3-ol	149589-59-3	Single Compound	IFMBZIUKIZYLED-UHFFFAOYSA-N	C12H4Cl6O	Standard Curation and Provided RID
DTXRID1016337548	chem_theatre	158076-69-8	3'oh-cb180	DTXSID00166372	2,2',3',4,4',5,5'-Heptachloro-3-biphenylol	158076-69-8	Single Compound	JCUBQOKFGUXHFL-UHFFFAOYSA-N	C12H3Cl7O	Standard Curation and Provided RID
DTXRID9016337549	chem_theatre		3'oh-cb180	DTXSID00166372	2,2',3',4,4',5,5'-Heptachloro-3-biphenylol	158076-69-8	Single Compound	JCUBQOKFGUXHFL-UHFFFAOYSA-N	C12H3Cl7O	Standard Curation and Provided RID
DTXRID4016337550	chem_theatre		3'oh-cb182+183							Standard Curation and Provided RID
DTXRID2016337551	chem_theatre	941713-69-5	3'oh-cb184	DTXSID10904126	2,2',3',4,4',6,6'-Heptachloro[1,1'-biphenyl]-3-ol	941713-69-5	Single Compound	RWBMIHQPWTUTKR-UHFFFAOYSA-N	C12H3Cl7O	Standard Curation and Provided RID
DTXRID0016337552	chem_theatre		3'oh-cb184	DTXSID10904126	2,2',3',4,4',6,6'-Heptachloro[1,1'-biphenyl]-3-ol	941713-69-5	Single Compound	RWBMIHQPWTUTKR-UHFFFAOYSA-N	C12H3Cl7O	Standard Curation and Provided RID
DTXRID8016337553	chem_theatre	13966-00-2	40k	DTXSID10904161	Potassium-40	13966-00-2	Single Compound	ZLMJMSJWJFRBEC-OUBTZVSYSA-N	[40K]	Standard Curation and Provided RID
DTXRID6016337554	chem_theatre	1732-26-9	4-brpyr	DTXSID40169544	Pyrene, 4-bromo-	1732-26-9	Single Compound	QMHTZTOPYZKQLC-UHFFFAOYSA-N	C16H9Br	Standard Curation and Provided RID
DTXRID4016337555	chem_theatre	203-64-5	4h-cyclopenta[def]phenanthrene	DTXSID1024887	4H-Cyclopenta(def)phenanthrene	203-64-5	Single Compound	RKZDZWJDQTZDLD-UHFFFAOYSA-N	C15H10	Standard Curation and Provided RID
DTXRID2016337556	chem_theatre	36861-47-9	4-mbc	DTXSID8047896	Enzacamene	36861-47-9	Mixture of Stereoisomers	HEOCBCNFKCOKBX-UHFFFAOYNA-N	C18H22O	Standard Curation and Provided RID
DTXRID0016337557	chem_theatre		4-nitropyrene	DTXSID5074844	4-Nitropyrene	57835-92-4	Single Compound	UISKIUIWPSPSAV-UHFFFAOYSA-N	C16H9NO2	Standard Curation and Provided RID
DTXRID8016337558	chem_theatre		4'oh-cb101+120							Standard Curation and Provided RID
DTXRID6016337559	chem_theatre		4oh-cb107+4'oh-cb108							Standard Curation and Provided RID
DTXRID1016337560	chem_theatre	158076-62-1	4'oh-cb130	DTXSID10166368	(1,1'-Biphenyl)-4-ol, 2,2',3,3',4',5-hexachloro-	158076-62-1	Single Compound	GBRSRHQBVBUJCF-UHFFFAOYSA-N	C12H4Cl6O	Standard Curation and Provided RID
DTXRID9016337561	chem_theatre	941713-64-0	4oh-cb134	DTXSID90904124	2,2',3,3',5,6-Hexachloro[1,1'-biphenyl]-4-ol	941713-64-0	Single Compound	MWEJLRPHDAOKMU-UHFFFAOYSA-N	C12H6Cl6O2	Standard Curation and Provided RID
DTXRID7016337562	chem_theatre	145413-90-7	4oh-cb146	DTXSID60163004	(1,1'-Biphenyl)-4-ol, 2,2',3,4',5,5'-hexachloro-	145413-90-7	Single Compound	KVRQWFNZIYFJRU-UHFFFAOYSA-N	C12H4Cl6O	Standard Curation and Provided RID
DTXRID5016337563	chem_theatre	158076-63-2	4'oh-cb159	DTXSID70166369	(1,1'-Biphenyl)-4-ol, 2',3,3',4',5,5'-hexachloro-	158076-63-2	Single Compound	PZAKBNHYWBSZAF-UHFFFAOYSA-N	C12H4Cl6O	Standard Curation and Provided RID
DTXRID3016337564	chem_theatre	158076-64-3	4'oh-cb172	DTXSID80166370	(1,1'-Biphenyl)-4-ol, 2,2',3,3',4',5,5'-heptachloro-	158076-64-3	Single Compound	NMAGXCAAKZMNOI-UHFFFAOYSA-N	C12H3Cl7O	Standard Curation and Provided RID
DTXRID1016337565	chem_theatre		4'oh-cb172	DTXSID80166370	(1,1'-Biphenyl)-4-ol, 2,2',3,3',4',5,5'-heptachloro-	158076-64-3	Single Compound	NMAGXCAAKZMNOI-UHFFFAOYSA-N	C12H3Cl7O	Standard Curation and Provided RID
DTXRID9016337566	chem_theatre	941713-68-4	4oh-cb177	DTXSID30904128	2,2',3,3',4',5,6-Heptachloro[1,1'-biphenyl]-4-ol	941713-68-4	Single Compound	LDWNOOKMXNSWIM-UHFFFAOYSA-N	C12H3Cl7O	Standard Curation and Provided RID
DTXRID7016337567	chem_theatre		4oh-cb177	DTXSID30904128	2,2',3,3',4',5,6-Heptachloro[1,1'-biphenyl]-4-ol	941713-68-4	Single Compound	LDWNOOKMXNSWIM-UHFFFAOYSA-N	C12H3Cl7O	Standard Curation and Provided RID
DTXRID5016337568	chem_theatre	356033-96-0	4oh-cb178	DTXSID70904127	2,2',3,3',5,5',6-Heptachloro[1,1'-biphenyl]-4-ol	356033-96-0	Single Compound	UYAKDUQGNMCGOT-UHFFFAOYSA-N	C12H3Cl7O	Standard Curation and Provided RID
DTXRID3016337569	chem_theatre		4oh-cb178	DTXSID70904127	2,2',3,3',5,5',6-Heptachloro[1,1'-biphenyl]-4-ol	356033-96-0	Single Compound	UYAKDUQGNMCGOT-UHFFFAOYSA-N	C12H3Cl7O	Standard Curation and Provided RID
DTXRID8016337570	chem_theatre	158076-68-7	4oh-cb187	DTXSID40166371	(1,1'-Biphenyl)-4-ol, 2,2',3,4',5,5',6-heptachloro-	158076-68-7	Single Compound	RPXRFGDJHIVRSM-UHFFFAOYSA-N	C12H3Cl7O	Standard Curation and Provided RID
DTXRID6016337571	chem_theatre		4oh-cb187	DTXSID40166371	(1,1'-Biphenyl)-4-ol, 2,2',3,4',5,5',6-heptachloro-	158076-68-7	Single Compound	RPXRFGDJHIVRSM-UHFFFAOYSA-N	C12H3Cl7O	Standard Curation and Provided RID
DTXRID4016337572	chem_theatre		4'oh-cb198+3'oh-cb203							Standard Curation and Provided RID
DTXRID2016337573	chem_theatre	473230-69-2	4'oh-cb199	DTXSID80904158	2,2',3,3',4',5,5',6-Octachloro[1,1'-biphenyl]-4-ol	473230-69-2	Single Compound	VFJRVUNAHCZMHS-UHFFFAOYSA-N	C12H2Cl8O	Standard Curation and Provided RID
DTXRID0016337574	chem_theatre		4'oh-cb199	DTXSID80904158	2,2',3,3',4',5,5',6-Octachloro[1,1'-biphenyl]-4-ol	473230-69-2	Single Compound	VFJRVUNAHCZMHS-UHFFFAOYSA-N	C12H2Cl8O	Standard Curation and Provided RID
DTXRID8016337575	chem_theatre	941713-70-8	4oh-cb201	DTXSID20904157	2,2',3,3',4',5,6,6'-Octachloro[1,1'-biphenyl]-4-ol	941713-70-8	Single Compound	MVBRCYIIJFJWRV-UHFFFAOYSA-N	C12H2Cl8O	Standard Curation and Provided RID
DTXRID6016337576	chem_theatre	907591-82-6	4oh-cb202	DTXSID60904156	2,2',3,3',5,5',6,6'-Octachloro[1,1'-biphenyl]-4-ol	907591-82-6	Single Compound	XBIYODLVLCCKAZ-UHFFFAOYSA-N	C12H2Cl8O	Standard Curation and Provided RID
DTXRID4016337577	chem_theatre		4oh-cb202	DTXSID60904156	2,2',3,3',5,5',6,6'-Octachloro[1,1'-biphenyl]-4-ol	907591-82-6	Single Compound	XBIYODLVLCCKAZ-UHFFFAOYSA-N	C12H2Cl8O	Standard Curation and Provided RID
DTXRID2016337578	chem_theatre	111810-41-4	4'oh-cb79	DTXSID60149742	3,3',4',5-Tetrachloro-(1,1'-biphenyl)-4-ol	111810-41-4	Single Compound	RQGVZEFZWFEKQR-UHFFFAOYSA-N	C12H6Cl4O	Standard Curation and Provided RID
DTXRID0016337579	chem_theatre	2051-98-1	5-brana	DTXSID40174512	5-Bromoacenaphthene	2051-98-1	Single Compound	QALKJGMGKYKMKE-UHFFFAOYSA-N	C12H9Br	Standard Curation and Provided RID
DTXRID5016337580	chem_theatre	21248-01-1	6-clbap	DTXSID50175494	Benzo(a)pyrene, 6-chloro-	21248-01-1	Single Compound	YBIBTKJSLUJSSJ-UHFFFAOYSA-N	C20H11Cl	Standard Curation and Provided RID
DTXRID3016337581	chem_theatre	83-43-2	6-methylprednisolone	DTXSID7023300	Methylprednisolone	83-43-2	Single Compound	VHRSUDSXCMQTMA-PJHHCJLFSA-N	C22H30O5	Standard Curation and Provided RID
DTXRID1016337582	chem_theatre		6-nitrochrycene	DTXSID9075454	6-Nitrochrysene	7496-02-8	Single Compound	UAWLTQJFZUYROA-UHFFFAOYSA-N	C18H11NO2	Standard Curation and Provided RID
DTXRID9016337583	chem_theatre		6oh-bde47	DTXSID60229856	3,5-Dibromo-2-(2,4-dibromophenoxy)phenol	79755-43-4	Single Compound	SNCQITRZEBFIRW-UHFFFAOYSA-N	C12H6Br4O2	Standard Curation and Provided RID
DTXRID7016337584	chem_theatre	63021-10-3	7,12-clbaa	DTXSID20212300	Benz(a)anthracene, 7,12 -dichloro-	63021-10-3	Single Compound	LNLUHTGHIVKPOO-UHFFFAOYSA-N	C18H10Cl2	Standard Curation and Provided RID
DTXRID5016337585	chem_theatre	32795-84-9	7-brbaa	DTXSID70186461	7-Bromobenzanthracene	32795-84-9	Single Compound	LGRNWCDRODWMOH-UHFFFAOYSA-N	C18H11Br	Standard Curation and Provided RID
DTXRID3016337586	chem_theatre	20268-52-4	7-clbaa	DTXSID20174116	7-Chlorobenz(a)anthracene	20268-52-4	Single Compound	SBPAFMRNDOFNLB-UHFFFAOYSA-N	C18H11Cl	Standard Curation and Provided RID
DTXRID1016337587	chem_theatre		8:2 ftca	DTXSID50451109	2-Perfluorooctyl ethanoic acid	27854-31-5	Single Compound	XTBXSCIWOVSSGB-UHFFFAOYSA-N	C10H3F17O2	Standard Curation and Provided RID
DTXRID9016337588	chem_theatre		8:2 ftuca	DTXSID60825615	2H-Perfluoro-2-decenoic acid	70887-84-2	Mixture of Stereoisomers	WHZXTVOEGZRRJM-UHFFFAOYSA-N	C10H2F16O2	Standard Curation and Provided RID
DTXRID7016337589	chem_theatre	523-27-3	9,10-br2ant	DTXSID5049312	9,10-Dibromoanthracene	523-27-3	Single Compound	BRUOAURMAFDGLP-UHFFFAOYSA-N	C14H8Br2	Standard Curation and Provided RID
DTXRID2016337590	chem_theatre	15810-15-8	9,10-br2phe	DTXSID10399891	9,10-dibromophenanthrene	15810-15-8	Single Compound	WZVDACBKJRRYBN-UHFFFAOYSA-N	C14H8Br2	Standard Curation and Provided RID
DTXRID0016337591	chem_theatre	17219-94-2	9,10-cl2phe	DTXSID50169212	Phenanthrene, 9,10-dichloro-	17219-94-2	Single Compound	VQJFGZPCLSPUPP-UHFFFAOYSA-N	C14H8Cl2	Standard Curation and Provided RID
DTXRID8016337592	chem_theatre	1564-64-3	9-brant	DTXSID6049224	9-Bromoanthracene	1564-64-3	Single Compound	ZIRVQSRSPDUEOJ-UHFFFAOYSA-N	C14H9Br	Standard Curation and Provided RID
DTXRID6016337593	chem_theatre	573-17-1	9-brphe	DTXSID4049321	9-Bromophenanthrene	573-17-1	Single Compound	RSQXKVWKJVUZDG-UHFFFAOYSA-N	C14H9Br	Standard Curation and Provided RID
DTXRID4016337594	chem_theatre	716-53-0	9-clant	DTXSID20221831	Anthracene, 9-chloro-	716-53-0	Single Compound	KULLJOPUZUWTMF-UHFFFAOYSA-N	C14H9Cl	Standard Curation and Provided RID
DTXRID2016337595	chem_theatre	6630-65-5	9-clfle	DTXSID70216515	Fluorene, 9-chloro-	6630-65-5	Single Compound	CVCQMAKDIKSUHX-UHFFFAOYSA-N	C13H9Cl	Standard Curation and Provided RID
DTXRID0016337596	chem_theatre		9-clphe/2-clphe							Standard Curation and Provided RID
DTXRID8016337597	chem_theatre		9-nitrophenanthrene	DTXSID30241823	9-Nitrophenanthrene	954-46-1	Single Compound	QTTCNQHPKFAYEZ-UHFFFAOYSA-N	C14H9NO2	Standard Curation and Provided RID
DTXRID6016337598	chem_theatre	83-32-9	acenaphthene	DTXSID3021774	Acenaphthene	83-32-9	Single Compound	CWRYPZZKDGJXCA-UHFFFAOYSA-N	C12H10	Standard Curation and Provided RID
DTXRID4016337599	chem_theatre	208-96-8	acenaphthylene	DTXSID3023845	Acenaphthylene	208-96-8	Single Compound	HXGDTGSAIMULJN-UHFFFAOYSA-N	C12H8	Standard Curation and Provided RID
DTXRID5016337600	chem_theatre	7440-22-4	ag	DTXSID4024305	Silver	7440-22-4	Single Compound	BQCADISMDOOEFD-UHFFFAOYSA-N	Ag	Standard Curation and Provided RID
DTXRID3016337601	chem_theatre	7429-90-5	al	DTXSID3040273	Aluminum	7429-90-5	Single Compound	XAGFODPZIPBFFR-UHFFFAOYSA-N	Al	Standard Curation and Provided RID
DTXRID1016337602	chem_theatre		aldrin	DTXSID8020040	Aldrin	309-00-2	Single Compound	QBYJBZPUGVGKQQ-SJJAEHHWNA-N	C12H8Cl6	Standard Curation and Provided RID
DTXRID9016337603	chem_theatre	120-12-7	anthracene	DTXSID0023878	Anthracene	120-12-7	Single Compound	MWPLVEDNUUSJAV-UHFFFAOYSA-N	C14H10	Standard Curation and Provided RID
DTXRID7016337604	chem_theatre	13560-89-9	anti-dp	DTXSID201016864	anti-Dechlorane Plus	135821-74-8	Single Compound	UGQQAJOWXNCOPY-VBCJEVMVNA-N	C18H12Cl12	Standard Curation and Provided RID
DTXRID5016337605	chem_theatre	15584-04-0	arsenate	DTXSID40904119	Arsenate	15584-04-0	Single Compound	DJHGAFSJWGLOIV-UHFFFAOYSA-K	AsO4	Standard Curation and Provided RID
DTXRID3016337606	chem_theatre	15502-74-6	arsenite	DTXSID0074007	Arsenite	15502-74-6	Single Compound	OWTFKEBRIAXSMO-UHFFFAOYSA-N	AsO3	Standard Curation and Provided RID
DTXRID1016337607	chem_theatre	64436-13-1	arsenobetaine	DTXSID0052833	Arsenobetaine	64436-13-1	Single Compound	SPTHHTGLGVZZRH-UHFFFAOYSA-N	C5H11AsO2	Standard Curation and Provided RID
DTXRID9016337608	chem_theatre	39895-81-3	arsenocholine	DTXSID80873153	Arsenocholine	39895-81-3	Single Compound	ORLOBEXOFQEWFQ-UHFFFAOYSA-N	C5H14AsO	Standard Curation and Provided RID
DTXRID7016337609	chem_theatre	7440-39-3	ba	DTXSID8023894	Barium	7440-39-3	Single Compound	DSAJWYNOEDNPEQ-UHFFFAOYSA-N	Ba	Standard Curation and Provided RID
DTXRID2016337610	chem_theatre	99717-56-3	bate	DTXSID00904130	2-bromoallyl 2,4,6-tribromophenyl ethe	99717-56-3	Single Compound	RLPZXGWCSHFKJI-UHFFFAOYSA-N	C9H6Br4O	Standard Curation and Provided RID
DTXRID0016337611	chem_theatre	189084-64-8	bde100	DTXSID4052689	2,2',4,4',6-Pentabromodiphenyl ether	189084-64-8	Single Compound	NSKIRYMHNFTRLR-UHFFFAOYSA-N	C12H5Br5O	Standard Curation and Provided RID
DTXRID8016337612	chem_theatre	2050-47-7	bde15	DTXSID9024015	4,4'-Dibromodiphenyl ether	2050-47-7	Single Compound	YAWIAFUBXXPJMQ-UHFFFAOYSA-N	C12H8Br2O	Standard Curation and Provided RID
DTXRID6016337613	chem_theatre	68631-49-2	bde153	DTXSID4030047	2,2',4,4',5,5'-Hexabromodiphenyl ether	68631-49-2	Single Compound	RZXIRSKYBISPGF-UHFFFAOYSA-N	C12H4Br6O	Standard Curation and Provided RID
DTXRID4016337614	chem_theatre	207122-15-4	bde154	DTXSID3052692	2,2',4,4',5,6'-Hexabromodiphenyl ether	207122-15-4	Single Compound	VHNPZYZQKWIWOD-UHFFFAOYSA-N	C12H4Br6O	Standard Curation and Provided RID
DTXRID2016337615	chem_theatre	207122-16-5	bde183	DTXSID8052693	2,2',3,4,4',5',6-Heptabromodiphenyl ether	207122-16-5	Single Compound	ILPSCQCLBHQUEM-UHFFFAOYSA-N	C12H3Br7O	Standard Curation and Provided RID
DTXRID0016337616	chem_theatre	446255-39-6	bde196	DTXSID3074789	2,2',3,3',4,4',5,6'-octabromodiphenyl ether	446255-39-6	Single Compound	IEWFKOVTVJNWFF-UHFFFAOYSA-N	C12H2Br8O	Standard Curation and Provided RID
DTXRID8016337617	chem_theatre	117964-21-3	bde197	DTXSID9074775	2,2',3,3',4,4',6,6'-octabromodiphenyl ether	117964-21-3	Single Compound	AAFUUKPTSPVXJH-UHFFFAOYSA-N	C12H2Br8O	Standard Curation and Provided RID
DTXRID6016337618	chem_theatre	63387-28-0	bde206	DTXSID30881107	2,2',3,3',4,4',5,5',6-Nonabromodiphenyl ether	63387-28-0	Single Compound	CYRHBNRLQMLULE-UHFFFAOYSA-N	C12HBr9O	Standard Curation and Provided RID
DTXRID4016337619	chem_theatre	437701-79-6	bde207	DTXSID30451985	2,2',3,3',4,4',5,6,6'-Nonabromodiphenyl ether	437701-79-6	Single Compound	IEEVDIAVLGLVOW-UHFFFAOYSA-N	C12HBr9O	Standard Curation and Provided RID
DTXRID9016337620	chem_theatre	1163-19-5	bde209	DTXSID9020376	2,2',3,3',4,4',5,5',6,6'-decabromodiphenyl ether	1163-19-5	Single Compound	WHHGLZMJPXIBIX-UHFFFAOYSA-N	C12Br10O	Standard Curation and Provided RID
DTXRID7016337621	chem_theatre	41318-75-6	bde28	DTXSID4052710	2,4,4'-Tribromodiphenyl ether	41318-75-6	Single Compound	UPNBETHEXPIWQX-UHFFFAOYSA-N	C12H7Br3O	Standard Curation and Provided RID
DTXRID5016337622	chem_theatre	101-55-3	bde3	DTXSID8023927	p-Bromodiphenyl ether	101-55-3	Single Compound	JDUYPUMQALQRCN-UHFFFAOYSA-N	C12H9BrO	Standard Curation and Provided RID
DTXRID3016337623	chem_theatre	5436-43-1	bde47	DTXSID3030056	2,2',4,4'-Tetrabromodiphenyl ether	5436-43-1	Single Compound	XYBSIYMGXVUVGY-UHFFFAOYSA-N	C12H6Br4O	Standard Curation and Provided RID
DTXRID1016337624	chem_theatre	60348-60-9	bde99	DTXSID9030048	2,2',4,4',5-Pentabromodiphenyl ether	60348-60-9	Single Compound	WHPVYXDFIXRKLN-UHFFFAOYSA-N	C12H5Br5O	Standard Curation and Provided RID
DTXRID9016337625	chem_theatre	26040-51-7	beh-tebp	DTXSID7027887	Bis(2-ethylhexyl) tetrabromophthalate	26040-51-7	Mixture of Stereoisomers	UUEDINPOVKWVAZ-UHFFFAOYNA-N	C24H34Br4O4	Standard Curation and Provided RID
DTXRID7016337626	chem_theatre	56-55-3	benz(a)anthracene	DTXSID5023902	Benz(a)anthracene	56-55-3	Single Compound	DXBHBZVCASKNBY-UHFFFAOYSA-N	C18H12	Standard Curation and Provided RID
DTXRID5016337627	chem_theatre	50-32-8	benzo(a)pyrene	DTXSID2020139	Benzo(a)pyrene	50-32-8	Single Compound	FMMWHPNWAFZXNH-UHFFFAOYSA-N	C20H12	Standard Curation and Provided RID
DTXRID3016337628	chem_theatre	205-99-2	benzo(b)fluoranthene	DTXSID0023907	Benzo(b)fluoranthene	205-99-2	Single Compound	FTOVXSOBNPWTSH-UHFFFAOYSA-N	C20H12	Standard Curation and Provided RID
DTXRID1016337629	chem_theatre	192-97-2	benzo(e)pyrene	DTXSID3023764	Benzo(e)pyrene	192-97-2	Single Compound	TXVHTIQJNYSSKO-UHFFFAOYSA-N	C20H12	Standard Curation and Provided RID
DTXRID6016337630	chem_theatre	191-24-2	benzo(g,h,i)perylene	DTXSID5023908	Benzo(g,h,i)perylene	191-24-2	Single Compound	GYFAGKUZYNFMBN-UHFFFAOYSA-N	C22H12	Standard Curation and Provided RID
DTXRID4016337631	chem_theatre	207-08-9	benzo(k)fluoranthene	DTXSID0023909	Benzo(k)fluoranthene	207-08-9	Single Compound	HAXBIWFMXWRORI-UHFFFAOYSA-N	C20H12	Standard Curation and Provided RID
DTXRID2016337632	chem_theatre	5593-20-4	betamethasone 17,21-dipropionate	DTXSID2022672	Betamethasone dipropionate	5593-20-4	Single Compound	CIWBQSYVNNPZIQ-XYWKZLDCSA-N	C28H37FO7	Standard Curation and Provided RID
DTXRID0016337633	chem_theatre	2152-44-5	betamethasone 17-valerate	DTXSID7022673	Betamethasone valerate	2152-44-5	Single Compound	SNHRLVCMMWUAJD-SUYDQAKGSA-N	C27H37FO6	Standard Curation and Provided RID
DTXRID8016337634	chem_theatre	41859-67-0	bezafibrate	DTXSID3029869	Bezafibrate	41859-67-0	Single Compound	IIBYAHWJQTYFKB-UHFFFAOYSA-N	C19H20ClNO4	Standard Curation and Provided RID
DTXRID6016337635	chem_theatre	7440-69-9	bi	DTXSID3052484	Bismuth	7440-69-9	Single Compound	JCXGWMGPZLAOME-UHFFFAOYSA-N	Bi	Standard Curation and Provided RID
DTXRID4016337636	chem_theatre		bpa	DTXSID7020182	Bisphenol A	80-05-7	Single Compound	IISBACLAFKSPIT-UHFFFAOYSA-N	C15H16O2	Standard Curation and Provided RID
DTXRID2016337637	chem_theatre	37853-59-1	btbpe	DTXSID1024627	1,2-Bis(2,4,6-tribromophenoxy)ethane	37853-59-1	Single Compound	YATIGPZCMOYEGE-UHFFFAOYSA-N	C14H8Br6O2	Standard Curation and Provided RID
DTXRID0016337638	chem_theatre		bts	DTXSID2021650	Pyruvic acid	127-17-3	Single Compound	LCTONWCANYUPML-UHFFFAOYSA-N	C3H4O3	Standard Curation and Provided RID
DTXRID8016337639	chem_theatre	94-26-8	butyl paraben	DTXSID3020209	Butylparaben	94-26-8	Single Compound	QFOHBWFCKVYLES-UHFFFAOYSA-N	C11H14O3	Standard Curation and Provided RID
DTXRID3016337640	chem_theatre	26914-18-1	c1-anthracene	DTXSID901015762	Methylanthracene	26914-18-1	Mixture of Stereoisomers			Standard Curation and Provided RID
DTXRID1016337641	chem_theatre	41637-90-5	c1-chrysene	DTXSID901015774	Methylchrysene	41637-90-5	Mixture of Stereoisomers			Standard Curation and Provided RID
DTXRID9016337642	chem_theatre	30995-64-3	c1-dibenzothiophene	DTXSID90904785	2-Methyldibenzothiophene	30995-64-3	Single Compound	VHUXLBLPAMBOJS-UHFFFAOYSA-N	C13H10S	Standard Curation and Provided RID
DTXRID7016337643	chem_theatre	26914-17-0	c1-fluorene	DTXSID201025693	Methyl-9H-fluorene	26914-17-0	Mixture/Formulation			Standard Curation and Provided RID
DTXRID5016337644	chem_theatre	1321-94-4	c1-naphthalene	DTXSID3025625	Methylnaphthalene	1321-94-4	Mixture/Formulation			Standard Curation and Provided RID
DTXRID3016337645	chem_theatre	29063-00-1	c2-anthracene	DTXSID50183317	Anthracene, dimethyl-	29063-00-1	Single Compound	PLPFBVXTEJUIIT-UHFFFAOYSA-N	C16H14	Standard Curation and Provided RID
DTXRID1016337646	chem_theatre	41637-92-7	c2-chrysene	DTXSID10194449	Dimethylchrysene	41637-92-7	Single Compound	GHLVRGHNAAFWQR-UHFFFAOYSA-N	C20H16	Standard Curation and Provided RID
DTXRID9016337647	chem_theatre	70021-47-5	c2-dibenzothiophene	DTXSID501015691	Dimethyldibenzothiophene	70021-47-5	Mixture/Formulation			Standard Curation and Provided RID
DTXRID7016337648	chem_theatre	30582-01-5	c2-fluorene	DTXSID30904784	1,9-Dimethyl-9H-fluorene	17057-98-6	Single Compound	BNGCFLDEAHJKPE-UHFFFAOYNA-N	C15H14	Standard Curation and Provided RID
DTXRID5016337649	chem_theatre	28804-88-8	c2-naphthalene	DTXSID7025130	Dimethylnaphthalene	28804-88-8	Mixture/Formulation			Standard Curation and Provided RID
DTXRID0016337650	chem_theatre	30582-03-7	c2-pyrene	DTXSID70904788	1,2-Dimethylpyrene	30582-03-7	Single Compound	UOUUKBKHBOFSJV-UHFFFAOYSA-N	C18H14	Standard Curation and Provided RID
DTXRID8016337651	chem_theatre	27358-28-7	c3-anthracene	DTXSID30181790	Anthracene, trimethyl-	27358-28-7	Single Compound	DSJRHOQVDNQXEX-UHFFFAOYSA-N	C17H16	Standard Curation and Provided RID
DTXRID6016337652	chem_theatre	60826-77-9	c3-chrysene	DTXSID70796867	1,2,3-Trimethylchrysene	60826-77-9	Single Compound	HYGMNAZASKCROL-UHFFFAOYSA-N	C21H18	Standard Curation and Provided RID
DTXRID4016337653	chem_theatre	70021-48-6	c3-dibenzothiophene	DTXSID50904786	1,2,3-Trimethyldibenzothiophene	70021-48-6	Single Compound	OIOFXRJWSMUAPD-UHFFFAOYSA-N	C15H14S	Standard Curation and Provided RID
DTXRID2016337654	chem_theatre	30582-02-6	c3-fluorene	DTXSID10723536	1,2,3-Trimethyl-9H-fluorene	30582-02-6	Single Compound	QMHRAPNTEVRWMG-UHFFFAOYSA-N	C16H16	Standard Curation and Provided RID
DTXRID0016337655	chem_theatre	28652-77-9	c3-naphthalene	DTXSID70904162	Trimethylnaphthalene	28652-77-9	Single Compound	XYTKCJHHXQVFCK-UHFFFAOYSA-N	C13H14	Standard Curation and Provided RID
DTXRID8016337656	chem_theatre	41637-88-1	c3-pyrene	DTXSID30904789	1,2,3-Trimethylpyrene	41637-88-1	Single Compound	BYYRPCUKZCBJLB-UHFFFAOYSA-N	C19H16	Standard Curation and Provided RID
DTXRID6016337657	chem_theatre	137284-64-1	c4-anthracene	DTXSID10904787	1,2,3,4-Tetramethylanthracene	137284-64-1	Single Compound	ZMQYNEJFQGWMIX-UHFFFAOYSA-N	C18H18	Standard Curation and Provided RID
DTXRID4016337658	chem_theatre	113547-12-9	c4-dibenzothiophene	DTXSID20150455	Dibenzothiophene, 1,2,3,4-tetramethyl-	113547-12-9	Single Compound	IDAGNSMSGNFFLD-UHFFFAOYSA-N	C16H16S	Standard Curation and Provided RID
DTXRID2016337659	chem_theatre	28652-74-6	c4-naphthalene	DTXSID70873248	1,2,3,4-Tetramethylnaphthalene	3031-15-0	Single Compound	ZDPJODSYNODADV-UHFFFAOYSA-N	C14H16	Standard Curation and Provided RID
DTXRID7016337660	chem_theatre	298-46-4	carbamazepine	DTXSID4022731	Carbamazepine	298-46-4	Single Compound	FFGPTBGBLSHEPO-UHFFFAOYSA-N	C15H12N2O	Standard Curation and Provided RID
DTXRID5016337661	chem_theatre	7440-43-9	cd	DTXSID1023940	Cadmium	7440-43-9	Single Compound	BDOSMKKIYDKNTQ-UHFFFAOYSA-N	Cd	Standard Curation and Provided RID
DTXRID3016337662	chem_theatre		chls							Standard Curation and Provided RID
DTXRID1016337663	chem_theatre	218-01-9	chrysene	DTXSID0022432	Chrysene	218-01-9	Single Compound	WDECIBYCCFPHNR-UHFFFAOYSA-N	C18H12	Standard Curation and Provided RID
DTXRID9016337664	chem_theatre	5103-71-9	cis-chlordane	DTXSID6038326	cis-Chlordane	5103-71-9	Mixture of Stereoisomers	BIWJNBZANLAXMG-VNWFLXDMNA-N	C10H6Cl8	Standard Curation and Provided RID
DTXRID7016337665	chem_theatre	5103-73-1	cis-nonachlor	DTXSID40872581	cis-Nonachlordane	5103-73-1	Single Compound	OCHOKXCPKDPNQU-KCCZGPNFNA-N	C10H5Cl9	Standard Curation and Provided RID
DTXRID5016337666	chem_theatre	25122-46-7	clobetasol propionate	DTXSID6045907	Clobetasol propionate	25122-46-7	Single Compound	CBGUOGMQLZIXBE-XGQKBEPLSA-N	C25H32ClFO5	Standard Curation and Provided RID
DTXRID3016337667	chem_theatre	25122-57-0	clobetasone butyrate	DTXSID3046823	Clobetasone butyrate	25122-57-0	Single Compound	FBRAWBYQGRLCEK-AVVSTMBFSA-N	C26H32ClFO5	Standard Curation and Provided RID
DTXRID1016337668	chem_theatre	7440-48-4	co	DTXSID1031040	Cobalt	7440-48-4	Single Compound	GUTLYIVDDKVIGB-UHFFFAOYSA-N	Co	Standard Curation and Provided RID
DTXRID9016337669	chem_theatre	50-23-7	cortisol	DTXSID7020714	Hydrocortisone	50-23-7	Single Compound	JYGXADMDTFJGBT-VWUMJDOOSA-N	C21H30O5	Standard Curation and Provided RID
DTXRID4016337670	chem_theatre	7440-47-3	cr	DTXSID3031022	Chromium	7440-47-3	Single Compound	VYZAMTAEIAYCRO-UHFFFAOYSA-N	Cr	Standard Curation and Provided RID
DTXRID2016337671	chem_theatre	483-63-6	crotamiton	DTXSID6040664	Crotamiton	483-63-6	Mixture of Stereoisomers	DNTGGZPQPQTDQF-UHFFFAOYSA-N	C13H17NO	Standard Curation and Provided RID
DTXRID0016337672	chem_theatre	7440-46-2	cs	DTXSID5036767	Cesium	7440-46-2	Single Compound	TVFDJXOCXUVLDH-UHFFFAOYSA-N	Cs	Standard Curation and Provided RID
DTXRID8016337673	chem_theatre	7440-50-8	cu	DTXSID2023985	Copper	7440-50-8	Single Compound	RYGMFSIKBFXOCR-UHFFFAOYSA-N	Cu	Standard Curation and Provided RID
DTXRID6016337674	chem_theatre	84852-53-9	dbdpe	DTXSID2052732	1,1'-Ethane-1,2-diylbis(pentabromobenzene)	84852-53-9	Single Compound	BZQKBFHEWDPQHD-UHFFFAOYSA-N	C14H4Br10	Standard Curation and Provided RID
DTXRID4016337675	chem_theatre	1191-48-6	dbt	DTXSID1034559	(Dodecylbenzyl)trimethylammonium chloride	1330-85-4	Mixture/Formulation			Standard Curation and Provided RID
DTXRID2016337676	chem_theatre	64359-81-5	dcoit	DTXSID5032315	4,5-Dichloro-2-octyl-3(2H)-isothiazolone	64359-81-5	Single Compound	PORQOHRXAJJKGK-UHFFFAOYSA-N	C11H17Cl2NOS	Standard Curation and Provided RID
DTXRID0016337677	chem_theatre		ddts	DTXSID4020375	DDT	50-29-3	Single Compound	YVGGHNCTFXOJCH-UHFFFAOYSA-N	C14H9Cl5	Standard Curation and Provided RID
DTXRID8016337678	chem_theatre	541-02-6	decamethylcyclopentasiloxane	DTXSID1027184	Decamethylcyclopentasiloxane	541-02-6	Single Compound	XMSXQFUHVRWGNA-UHFFFAOYSA-N	C10H30O5Si5	Standard Curation and Provided RID
DTXRID6016337679	chem_theatre	141-62-8	decamethyltetrasiloxane	DTXSID2044551	Decamethyltetrasiloxane	141-62-8	Single Compound	YFCGDEUVHLPRCZ-UHFFFAOYSA-N	C10H30O3Si4	Standard Curation and Provided RID
DTXRID1016337680	chem_theatre		dexamethasone	DTXSID3020384	Dexamethasone	50-02-2	Single Compound	UREBDLICKHMUKA-CXSFZGCWSA-N	C22H29FO5	Standard Curation and Provided RID
DTXRID9016337681	chem_theatre		dibdds							Standard Curation and Provided RID
DTXRID7016337682	chem_theatre		dibdfs							Standard Curation and Provided RID
DTXRID5016337683	chem_theatre	53-70-3	dibenz(a,h)anthracene	DTXSID9020409	Dibenz(a,h)anthracene	53-70-3	Single Compound	LHRCREOYAASXPZ-UHFFFAOYSA-N	C22H14	Standard Curation and Provided RID
DTXRID3016337684	chem_theatre	132-65-0	dibenzothiophene	DTXSID0047741	Dibenzothiophene	132-65-0	Single Compound	IYYZUPMFVPLQIF-UHFFFAOYSA-N	C12H8S	Standard Curation and Provided RID
DTXRID1016337685	chem_theatre		dibmocdds							Standard Curation and Provided RID
DTXRID9016337686	chem_theatre	15307-86-5	diclofenac	DTXSID6022923	Diclofenac	15307-86-5	Single Compound	DCOPUUMXTXDBNB-UHFFFAOYSA-N	C14H11Cl2NO2	Standard Curation and Provided RID
DTXRID7016337687	chem_theatre	60-57-1	dieldrin	DTXSID9020453	Dieldrin	60-57-1	Single Compound	DFBKLUNHFCTMDC-PICURKEMNA-N	C12H8Cl6O	Standard Curation and Provided RID
DTXRID5016337688	chem_theatre	23674-86-4	difluprednate	DTXSID0046773	Difluprednate	23674-86-4	Single Compound	WYQPLTPSGFELIB-JTQPXKBDSA-N	C27H34F2O7	Standard Curation and Provided RID
DTXRID3016337689	chem_theatre	42399-41-7	diltiazem	DTXSID50881104	Diltiazem	34933-06-7	Single Compound	HSUGRBWQSSZJOP-UHFFFAOYNA-N	C22H26N2O4S	Standard Curation and Provided RID
DTXRID8016337690	chem_theatre	75-60-5	dimethylarsinic acid	DTXSID7020508	Dimethylarsinic acid	75-60-5	Single Compound	OGGXGZAMXPVRFZ-UHFFFAOYSA-N	C2H7AsO2	Standard Curation and Provided RID
DTXRID6016337691	chem_theatre	58-73-1	diphenhydramine	DTXSID4022949	Diphenhydramine	58-73-1	Single Compound	ZZVUWRFHKOJYTH-UHFFFAOYSA-N	C17H21NO	Standard Curation and Provided RID
DTXRID4016337692	chem_theatre	7234-39-1	dmdc	DTXSID6029670	Bis(4-amino-3-methylcyclohexyl)methane	6864-37-5	Mixture of Stereoisomers	IGSBHTZEJMPDSZ-UHFFFAOYNA-N	C15H30N2	Standard Curation and Provided RID
DTXRID2016337693	chem_theatre	540-97-6	dodecamethylcyclohexasiloxane	DTXSID6027183	Dodecamethylcyclohexasiloxane	540-97-6	Single Compound	IUMSDRXLFWAGNT-UHFFFAOYSA-N	C12H36O6Si6	Standard Curation and Provided RID
DTXRID0016337694	chem_theatre	141-63-9	dodecamethylpentasiloxane	DTXSID1044803	Dodecamethylpentasiloxane	141-63-9	Single Compound	FBZANXDWQAVSTQ-UHFFFAOYSA-N	C12H36O4Si5	Standard Curation and Provided RID
DTXRID8016337695	chem_theatre	60004-29-7	dot	DTXSID70904122	Dioctyl stannylene	60004-29-7	Single Compound	ASSMFISPZRPGTM-UHFFFAOYSA-N	C14H30Sn	Standard Curation and Provided RID
DTXRID6016337696	chem_theatre	1011-95-6	dpt	DTXSID80904118	Diphenyltin	1011-95-6	Single Compound	ZKCZXVODRKOWIY-UHFFFAOYSA-N	C12H12Sn	Standard Curation and Provided RID
DTXRID4016337697	chem_theatre	35109-60-5	dpte	DTXSID5052705	1,3,5-Tribromo-2-(2,3-dibromopropoxy)benzene	35109-60-5	Single Compound	QXWYPAKUEHGJSG-UHFFFAOYNA-N	C9H7Br5O	Standard Curation and Provided RID
DTXRID2016337698	chem_theatre		e1	DTXSID4022367	Estrone	53-16-7	Single Compound	DNXHEGUUPJUMQT-CBZIJGRNSA-N	C18H22O2	Standard Curation and Provided RID
DTXRID0016337699	chem_theatre	7280-37-7	e1-3-sulfate	DTXSID3023005	Estropipate	7280-37-7	Single Compound	HZEQBCVBILBTEP-ZFINNJDLSA-N	C22H32N2O5S	Standard Curation and Provided RID
DTXRID1016337700	chem_theatre		e2	DTXSID0020573	17beta-Estradiol	50-28-2	Single Compound	VOXZDWNPVJITMN-ZBRFXRBCSA-N	C18H24O2	Standard Curation and Provided RID
DTXRID7016337702	chem_theatre	5466-77-3	ehmc	DTXSID1025302	Octinoxate	5466-77-3	Mixture of Stereoisomers	YBGZDTIWKVFICR-UHFFFAOYNA-N	C18H26O3	Standard Curation and Provided RID
DTXRID5016337703	chem_theatre	118-60-5	ehs	DTXSID7040734	2-Ethylhexyl salicylate	118-60-5	Single Compound	FMRHJJZUHUTGKE-UHFFFAOYNA-N	C15H22O3	Standard Curation and Provided RID
DTXRID3016337704	chem_theatre	183658-27-7	eh-tbb	DTXSID9052686	2-Ethylhexyl 2,3,4,5-tetrabromobenzoate	183658-27-7	Mixture of Stereoisomers	HVDXCGSGEQKWGB-UHFFFAOYNA-N	C15H18Br4O2	Standard Curation and Provided RID
DTXRID1016337705	chem_theatre		endosulfan s	DTXSID3037541	Endosulfan sulfate	1031-07-8	Mixture of Stereoisomers	AAPVQEMYVNZIOO-UHFFFAOYNA-N	C9H6Cl6O4S	Standard Curation and Provided RID
DTXRID9016337706	chem_theatre	959-98-8	endosulfan-i	DTXSID9037539	Endosulfan I	959-98-8	Single Compound	RDYMFSUJUZBWLH-AZVNHNRSSA-N	C9H6Cl6O3S	Standard Curation and Provided RID
DTXRID7016337707	chem_theatre	33213-65-9	endosulfan-ii	DTXSID8037540	Endosulfan II	33213-65-9	Single Compound	RDYMFSUJUZBWLH-BRZMKDEISA-N	C9H6Cl6O3S	Standard Curation and Provided RID
DTXRID5016337708	chem_theatre	72-20-8	endrin	DTXSID6020561	Endrin	72-20-8	Single Compound	DFBKLUNHFCTMDC-GKRDHZSONA-N	C12H8Cl6O	Standard Curation and Provided RID
DTXRID3016337709	chem_theatre	7421-93-4	endrin aldehyde	DTXSID0047743	Endrin aldehyde	7421-93-4	Single Compound	HCTWZIFNBBCVGM-MHURBORPNA-N	C12H8Cl6O	Standard Curation and Provided RID
DTXRID8016337710	chem_theatre	53494-70-5	endrin ketone	DTXSID00872845	Endrin ketone	53494-70-5	Mixture of Stereoisomers	IZHZFAQWVKBTSL-SAIIFIHENA-N	C12H8Cl6O	Standard Curation and Provided RID
DTXRID6016337711	chem_theatre	120-47-8	ethyl paraben	DTXSID9022528	Ethylparaben	120-47-8	Single Compound	NUVBSKCKDOMJSU-UHFFFAOYSA-N	C9H10O3	Standard Curation and Provided RID
DTXRID4016337712	chem_theatre	7439-89-6	fe	DTXSID5043710	Iron	7439-89-6	Single Compound	XEEYBQQBJWHFJM-UHFFFAOYSA-N	Fe	Standard Curation and Provided RID
DTXRID2016337713	chem_theatre	42017-89-0	fenofibric acid	DTXSID8041030	Fenofibric acid	42017-89-0	Single Compound	MQOBSOSZFYZQOK-UHFFFAOYSA-N	C17H15ClO4	Standard Curation and Provided RID
DTXRID0016337714	chem_theatre	206-44-0	fluoranthene	DTXSID3024104	Fluoranthene	206-44-0	Single Compound	GVEPBJHOBDJJJI-UHFFFAOYSA-N	C16H10	Standard Curation and Provided RID
DTXRID8016337715	chem_theatre	86-73-7	fluorene	DTXSID8024105	Fluorene	86-73-7	Single Compound	NIHNNTQXNPWCJQ-UHFFFAOYSA-N	C13H10	Standard Curation and Provided RID
DTXRID6016337716	chem_theatre		fosa	DTXSID3038939	Perfluorooctanesulfonamide	754-91-6	Single Compound	RRRXPPIDPYTNJG-UHFFFAOYSA-N	C8H2F17NO2S	Standard Curation and Provided RID
DTXRID4016337717	chem_theatre		fosaa	DTXSID40440941	N-[(1,1,2,2,3,3,4,4,5,5,6,6,7,7,8,8,8-Heptadecafluorooctyl)sulfonyl]glycine	2806-24-8	Single Compound	AYLOUUCBACYHAB-UHFFFAOYSA-N	C10H4F17NO4S	Standard Curation and Provided RID
DTXRID2016337718	chem_theatre	7440-55-3	ga	DTXSID0020656	Gibberellic acid	77-06-5	Single Compound	IXORZMNAPKEEDV-OBDJNFEBSA-N	C19H22O6	Standard Curation and Provided RID
DTXRID0016337719	chem_theatre	52-86-8	haloperidol	DTXSID4034150	Haloperidol	52-86-8	Single Compound	LNEPOXFFQSENCJ-UHFFFAOYSA-N	C21H23ClFNO2	Standard Curation and Provided RID
DTXRID5016337720	chem_theatre	87-82-1	hbbz	DTXSID1024128	Hexabromobenzene	87-82-1	Single Compound	CAYGQBVSOZLICD-UHFFFAOYSA-N	C6Br6	Standard Curation and Provided RID
DTXRID3016337721	chem_theatre	134237-50-6	hbcd	DTXSID4027527	1,2,5,6,9,10-Hexabromocyclododecane	3194-55-6	Mixture of Stereoisomers	DEIGXXQKDWULML-UHFFFAOYNA-N	C12H18Br6	Standard Curation and Provided RID
DTXRID1016337722	chem_theatre	134237-51-7	hbcd	DTXSID4027527	1,2,5,6,9,10-Hexabromocyclododecane	3194-55-6	Mixture of Stereoisomers	DEIGXXQKDWULML-UHFFFAOYNA-N	C12H18Br6	Standard Curation and Provided RID
DTXRID9016337723	chem_theatre	134237-52-8	hbcd	DTXSID4027527	1,2,5,6,9,10-Hexabromocyclododecane	3194-55-6	Mixture of Stereoisomers	DEIGXXQKDWULML-UHFFFAOYNA-N	C12H18Br6	Standard Curation and Provided RID
DTXRID7016337724	chem_theatre		hbcds	DTXSID4027527	1,2,5,6,9,10-Hexabromocyclododecane	3194-55-6	Mixture of Stereoisomers	DEIGXXQKDWULML-UHFFFAOYNA-N	C12H18Br6	Standard Curation and Provided RID
DTXRID5016337725	chem_theatre	118-74-1	hcb	DTXSID2020682	Hexachlorobenzene	118-74-1	Single Compound	CKAPSXZOOQJIBF-UHFFFAOYSA-N	C6Cl6	Standard Curation and Provided RID
DTXRID3016337726	chem_theatre	51936-55-1	hcdbco	DTXSID80866227	7,8-Dibromo-1,2,3,4,11,11-hexachloro-1,4,4a,5,6,7,8,9,10,10a-decahydro-1,4-methanobenzocyclooctene	51936-55-1	Mixture of Stereoisomers	XRFONNJUMOCNHA-UHFFFAOYNA-N	C13H12Br2Cl6	Standard Curation and Provided RID
DTXRID1016337727	chem_theatre	319-84-6	hch	DTXSID7020687	1,2,3,4,5,6-Hexachlorocyclohexane	608-73-1	Mixture of Stereoisomers	JLYXXMFPNIAWKQ-UHFFFAOYSA-N	C6H6Cl6	Standard Curation and Provided RID
DTXRID9016337728	chem_theatre	319-85-7	hch	DTXSID7020687	1,2,3,4,5,6-Hexachlorocyclohexane	608-73-1	Mixture of Stereoisomers	JLYXXMFPNIAWKQ-UHFFFAOYSA-N	C6H6Cl6	Standard Curation and Provided RID
DTXRID7016337729	chem_theatre	58-89-9	hch	DTXSID7020687	1,2,3,4,5,6-Hexachlorocyclohexane	608-73-1	Mixture of Stereoisomers	JLYXXMFPNIAWKQ-UHFFFAOYSA-N	C6H6Cl6	Standard Curation and Provided RID
DTXRID2016337730	chem_theatre	319-86-8	hch	DTXSID7020687	1,2,3,4,5,6-Hexachlorocyclohexane	608-73-1	Mixture of Stereoisomers	JLYXXMFPNIAWKQ-UHFFFAOYSA-N	C6H6Cl6	Standard Curation and Provided RID
DTXRID0016337731	chem_theatre		hchs	DTXSID7020687	1,2,3,4,5,6-Hexachlorocyclohexane	608-73-1	Mixture of Stereoisomers	JLYXXMFPNIAWKQ-UHFFFAOYSA-N	C6H6Cl6	Standard Curation and Provided RID
DTXRID8016337732	chem_theatre	76-44-8	heptachlor	DTXSID3020679	Heptachlor	76-44-8	Single Compound	FRCCEHPWNOQAEU-UHFFFAOYNA-N	C10H5Cl7	Standard Curation and Provided RID
DTXRID6016337733	chem_theatre	1024-57-3	heptachlor epoxide	DTXSID1024126	Heptachlor epoxide B	1024-57-3	Single Compound	ZXFXBSWRVIQKOD-GEAKMUSANA-N	C10H5Cl7O	Standard Curation and Provided RID
DTXRID4016337734	chem_theatre	541-05-9	hexamethylcyclotrisiloxane	DTXSID6027185	Hexamethylcyclotrisiloxane	541-05-9	Single Compound	HTDJPCNNEPUOOQ-UHFFFAOYSA-N	C6H18O3Si3	Standard Curation and Provided RID
DTXRID2016337735	chem_theatre	7439-97-6	hg 0 (g)	DTXSID1024172	Mercury	7439-97-6	Single Compound	QSHDDOUJBYECFT-UHFFFAOYSA-N	Hg	Standard Curation and Provided RID
DTXRID0016337736	chem_theatre		ho-trbmocde							Standard Curation and Provided RID
DTXRID8016337737	chem_theatre		hpbdfs							Standard Curation and Provided RID
DTXRID6016337738	chem_theatre		hxbdds							Standard Curation and Provided RID
DTXRID4016337739	chem_theatre		hxbdfs							Standard Curation and Provided RID
DTXRID9016337740	chem_theatre	7440-74-6	in	DTXSID8052485	Indium	7440-74-6	Single Compound	APFVFJFRJDLVQX-UHFFFAOYSA-N	In	Standard Curation and Provided RID
DTXRID7016337741	chem_theatre	193-39-5	indeno(1,2,3-cd)pyrene	DTXSID8024153	Indeno(1,2,3-cd)pyrene	193-39-5	Single Compound	SXQBHARYMNFBPS-UHFFFAOYSA-N	C22H12	Standard Curation and Provided RID
DTXRID5016337742	chem_theatre	53-86-1	indomethacin	DTXSID9020740	1-(p-Chlorobenzoyl)-5-methoxy-2-methyl-Indole-3-acetic acid	53-86-1	Single Compound	CGIGDMFJXJATDK-UHFFFAOYSA-N	C19H16ClNO4	Standard Curation and Provided RID
DTXRID3016337743	chem_theatre	7439-93-2	li	DTXSID5036761	Lithium	7439-93-2	Single Compound	WHXSMMKQMYFTQS-UHFFFAOYSA-N	Li	Standard Curation and Provided RID
DTXRID1016337744	chem_theatre	114798-26-4	losartan	DTXSID7023227	Losartan	114798-26-4	Single Compound	PSIFNNKUMBGKDQ-UHFFFAOYSA-N	C22H23ClN6O	Standard Curation and Provided RID
DTXRID9016337745	chem_theatre	2406-65-7	mbt	DTXSID20904117	n-Butyltin	2406-65-7	Single Compound	FAOSYNUKPVJLNZ-UHFFFAOYSA-N	C4H12Sn	Standard Curation and Provided RID
DTXRID7016337746	chem_theatre	61-68-7	mefenamic acid	DTXSID5023243	Mefenamic acid	61-68-7	Single Compound	HYYBABOKPJLUIN-UHFFFAOYSA-N	C15H15NO2	Standard Curation and Provided RID
DTXRID5016337747	chem_theatre	22967-92-6	mehg	DTXSID9024198	Methyl mercury(II) cation	22967-92-6	Single Compound	DBUXSCUEGJMZAE-UHFFFAOYSA-N	CH3Hg	Standard Curation and Provided RID
DTXRID3016337748	chem_theatre	72-43-5	methoxychlor	DTXSID9020827	Methoxychlor	72-43-5	Single Compound	IAKOZHOLGAGEJT-UHFFFAOYSA-N	C16H15Cl3O2	Standard Curation and Provided RID
DTXRID1016337749	chem_theatre	99-76-3	methyl paraben	DTXSID4022529	Methylparaben	99-76-3	Single Compound	LXCFILQKKLGQFO-UHFFFAOYSA-N	C8H8O3	Standard Curation and Provided RID
DTXRID6016337750	chem_theatre	124-58-3	methylarsonic acid	DTXSID4020903	Methylarsonic acid	124-58-3	Single Compound	QYPPRTNMGCREIM-UHFFFAOYSA-N	CH5AsO3	Standard Curation and Provided RID
DTXRID4016337751	chem_theatre		methylphenanthrene	DTXSID001025673	Methylphenanthrene	31711-53-2	Mixture/Formulation			Standard Curation and Provided RID
DTXRID2016337752	chem_theatre	7439-95-4	mg	DTXSID0049658	Magnesium	7439-95-4	Single Compound	FYYHWMGAXLPEAU-UHFFFAOYSA-N	Mg	Standard Curation and Provided RID
DTXRID0016337753	chem_theatre	2385-85-5	mirex	DTXSID7020895	Mirex	2385-85-5	Single Compound	GVYLCNUFSHDAAW-UHFFFAOYSA-N	C10Cl12	Standard Curation and Provided RID
DTXRID8016337754	chem_theatre	7439-96-5	mn	DTXSID2024169	Manganese	7439-96-5	Single Compound	PWHULOQIROXLJO-UHFFFAOYSA-N	Mn	Standard Curation and Provided RID
DTXRID6016337755	chem_theatre	7439-98-7	mo	DTXSID1024207	Molybdenum	7439-98-7	Single Compound	ZOKXTWBITQBERF-UHFFFAOYSA-N	Mo	Standard Curation and Provided RID
DTXRID4016337756	chem_theatre		mobdfs							Standard Curation and Provided RID
DTXRID2016337757	chem_theatre		monomethylarsonic acid	DTXSID4020903	Methylarsonic acid	124-58-3	Single Compound	QYPPRTNMGCREIM-UHFFFAOYSA-N	CH5AsO3	Standard Curation and Provided RID
DTXRID0016337758	chem_theatre	15231-57-9	mot	DTXSID50904120	Octyl tin	15231-57-9	Single Compound	LLPCQLJBCNSIOH-UHFFFAOYSA-N	C8H20Sn	Standard Curation and Provided RID
DTXRID8016337759	chem_theatre	94271-03-1	n,n-diethyl-3-methylbenzamide	DTXSID2021995	DEET	134-62-3	Single Compound	MMOXZBCLCQITDF-UHFFFAOYSA-N	C12H17NO	Standard Curation and Provided RID
DTXRID3016337760	chem_theatre	91-20-3	naphthalene	DTXSID8020913	Naphthalene	91-20-3	Single Compound	UFWIBTONFRDIAS-UHFFFAOYSA-N	C10H8	Standard Curation and Provided RID
DTXRID1016337761	chem_theatre		netfosaa	DTXSID5062760	2-(N-Ethylperfluorooctanesulfonamido)acetic acid	2991-50-6	Single Compound	CKRXVVGETMYFIO-UHFFFAOYSA-N	C12H8F17NO4S	Standard Curation and Provided RID
DTXRID9016337762	chem_theatre		netfose	DTXSID6027426	2-Perfluorooctylsulfonyl-N-ethylaminoethyl alcohol	1691-99-2	Single Compound	HUFHNYZNTFSKCT-UHFFFAOYSA-N	C12H10F17NO3S	Standard Curation and Provided RID
DTXRID7016337763	chem_theatre	7440-02-0	ni	DTXSID2020925	Nickel	7440-02-0	Single Compound	PXHVJJICTQNCMI-UHFFFAOYSA-N	Ni	Standard Curation and Provided RID
DTXRID5016337764	chem_theatre		nmefosaa	DTXSID10624392	2-(N-Methylperfluorooctanesulfonamido)acetic acid	2355-31-9	Single Compound	QNDHIRFIMVNHBN-UHFFFAOYSA-N	C11H6F17NO4S	Standard Curation and Provided RID
DTXRID3016337765	chem_theatre		nmefose	DTXSID7027831	N-Methyl-N-(2-hydroxyethyl)perfluorooctanesulfonamide	24448-09-7	Single Compound	PLGACQRCZCVKGK-UHFFFAOYSA-N	C11H8F17NO3S	Standard Curation and Provided RID
DTXRID1016337766	chem_theatre	91797-58-9	norsertaline	DTXSID60904333	rel-(1R,4R)-4-(3,4-Dichlorophenyl)-1,2,3,4-tetrahydro-1-naphthalenamine	91797-58-9	Mixture of Stereoisomers	SRPXSILJHWNFMK-XOAMCLMSNA-N	C16H15Cl2N	Standard Curation and Provided RID
DTXRID9016337767	chem_theatre		np	DTXSID80432840	L-Asn-L-Pro	78346-95-9	Single Compound	GADKFYNESXNRLC-WDSKDSINSA-N	C9H15N3O4	Standard Curation and Provided RID
DTXRID7016337768	chem_theatre		npahs							Standard Curation and Provided RID
DTXRID5016337769	chem_theatre	2170-45-8	obdd	DTXSID70176089	Octabromodibenzo-p-dioxin	2170-45-8	Single Compound	XAHTWKGGNHXJRP-UHFFFAOYSA-N	C12Br8O2	Standard Curation and Provided RID
DTXRID0016337770	chem_theatre	103582-29-2	obdf	DTXSID90145919	1,2,3,4,6,7,8,9-octabromodibenzofuran	103582-29-2	Single Compound	JRDWDRVPBYIYGL-UHFFFAOYSA-N	C12Br8O	Standard Curation and Provided RID
DTXRID8016337771	chem_theatre	155613-93-7	obind	DTXSID20108830	1H-Indene, 2,3-dihydro-1,1,3-trimethyl-3-phenyl-, octabromo deriv.	155613-93-7	Mixture/Formulation			Standard Curation and Provided RID
DTXRID6016337772	chem_theatre	3268-87-9	octacdd	DTXSID4025799	Octachlorodibenzo-p-dioxin	3268-87-9	Single Compound	FOIBFBMSLDGNHL-UHFFFAOYSA-N	C12Cl8O2	Standard Curation and Provided RID
DTXRID4016337773	chem_theatre	39001-02-0	octacdf	DTXSID3052062	Octachlorodibenzofuran	39001-02-0	Single Compound	RHIROFAGUQOFLU-UHFFFAOYSA-N	C12Cl8O	Standard Curation and Provided RID
DTXRID2016337774	chem_theatre	556-67-2	octamethylcyclotetrasiloxane	DTXSID7027205	Octamethylcyclotetrasiloxane	556-67-2	Single Compound	HMMGMWAXVFQUOA-UHFFFAOYSA-N	C8H24O4Si4	Standard Curation and Provided RID
DTXRID0016337775	chem_theatre	107-51-7	octamethyltrisiloxane	DTXSID9040710	Octamethyltrisiloxane	107-51-7	Single Compound	CXQXSVUQTKDNFP-UHFFFAOYSA-N	C8H24O2Si3	Standard Curation and Provided RID
DTXRID8016337776	chem_theatre		octyltins	DTXSID50904120	Octyl tin	15231-57-9	Single Compound	LLPCQLJBCNSIOH-UHFFFAOYSA-N	C8H20Sn	Standard Curation and Provided RID
DTXRID6016337777	chem_theatre	21245-02-3	od-paba	DTXSID7029320	2-Ethylhexyl 4-(dimethylamino)benzoate	21245-02-3	Single Compound	WYWZRNAHINYAEF-UHFFFAOYNA-N	C17H27NO2	Standard Curation and Provided RID
DTXRID4016337778	chem_theatre		oh-hepta-pcb							Standard Curation and Provided RID
DTXRID2016337779	chem_theatre		oh-hexa-pcb							Standard Curation and Provided RID
DTXRID7016337780	chem_theatre		oh-octa-pcb							Standard Curation and Provided RID
DTXRID5016337781	chem_theatre		oh-pcb							Standard Curation and Provided RID
DTXRID3016337782	chem_theatre		oh-penta-pcb							Standard Curation and Provided RID
DTXRID1016337783	chem_theatre		oh-tetra-pcb							Standard Curation and Provided RID
DTXRID9016337784	chem_theatre		op	DTXSID2042309	Polyethylene glycol octylphenyl ether	9036-19-5	Polymer			Standard Curation and Provided RID
DTXRID7016337785	chem_theatre	27304-13-8	oxychlordane	DTXSID9044166	Oxychlordane	27304-13-8	Mixture of Stereoisomers	VWGNQYSIWFHEQU-QOAYMTHINA-N	C10H4Cl8O	Standard Curation and Provided RID
DTXRID5016337786	chem_theatre	72-54-8	p,p'-ddd	DTXSID4020373	p,p'-DDD	72-54-8	Single Compound	AHJKRLASYNVKDZ-UHFFFAOYSA-N	C14H10Cl4	Standard Curation and Provided RID
DTXRID3016337787	chem_theatre	72-55-9	p,p'-dde	DTXSID9020374	p,p'-DDE	72-55-9	Single Compound	UCNVFOCBFJOQAL-UHFFFAOYSA-N	C14H8Cl4	Standard Curation and Provided RID
DTXRID1016337788	chem_theatre	50-29-3	p,p'-ddt	DTXSID4020375	DDT	50-29-3	Single Compound	YVGGHNCTFXOJCH-UHFFFAOYSA-N	C14H9Cl5	Standard Curation and Provided RID
DTXRID9016337789	chem_theatre		pahs	DTXSID3044043	Polycyclic aromatic hydrocarbons	130498-29-2	Mixture/Formulation			Standard Curation and Provided RID
DTXRID4016337790	chem_theatre	7439-92-1	pb	DTXSID2024161	Lead	7439-92-1	Single Compound	WABPQHHGFIMREM-UHFFFAOYSA-N	Pb	Standard Curation and Provided RID
DTXRID2016337791	chem_theatre		pbba	DTXSID30904163	Dibromo-(2,3,4-tribromophenyl)methyl prop-2-enoate	NOCAS_904163	Single Compound	PRAWRDZLSGEBPB-UHFFFAOYSA-N	C11H9Br3O2	Standard Curation and Provided RID
DTXRID0016337792	chem_theatre	608-90-2	pbbz	DTXSID90209646	Benzene, pentabromo-	608-90-2	Single Compound	LLVVSBBXENOOQY-UHFFFAOYSA-N	C6HBr5	Standard Curation and Provided RID
DTXRID8016337793	chem_theatre		pbdes	DTXSID70107595	Brominated diphenyl ethers	90193-67-2	Mixture/Formulation			Standard Curation and Provided RID
DTXRID6016337794	chem_theatre	85-22-3	pbeb	DTXSID7021782	2,3,4,5,6-Pentabromoethylbenzene	85-22-3	Single Compound	FIAXCDIQXHJNIX-UHFFFAOYSA-N	C8H5Br5	Standard Curation and Provided RID
DTXRID4016337795	chem_theatre	87-83-2	pbt	DTXSID3025833	Pentabromotoluene	87-83-2	Single Compound	OZHJEQVYCBTHJT-UHFFFAOYSA-N	C7H3Br5	Standard Curation and Provided RID
DTXRID2016337796	chem_theatre	2051-60-7	pcb1	DTXSID6040298	2-Chlorobiphenyl	2051-60-7	Single Compound	LAXBNTIAOJWAOP-UHFFFAOYSA-N	C12H9Cl	Standard Curation and Provided RID
DTXRID0016337797	chem_theatre	37680-73-2	pcb101	DTXSID8038304	2,2',4,5,5'-Pentachlorobiphenyl	37680-73-2	Single Compound	LAHWLEDBADHJGA-UHFFFAOYSA-N	C12H5Cl5	Standard Curation and Provided RID
DTXRID8016337798	chem_theatre	56558-16-8	pcb104	DTXSID0074184	2,2',4,6,6'-Pentachlorobiphenyl	56558-16-8	Single Compound	MTCPZNVSDFCBBE-UHFFFAOYSA-N	C12H5Cl5	Standard Curation and Provided RID
DTXRID6016337799	chem_theatre	32598-14-4	pcb105	DTXSID8038306	2,3,3',4,4'-Pentachlorobiphenyl	32598-14-4	Single Compound	WIDHRBRBACOVOY-UHFFFAOYSA-N	C12H5Cl5	Standard Curation and Provided RID
DTXRID7016337800	chem_theatre	38380-03-9	pcb110	DTXSID3038307	2,3,3',4',6-Pentachlorobiphenyl	38380-03-9	Single Compound	ARXHIJMGSIYYRZ-UHFFFAOYSA-N	C12H5Cl5	Standard Curation and Provided RID
DTXRID5016337801	chem_theatre	74472-37-0	pcb114	DTXSID9074226	2,3,4,4',5-Pentachlorobiphenyl	74472-37-0	Single Compound	SXZSFWHOSHAKMN-UHFFFAOYSA-N	C12H5Cl5	Standard Curation and Provided RID
DTXRID3016337802	chem_theatre	31508-00-6	pcb118	DTXSID4032116	2,3',4,4',5-Pentachlorobiphenyl	31508-00-6	Single Compound	IUTPYMGCWINGEY-UHFFFAOYSA-N	C12H5Cl5	Standard Curation and Provided RID
DTXRID1016337803	chem_theatre		pcb118+pcb149							Standard Curation and Provided RID
DTXRID9016337804	chem_theatre	56558-17-9	pcb119	DTXSID5074185	2,3',4,4',6-Pentachlorobiphenyl	56558-17-9	Single Compound	OAEQTHQGPZKTQP-UHFFFAOYSA-N	C12H5Cl5	Standard Curation and Provided RID
DTXRID7016337805	chem_theatre	65510-44-3	pcb123	DTXSID50867160	2',3,4,4',5-Pentachlorobiphenyl	65510-44-3	Single Compound	YAHNWSSFXMVPOU-UHFFFAOYSA-N	C12H5Cl5	Standard Curation and Provided RID
DTXRID5016337806	chem_theatre	57465-28-8	pcb126	DTXSID3032179	3,3',4,4',5-Pentachlorobiphenyl	57465-28-8	Single Compound	REHONNLQRWTIFF-UHFFFAOYSA-N	C12H5Cl5	Standard Curation and Provided RID
DTXRID3016337807	chem_theatre	38380-07-3	pcb128	DTXSID50858932	2,2',3,3',4,4'-Hexachlorobiphenyl	38380-07-3	Single Compound	BTAGRXWGMYTPBY-UHFFFAOYSA-N	C12H4Cl6	Standard Curation and Provided RID
DTXRID1016337808	chem_theatre	35065-28-2	pcb138	DTXSID8038300	2,2',3,4,4',5'-Hexachlorobiphenyl	35065-28-2	Single Compound	RPUMZMSNLZHIGZ-UHFFFAOYSA-N	C12H4Cl6	Standard Curation and Provided RID
DTXRID9016337809	chem_theatre	38380-04-0	pcb149	DTXSID1073498	2,2',3,4',5',6-Hexachlorobiphenyl	38380-04-0	Single Compound	LKHLFUVHHXCNJH-UHFFFAOYSA-N	C12H4Cl6	Standard Curation and Provided RID
DTXRID4016337810	chem_theatre	2050-68-2	pcb15	DTXSID0022515	4,4'-Dichlorobiphenyl	2050-68-2	Single Compound	YTBRNEUEFCNVHC-UHFFFAOYSA-N	C12H8Cl2	Standard Curation and Provided RID
DTXRID2016337811	chem_theatre		pcb15+pcb18							Standard Curation and Provided RID
DTXRID0016337812	chem_theatre	52663-63-5	pcb151	DTXSID2074160	2,2',3,5,5',6-Hexachlorobiphenyl	52663-63-5	Single Compound	UHCLFIWDCYOTOL-UHFFFAOYSA-N	C12H4Cl6	Standard Curation and Provided RID
DTXRID8016337813	chem_theatre	35065-27-1	pcb153	DTXSID2032180	2,2',4,4',5,5'-Hexachlorobiphenyl	35065-27-1	Single Compound	MVWHGTYKUMDIHL-UHFFFAOYSA-N	C12H4Cl6	Standard Curation and Provided RID
DTXRID6016337814	chem_theatre	33979-03-2	pcb155	DTXSID3040302	2,2',4,4',6,6'-Hexachlorobiphenyl	33979-03-2	Single Compound	ICOAEPDGFWLUTI-UHFFFAOYSA-N	C12H4Cl6	Standard Curation and Provided RID
DTXRID4016337815	chem_theatre	38380-08-4	pcb156	DTXSID0052706	2,3,3',4,4',5-Hexachlorobiphenyl	38380-08-4	Single Compound	LCXMEXLGMKFLQO-UHFFFAOYSA-N	C12H4Cl6	Standard Curation and Provided RID
DTXRID2016337816	chem_theatre		pcb156+pcb171							Standard Curation and Provided RID
DTXRID0016337817	chem_theatre	69782-90-7	pcb157	DTXSID6074205	2,3,3',4,4',5'-Hexachlorobiphenyl	69782-90-7	Single Compound	YTWXDQVNPCIEOX-UHFFFAOYSA-N	C12H4Cl6	Standard Curation and Provided RID
DTXRID8016337818	chem_theatre		pcb157+pcb202							Standard Curation and Provided RID
DTXRID6016337819	chem_theatre	74472-42-7	pcb158	DTXSID8074231	2,3,3',4,4',6-Hexachlorobiphenyl	74472-42-7	Single Compound	ZQUPQXINXTWCQR-UHFFFAOYSA-N	C12H4Cl6	Standard Curation and Provided RID
DTXRID1016337820	chem_theatre	52663-72-6	pcb167	DTXSID7074165	2,3',4,4',5,5'-Hexachlorobiphenyl	52663-72-6	Single Compound	AZXHAWRMEPZSSV-UHFFFAOYSA-N	C12H4Cl6	Standard Curation and Provided RID
DTXRID9016337821	chem_theatre	59291-65-5	pcb168	DTXSID5074187	2,3',4,4',5',6-Hexachlorobiphenyl	59291-65-5	Single Compound	PITHIPNORFGJPI-UHFFFAOYSA-N	C12H4Cl6	Standard Curation and Provided RID
DTXRID7016337822	chem_theatre	32774-16-6	pcb169	DTXSID2038314	3,3',4,4',5,5'-Hexachlorobiphenyl	32774-16-6	Single Compound	ZHLICBPIXDOFFG-UHFFFAOYSA-N	C12H4Cl6	Standard Curation and Provided RID
DTXRID5016337823	chem_theatre	35065-30-6	pcb170	DTXSID2073481	2,2',3,3',4,4',5-Heptachlorobiphenyl	35065-30-6	Single Compound	RMPWIIKNWPVWNG-UHFFFAOYSA-N	C12H3Cl7	Standard Curation and Provided RID
DTXRID3016337824	chem_theatre	52663-71-5	pcb171	DTXSID4073540	2,2',3,3',4,4',6-Heptachlorobiphenyl	52663-71-5	Single Compound	TZMHVHLTPWKZCI-UHFFFAOYSA-N	C12H3Cl7	Standard Curation and Provided RID
DTXRID1016337825	chem_theatre	52663-70-4	pcb177	DTXSID2074164	2,2',3,3',4,5',6'-Heptachlorobiphenyl	52663-70-4	Single Compound	CXOYNJAHPUASHN-UHFFFAOYSA-N	C12H3Cl7	Standard Curation and Provided RID
DTXRID9016337826	chem_theatre	52663-67-9	pcb178	DTXSID2074162	2,2',3,3',5,5',6-Heptachlorobiphenyl	52663-67-9	Single Compound	WCIBKXHMIXUQHK-UHFFFAOYSA-N	C12H3Cl7	Standard Curation and Provided RID
DTXRID7016337827	chem_theatre	37680-65-2	pcb18	DTXSID6073491	2,2',5-Trichlorobiphenyl	37680-65-2	Single Compound	DCMURXAZTZQAFB-UHFFFAOYSA-N	C12H7Cl3	Standard Curation and Provided RID
DTXRID5016337828	chem_theatre	35065-29-3	pcb180	DTXSID6038299	2,2',3,4,4',5,5'-Heptachlorobiphenyl	35065-29-3	Single Compound	WBHQEUPUMONIKF-UHFFFAOYSA-N	C12H3Cl7	Standard Curation and Provided RID
DTXRID3016337829	chem_theatre	52663-69-1	pcb183	DTXSID7074163	2,2',3,4,4',5',6-Heptachlorobiphenyl	52663-69-1	Single Compound	KQBFUDNJKCZEDQ-UHFFFAOYSA-N	C12H3Cl7	Standard Curation and Provided RID
DTXRID8016337830	chem_theatre	52663-68-0	pcb187	DTXSID5052832	2,2',3,4',5,5',6-Heptachloro-1,1'-biphenyl	52663-68-0	Single Compound	UDMZPLROONOSEF-UHFFFAOYSA-N	C12H3Cl7	Standard Curation and Provided RID
DTXRID6016337831	chem_theatre		pcb187+pcb128							Standard Curation and Provided RID
DTXRID4016337832	chem_theatre	74487-85-7	pcb188	DTXSID7074242	2,2',3,4',5,6,6'-Heptachlorobiphenyl	74487-85-7	Single Compound	MMTJWDQKGUNSDK-UHFFFAOYSA-N	C12H3Cl7	Standard Curation and Provided RID
DTXRID2016337833	chem_theatre	39635-31-9	pcb189	DTXSID4074144	2,3,3',4,4',5,5'-Heptachlorobiphenyl	39635-31-9	Single Compound	XUAWBXBYHDRROL-UHFFFAOYSA-N	C12H3Cl7	Standard Curation and Provided RID
DTXRID0016337834	chem_theatre	38444-73-4	pcb19	DTXSID9074777	2,2',6-Trichlorobiphenyl	38444-73-4	Single Compound	MVXIJRBBCDLNLX-UHFFFAOYSA-N	C12H7Cl3	Standard Curation and Provided RID
DTXRID8016337835	chem_theatre	74472-50-7	pcb191	DTXSID3074238	2,3,3',4,4',5',6-Heptachlorobiphenyl	74472-50-7	Single Compound	TVFXBXWAXIMLAQ-UHFFFAOYSA-N	C12H3Cl7	Standard Curation and Provided RID
DTXRID6016337836	chem_theatre	35694-08-7	pcb194	DTXSID5074139	2,2',3,3',4,4',5,5'-Octachlorobiphenyl	35694-08-7	Single Compound	DTMRKGRREZAYAP-UHFFFAOYSA-N	C12H2Cl8	Standard Curation and Provided RID
DTXRID4016337837	chem_theatre	52663-75-9	pcb199	DTXSID2074168	2,2',3,3',4,5,5',6'-Octachlorobiphenyl	52663-75-9	Single Compound	HJBYDWKNARZTMJ-UHFFFAOYSA-N	C12H2Cl8	Standard Curation and Provided RID
DTXRID2016337838	chem_theatre	40186-71-8	pcb201	DTXSID4074148	2,2',3,3',4,5',6,6'-Octachlorobiphenyl	40186-71-8	Single Compound	LJQOBQLZTUSEJA-UHFFFAOYSA-N	C12H2Cl8	Standard Curation and Provided RID
DTXRID0016337839	chem_theatre	2136-99-4	pcb202	DTXSID0074132	2,2',3,3',5,5',6,6'-Octachlorobiphenyl	2136-99-4	Single Compound	JPOPEORRMSDUIP-UHFFFAOYSA-N	C12H2Cl8	Standard Curation and Provided RID
DTXRID5016337840	chem_theatre	74472-53-0	pcb205	DTXSID2074241	2,3,3',4,4',5,5',6-Octachlorobiphenyl	74472-53-0	Single Compound	VXXBCDUYUQKWCK-UHFFFAOYSA-N	C12H2Cl8	Standard Curation and Provided RID
DTXRID3016337841	chem_theatre	40186-72-9	pcb206	DTXSID50865989	2,2',3,3',4,4',5,5',6-Nonachlorobiphenyl	40186-72-9	Single Compound	JFIMDKGRGPNPRQ-UHFFFAOYSA-N	C12HCl9	Standard Curation and Provided RID
DTXRID1016337842	chem_theatre	52663-77-1	pcb208	DTXSID6074170	2,2',3,3',4,5,5',6,6'-Nonachlorobiphenyl	52663-77-1	Single Compound	XIFFTDRFWYFAPO-UHFFFAOYSA-N	C12HCl9	Standard Curation and Provided RID
DTXRID9016337843	chem_theatre	2051-24-3	pcb209	DTXSID4047541	Decachlorobiphenyl	2051-24-3	Single Compound	ONXPZLFXDMAPRO-UHFFFAOYSA-N	C12Cl10	Standard Curation and Provided RID
DTXRID7016337844	chem_theatre	38444-85-8	pcb22	DTXSID7091549	2,3,4'-Trichlorobiphenyl	38444-85-8	Single Compound	ZMHWQAHZKUPENF-UHFFFAOYSA-N	C12H7Cl3	Standard Curation and Provided RID
DTXRID5016337845	chem_theatre	7012-37-5	pcb28	DTXSID2038310	2,4,4'-Trichlorobiphenyl	7012-37-5	Single Compound	BZTYNSQSZHARAZ-UHFFFAOYSA-N	C12H7Cl3	Standard Curation and Provided RID
DTXRID3016337846	chem_theatre	2051-62-9	pcb3	DTXSID3040300	4-Chlorobiphenyl	2051-62-9	Single Compound	FPWNLURCHDRMHC-UHFFFAOYSA-N	C12H9Cl	Standard Curation and Provided RID
DTXRID1016337847	chem_theatre	38444-86-9	pcb33	DTXSID8040303	2',3,4-Trichlorobiphenyl	38444-86-9	Single Compound	RIMXLXBUOQMDHV-UHFFFAOYSA-N	C12H7Cl3	Standard Curation and Provided RID
DTXRID9016337848	chem_theatre	38444-90-5	pcb37	DTXSID00865914	3,4,4'-Trichlorobiphenyl	38444-90-5	Single Compound	YZANRISAORXTHU-UHFFFAOYSA-N	C12H7Cl3	Standard Curation and Provided RID
DTXRID7016337849	chem_theatre		pcb4+pcb10							Standard Curation and Provided RID
DTXRID2016337850	chem_theatre	41464-39-5	pcb44	DTXSID8038302	2,2',3,5'-tetrachlorobiphenyl	41464-39-5	Single Compound	ALDJIKXAHSDLLB-UHFFFAOYSA-N	C12H6Cl4	Standard Curation and Provided RID
DTXRID0016337851	chem_theatre	41464-40-8	pcb49	DTXSID8073508	2,2',4,5'-Tetrachlorobiphenyl	41464-40-8	Single Compound	ZWPVHELAQPIZHO-UHFFFAOYSA-N	C12H6Cl4	Standard Curation and Provided RID
DTXRID8016337852	chem_theatre	35693-99-3	pcb52	DTXSID3038305	2,2',5,5'-Tetrachlorobiphenyl	35693-99-3	Single Compound	HCWZEPKLWVAEOV-UHFFFAOYSA-N	C12H6Cl4	Standard Curation and Provided RID
DTXRID6016337853	chem_theatre	15968-05-5	pcb54	DTXSID0065983	2,2',6,6'-Tetrachlorobiphenyl	15968-05-5	Single Compound	PXAGFNRKXSYIHU-UHFFFAOYSA-N	C12H6Cl4	Standard Curation and Provided RID
DTXRID4016337854	chem_theatre	32598-11-1	pcb70	DTXSID3038309	2,3',4',5-Tetrachlorobiphenyl	32598-11-1	Single Compound	KENZYIHFBRWMOD-UHFFFAOYSA-N	C12H6Cl4	Standard Curation and Provided RID
DTXRID2016337855	chem_theatre	32690-93-0	pcb74	DTXSID8073473	2,4,4',5-Tetrachlorobiphenyl	32690-93-0	Single Compound	TULCXSBAPHCWCF-UHFFFAOYSA-N	C12H6Cl4	Standard Curation and Provided RID
DTXRID0016337856	chem_theatre	32598-13-3	pcb77	DTXSID5022514	3,3',4,4'-Tetrachlorobiphenyl	32598-13-3	Single Compound	UQMGJOKDKOLIDP-UHFFFAOYSA-N	C12H6Cl4	Standard Curation and Provided RID
DTXRID8016337857	chem_theatre	34883-43-7	pcb8	DTXSID0022511	2,4'-Dichlorobiphenyl	34883-43-7	Single Compound	UFNIBRDIUNVOMX-UHFFFAOYSA-N	C12H8Cl2	Standard Curation and Provided RID
DTXRID6016337858	chem_theatre	70362-50-4	pcb81	DTXSID6074209	3,4,4',5-Tetrachlorobiphenyl	70362-50-4	Single Compound	BHWVLZJTVIYLIV-UHFFFAOYSA-N	C12H6Cl4	Standard Curation and Provided RID
DTXRID4016337859	chem_theatre	38380-02-8	pcb87	DTXSID6073497	2,2',3,4,5'-Pentachlorobiphenyl	38380-02-8	Single Compound	OPKYDBFRKPQCBS-UHFFFAOYSA-N	C12H5Cl5	Standard Curation and Provided RID
DTXRID9016337860	chem_theatre	38379-99-6	pcb95	DTXSID3038301	2,2',3,5',6-Pentachlorobiphenyl	38379-99-6	Single Compound	GXNNLIMMEXHBKV-UHFFFAOYSA-N	C12H5Cl5	Standard Curation and Provided RID
DTXRID7016337861	chem_theatre	38380-01-7	pcb99	DTXSID1073496	2,2',4,4',5-Pentachlorobiphenyl	38380-01-7	Single Compound	LMQJBFRGXHMNOX-UHFFFAOYSA-N	C12H5Cl5	Standard Curation and Provided RID
DTXRID5016337862	chem_theatre		pcbs	DTXSID5024267	Polychlorinated biphenyls	1336-36-3	Chemical Category			Standard Curation and Provided RID
DTXRID3016337863	chem_theatre		pcns	DTXSID60103485	Polychlorinated naphthalenes	70776-03-3	Mixture/Formulation			Standard Curation and Provided RID
DTXRID1016337864	chem_theatre	87-86-5	pcp	DTXSID7021106	Pentachlorophenol	87-86-5	Single Compound	IZUPBVBPLAPZRR-UHFFFAOYSA-N	C6HCl5O	Standard Curation and Provided RID
DTXRID9016337865	chem_theatre	599-64-4	pcp	DTXSID7021106	Pentachlorophenol	87-86-5	Single Compound	IZUPBVBPLAPZRR-UHFFFAOYSA-N	C6HCl5O	Standard Curation and Provided RID
DTXRID7016337866	chem_theatre		pebdds							Standard Curation and Provided RID
DTXRID5016337867	chem_theatre		pebdfs							Standard Curation and Provided RID
DTXRID3016337868	chem_theatre		pentachlorobenzene	DTXSID7024247	Pentachlorobenzene	608-93-5	Single Compound	CEOCDNVZRAIOQZ-UHFFFAOYSA-N	C6HCl5	Standard Curation and Provided RID
DTXRID1016337869	chem_theatre	14797-73-0	perchlorate	DTXSID6024252	Perchlorate	14797-73-0	Single Compound	VLTRZXGMWDSKGL-UHFFFAOYSA-M	ClO4	Standard Curation and Provided RID
DTXRID6016337870	chem_theatre	198-55-0	perylene	DTXSID4047753	Perylene	198-55-0	Single Compound	CSHWQDPOILHKBI-UHFFFAOYSA-N	C20H12	Standard Curation and Provided RID
DTXRID4016337871	chem_theatre	375-22-4	pfba	DTXSID4059916	Perfluorobutanoic acid	375-22-4	Single Compound	YPJUNDFVDDCYIH-UHFFFAOYSA-N	C4HF7O2	Standard Curation and Provided RID
DTXRID2016337872	chem_theatre	375-73-5	pfbs	DTXSID5030030	Perfluorobutanesulfonic acid	375-73-5	Single Compound	JGTNAGYHADQMCM-UHFFFAOYSA-N	C4HF9O3S	Standard Curation and Provided RID
DTXRID0016337873	chem_theatre	335-76-2	pfda	DTXSID3031860	Perfluorodecanoic acid	335-76-2	Single Compound	PCIUEQPBYFRTEM-UHFFFAOYSA-N	C10HF19O2	Standard Curation and Provided RID
DTXRID8016337874	chem_theatre	307-55-1	pfdda	DTXSID8031861	Perfluorododecanoic acid	307-55-1	Single Compound	CXGONMQFMIYUJR-UHFFFAOYSA-N	C12HF23O2	Standard Curation and Provided RID
DTXRID6016337875	chem_theatre	335-77-3	pfds	DTXSID3040148	Perfluorodecanesulfonic acid	335-77-3	Single Compound	HYWZIAVPBSTISZ-UHFFFAOYSA-N	C10HF21O3S	Standard Curation and Provided RID
DTXRID4016337876	chem_theatre	375-85-9	pfhpa	DTXSID1037303	Perfluoroheptanoic acid	375-85-9	Single Compound	ZWBAMYVPMDSJGQ-UHFFFAOYSA-N	C7HF13O2	Standard Curation and Provided RID
DTXRID2016337877	chem_theatre		pfhpda	DTXSID901026642	Tritriacontafluoroheptadecanoate	NOCAS_1026642	Single Compound	ZAWWKRYRIHWWDN-UHFFFAOYSA-M	C17F33O2	Standard Curation and Provided RID
DTXRID0016337878	chem_theatre	375-92-8	pfhps	DTXSID8059920	Perfluoroheptanesulfonic acid	375-92-8	Single Compound	OYGQVDSRYXATEL-UHFFFAOYSA-N	C7HF15O3S	Standard Curation and Provided RID
DTXRID8016337879	chem_theatre	307-24-4	pfhxa	DTXSID3031862	Perfluorohexanoic acid	307-24-4	Single Compound	PXUULQAPEKKVAH-UHFFFAOYSA-N	C6HF11O2	Standard Curation and Provided RID
DTXRID3016337880	chem_theatre		pfhxda	DTXSID1070800	Perfluorohexadecanoic acid	67905-19-5	Single Compound	OJMBMWRMTMHMSZ-UHFFFAOYSA-N	C16HF31O2	Standard Curation and Provided RID
DTXRID1016337881	chem_theatre		pfhxpa	DTXSID90880439	Perfluorohexyl phosphonic acid	40143-76-8	Single Compound	AGCUFKNHQDVTAD-UHFFFAOYSA-N	C6H2F13O3P	Standard Curation and Provided RID
DTXRID9016337882	chem_theatre	355-46-4	pfhxs	DTXSID7040150	Perfluorohexanesulfonic acid	355-46-4	Single Compound	QZHDEAJFRJCDMF-UHFFFAOYSA-N	C6HF13O3S	Standard Curation and Provided RID
DTXRID7016337883	chem_theatre	375-95-1	pfna	DTXSID8031863	Perfluorononanoic acid	375-95-1	Single Compound	UZUFPBIDKMEQEQ-UHFFFAOYSA-N	C9HF17O2	Standard Curation and Provided RID
DTXRID5016337884	chem_theatre		pfns	DTXSID8071356	Perfluorononanesulfonic acid	68259-12-1	Single Compound	MNEXVZFQQPKDHC-UHFFFAOYSA-N	C9HF19O3S	Standard Curation and Provided RID
DTXRID3016337885	chem_theatre	335-67-1	pfoa	DTXSID8031865	Perfluorooctanoic acid	335-67-1	Single Compound	SNGREZUHAYWORS-UHFFFAOYSA-N	C8HF15O2	Standard Curation and Provided RID
DTXRID1016337886	chem_theatre	1763-23-1	pfos	DTXSID3031864	Perfluorooctanesulfonic acid	1763-23-1	Single Compound	YFSUTJLHUFNCNZ-UHFFFAOYSA-N	C8HF17O3S	Standard Curation and Provided RID
DTXRID9016337887	chem_theatre	2706-90-3	pfpa	DTXSID6062599	Perfluoropentanoic acid	2706-90-3	Single Compound	CXZGQIAOTKWCDB-UHFFFAOYSA-N	C5HF9O2	Standard Curation and Provided RID
DTXRID7016337888	chem_theatre		pfpeda	DTXSID901026654	Nonacosafluoropentadecanoate	1214264-29-5	Single Compound	BJNCSIWIMCWIMS-UHFFFAOYSA-M	C15F29O2	Standard Curation and Provided RID
DTXRID5016337889	chem_theatre	376-06-7	pfteda	DTXSID3059921	Perfluorotetradecanoic acid	376-06-7	Single Compound	RUDINRUXCKIXAJ-UHFFFAOYSA-N	C14HF27O2	Standard Curation and Provided RID
DTXRID0016337890	chem_theatre	72629-94-8	pftrda	DTXSID90868151	Perfluorotridecanoic acid	72629-94-8	Single Compound	LVDGGZAZAYHXEY-UHFFFAOYSA-N	C13HF25O2	Standard Curation and Provided RID
DTXRID8016337891	chem_theatre	2058-94-8	pfua	DTXSID8047553	Perfluoroundecanoic acid	2058-94-8	Single Compound	SIDINRCMMRKXGQ-UHFFFAOYSA-N	C11HF21O2	Standard Curation and Provided RID
DTXRID6016337892	chem_theatre	85-01-8	phenanthrene	DTXSID6024254	Phenanthrene	85-01-8	Single Compound	YNPNZTXNASCQKK-UHFFFAOYSA-N	C14H10	Standard Curation and Provided RID
DTXRID4016337893	chem_theatre		poc							Standard Curation and Provided RID
DTXRID2016337894	chem_theatre	50-24-8	predonisolone	DTXSID9021184	Prednisolone	50-24-8	Single Compound	OIGNJSKKLXVSLS-VWUMJDOOSA-N	C21H28O5	Standard Curation and Provided RID
DTXRID0016337895	chem_theatre	94-13-3	propyl paraben	DTXSID4022527	Propylparaben	94-13-3	Single Compound	QELSKZZBTMNZEB-UHFFFAOYSA-N	C10H12O3	Standard Curation and Provided RID
DTXRID8016337896	chem_theatre	23488-38-2	ptbx	DTXSID8052697	2,3,5,6-Tetrabromo-p-xylene	23488-38-2	Single Compound	RXKOKVQKECXYOT-UHFFFAOYSA-N	C8H6Br4	Standard Curation and Provided RID
DTXRID6016337897	chem_theatre		pts	DTXSID80165545	N-Deethyldorzolamide	154154-90-2	Single Compound	HVURBRAECUMAHY-NJGYIYPDSA-N	C8H12N2O4S3	Standard Curation and Provided RID
DTXRID4016337898	chem_theatre	129-00-0	pyrene	DTXSID3024289	Pyrene	129-00-0	Single Compound	BBEAQIROQSPTKN-UHFFFAOYSA-N	C16H10	Standard Curation and Provided RID
DTXRID2016337899	chem_theatre	7440-17-7	rb	DTXSID4064686	Rubidium	7440-17-7	Single Compound	IGLNJRXAVVLDKE-UHFFFAOYSA-N	Rb	Standard Curation and Provided RID
DTXRID3016337900	chem_theatre	7440-36-0	sb	DTXSID5023879	Antimony	7440-36-0	Single Compound	WATWJIUSRGPENY-UHFFFAOYSA-N	Sb	Standard Curation and Provided RID
DTXRID1016337901	chem_theatre	7782-49-2	se	DTXSID9021261	Selenium	7782-49-2	Single Compound	BUGBHKTXTAQXES-UHFFFAOYSA-N	Se	Standard Curation and Provided RID
DTXRID9016337902	chem_theatre	79617-96-2	sertraline	DTXSID6023577	Sertraline	79617-96-2	Single Compound	VGKDLMBJGBXTGI-SJCJKPOMSA-N	C17H17Cl2N	Standard Curation and Provided RID
DTXRID7016337903	chem_theatre	7440-24-6	sr	DTXSID3024312	Strontium	7440-24-6	Single Compound	CIOAGBVUUVVLOB-UHFFFAOYSA-N	Sr	Standard Curation and Provided RID
DTXRID5016337904	chem_theatre	13560-89-9	syn-dp	DTXSID501016863	syn-Dechlorane Plus	135821-03-3	Single Compound	UGQQAJOWXNCOPY-MXYLTYEXNA-N	C18H12Cl12	Standard Curation and Provided RID
DTXRID3016337905	chem_theatre	52434-90-9	t23bpic	DTXSID9052713	1,3,5-Tris(2,3-dibromopropyl)-1,3,5-triazine-2,4,6(1H,3H,5H)-trione	52434-90-9	Single Compound	NZUPFZNVGSWLQC-UHFFFAOYNA-N	C12H15Br6N3O3	Standard Curation and Provided RID
DTXRID1016337906	chem_theatre	79-94-7	tbbpa	DTXSID1026081	3,3',5,5'-Tetrabromobisphenol A	79-94-7	Single Compound	VEORPZCZECFIRK-UHFFFAOYSA-N	C15H12Br4O2	Standard Curation and Provided RID
DTXRID9016337907	chem_theatre	39569-21-6	tbct	DTXSID50192686	2,3,4,5-Tetrabromo-6-chlorotoluene	39569-21-6	Single Compound	WMXWTOJJASZOCL-UHFFFAOYSA-N	C7H3Br4Cl	Standard Curation and Provided RID
DTXRID5016337909	chem_theatre	36643-28-4	tbt	DTXSID0040709	Tributyltin	688-73-3	Single Compound	DBGVGMSCBYYSLD-UHFFFAOYSA-N	C12H28Sn	Standard Curation and Provided RID
DTXRID8016337911	chem_theatre	27575-78-6	tcpme	DTXSID70181976	Benzene, 1,1',1''-methylidynetris(4-chloro-	27575-78-6	Single Compound	WAGIESWOTQOLJS-UHFFFAOYSA-N	C19H13Cl3	Standard Curation and Provided RID
DTXRID6016337912	chem_theatre	3010-80-8	tcpmoh	DTXSID50184187	Tris(4-chlorophenyl)methanol	3010-80-8	Single Compound	BPFKTJMHOWDJKI-UHFFFAOYSA-N	C19H13Cl3O	Standard Curation and Provided RID
DTXRID4016337913	chem_theatre		tebdds							Standard Curation and Provided RID
DTXRID2016337914	chem_theatre		tebdfs							Standard Curation and Provided RID
DTXRID6016337917	chem_theatre	5814-20-0	tetramethylarsonium iodide	DTXSID90904129	Tetramethyl arsonium iodide	5814-20-0	Single Compound	KEFJVVFCFZNVQM-UHFFFAOYSA-M	C4H12AsI	Standard Curation and Provided RID
DTXRID4016337918	chem_theatre		thpfos	DTXSID6067331	6:2 Fluorotelomer sulfonic acid	27619-97-2	Single Compound	VIONGDJUYAYOPU-UHFFFAOYSA-N	C8H5F13O3S	Standard Curation and Provided RID
DTXRID2016337919	chem_theatre	7440-28-0	tl	DTXSID2036035	Thallium	7440-28-0	Single Compound	BKVIYDNLLOSFOA-UHFFFAOYSA-N	Tl	Standard Curation and Provided RID
DTXRID5016337921	chem_theatre		tocs							Standard Curation and Provided RID
DTXRID3016337922	chem_theatre	250252-89-2	tot	DTXSID10904121	Trioctyl stannylium	250252-89-2	Single Compound	CTMWFOQPBKKWPI-UHFFFAOYSA-N	C28H60Sn	Standard Curation and Provided RID
DTXRID1016337923	chem_theatre		total as							Standard Curation and Provided RID
DTXRID9016337924	chem_theatre		total dps							Standard Curation and Provided RID
DTXRID7016337925	chem_theatre	7439-97-6	total hg	DTXSID1024172	Mercury	7439-97-6	Single Compound	QSHDDOUJBYECFT-UHFFFAOYSA-N	Hg	Standard Curation and Provided RID
DTXRID5016337926	chem_theatre		total mono-ortho pcbs							Standard Curation and Provided RID
DTXRID3016337927	chem_theatre		total non-ortho pcbs							Standard Curation and Provided RID
DTXRID1016337928	chem_theatre		total pbdd/dfs							Standard Curation and Provided RID
DTXRID9016337929	chem_theatre		total pbdds							Standard Curation and Provided RID
DTXRID4016337930	chem_theatre		total pbdfs							Standard Curation and Provided RID
DTXRID2016337931	chem_theatre		total pcdd/fs							Standard Curation and Provided RID
DTXRID0016337932	chem_theatre		total pcdds							Standard Curation and Provided RID
DTXRID8016337933	chem_theatre		total pcdfs							Standard Curation and Provided RID
DTXRID6016337934	chem_theatre		total sn							Standard Curation and Provided RID
DTXRID4016337935	chem_theatre		toxaphene 26	DTXSID40874060	2,3,5,6,8,8,10,10-Octachlorobornane	142534-71-2	Single Compound	FCZHUROLVAKWCN-KHBYTYMHSA-N	C10H10Cl8	Standard Curation and Provided RID
DTXRID2016337936	chem_theatre		toxaphene 50							Standard Curation and Provided RID
DTXRID0016337937	chem_theatre		toxaphene 62	DTXSID90874151	(+/-)-Parlar 62	154159-06-5	Single Compound	QBYUXOGVJMFMHR-UNSDDGNONA-N	C10H9Cl9	Standard Curation and Provided RID
DTXRID9016337941	chem_theatre	668-34-8	tpt	DTXSID9058153	Fentin	668-34-8	Single Compound	XBRCDWHXULVEFB-UHFFFAOYSA-N	C18H15Sn	Standard Curation and Provided RID
DTXRID7016337942	chem_theatre	5103-74-2	trans-chlordane	DTXSID4038346	trans-Chlordane	5103-74-2	Single Compound	BIWJNBZANLAXMG-GHZVNRKFNA-N	C10H6Cl8	Standard Curation and Provided RID
DTXRID5016337943	chem_theatre	39765-80-5	trans-nonachlor	DTXSID5052709	trans-Nonachlor	39765-80-5	Single Compound	OCHOKXCPKDPNQU-DFACZZRHNA-N	C10H5Cl9	Standard Curation and Provided RID
DTXRID3016337944	chem_theatre		trbdds							Standard Curation and Provided RID
DTXRID1016337945	chem_theatre		trbdfs							Standard Curation and Provided RID
DTXRID9016337946	chem_theatre	101-20-2	triclocarban	DTXSID4026214	Triclocarban	101-20-2	Single Compound	ICUTUKXCWQYESQ-UHFFFAOYSA-N	C13H9Cl3N2O	Standard Curation and Provided RID
DTXRID7016337947	chem_theatre	3380-34-5	triclosan	DTXSID5032498	Triclosan	3380-34-5	Single Compound	XEFQLINVKFYRCS-UHFFFAOYSA-N	C12H7Cl3O2	Standard Curation and Provided RID
DTXRID5016337948	chem_theatre	70321-86-7	uv-234	DTXSID2028985	2-(2H-Benzotriazol-2-yl)-4,6-bis(1-methyl-1-phenylethyl)phenol	70321-86-7	Single Compound	OLFNXLXEGXRUOI-UHFFFAOYSA-N	C30H29N3O	Standard Curation and Provided RID
DTXRID3016337949	chem_theatre	3846-71-7	uv-320	DTXSID4052059	2-(2'-Hydroxy-3',5'-di-tert-butylphenyl)benzotriazole	3846-71-7	Single Compound	LHPPDQUVECZQSW-UHFFFAOYSA-N	C20H25N3O	Standard Curation and Provided RID
DTXRID8016337950	chem_theatre	3896-11-5	uv-326	DTXSID9036438	Bumetrizole	3896-11-5	Single Compound	OCWYEMOEOGEQAN-UHFFFAOYSA-N	C17H18ClN3O	Standard Curation and Provided RID
DTXRID0016337954	chem_theatre	2170-39-0	uv-9	DTXSID70352806	2-(2H-Benzotriazol-2-yl)-4-methyl-6-(2-propenyl)phenol	2170-39-0	Single Compound	YKONWVIRECCMQE-UHFFFAOYSA-N	C16H15N3O	Standard Curation and Provided RID
DTXRID8016337955	chem_theatre	2440-22-4	uv-p	DTXSID1027479	2-(2H-Benzotriazol-2-yl)-4-methylphenol	2440-22-4	Single Compound	MCPKSFINULVDNX-UHFFFAOYSA-N	C13H11N3O	Standard Curation and Provided RID
DTXRID6016337956	chem_theatre	7440-62-2	v	DTXSID2040282	Vanadium	7440-62-2	Single Compound	LEONUFNNVUYDNQ-UHFFFAOYSA-N	V	Standard Curation and Provided RID
DTXRID4016337957	chem_theatre	7440-66-6	zn	DTXSID7035012	Zinc	7440-66-6	Single Compound	HCHKCACWOHOZIP-UHFFFAOYSA-N	Zn	Standard Curation and Provided RID
DTXRID7016337964	ctd		1,2,3,4,6,7,8-heptachlorodibenzofuran	DTXSID8052350	1,2,3,4,6,7,8-Heptachlorodibenzo[b,d]furan	67562-39-4	Single Compound	WDMKCPIVJOGHBF-UHFFFAOYSA-N	C12HCl7O	Standard Curation and Provided RID
DTXRID4016337974	ctd		1,2-bis(2,4,6-tribromophenoxy)ethane	DTXSID1024627	1,2-Bis(2,4,6-tribromophenoxy)ethane	37853-59-1	Single Compound	YATIGPZCMOYEGE-UHFFFAOYSA-N	C14H8Br6O2	Standard Curation and Provided RID
DTXRID6016337978	ctd		1,6-anhydro-beta-glucopyranose	DTXSID90904321	Levoglucosan	498-07-7	Single Compound	TWNIBLMWSKIRAT-QBFJYBIGSA-N	C6H10O5	Standard Curation and Provided RID
DTXRID7016337981	ctd		12,13-epoxy-9- keto-10-octadecenoic acid	DTXSID60693977	9-Oxo-11-(3-pentyloxiran-2-yl)undec-10-enoic acid	478931-82-7	Single Compound	RCMABBHQYMBYKV-UHFFFAOYSA-N	C18H30O4	Standard Curation and Provided RID
DTXRID1016337984	ctd		13-hydroxy-octadecatrienoic acid	DTXSID90708740	13-Hydroxyoctadeca-2,4,6-trienoic acid	116959-16-1	Single Compound	LYESOFIGCSDUHK-UHFFFAOYNA-N	C18H30O3	Standard Curation and Provided RID
DTXRID0016338002	ctd		2-(n-ethylperfluorooctanesulfonamido)ethyl alcohol	DTXSID9020584	Ethanol	64-17-5	Single Compound	LFQSCWFLJHTTHZ-UHFFFAOYSA-N	C2H6O	Standard Curation and Provided RID
DTXRID8016338003	ctd		2-(n-methylperfluorooctanesulfonamido)acetic acid	DTXSID10624392	2-(N-Methylperfluorooctanesulfonamido)acetic acid	2355-31-9	Single Compound	QNDHIRFIMVNHBN-UHFFFAOYSA-N	C11H6F17NO4S	Standard Curation and Provided RID
DTXRID6016338004	ctd		2,2-(2-chlorophenyl-4'-chlorophenyl)-1,1-dichloroethene	DTXSID4022313	o,p'-DDE	3424-82-6	Single Compound	ZDYJWDIWLRZXDB-UHFFFAOYSA-N	C14H8Cl4	Standard Curation and Provided RID
DTXRID4016338005	ctd		2,2',3,3',4,4',5,5',6-nonabromodiphenyl ether	DTXSID30881107	2,2',3,3',4,4',5,5',6-Nonabromodiphenyl ether	63387-28-0	Single Compound	CYRHBNRLQMLULE-UHFFFAOYSA-N	C12HBr9O	Standard Curation and Provided RID
DTXRID2016338006	ctd		2,2',3,3',4,4',5,6,6'-nonabromodiphenyl ether	DTXSID30451985	2,2',3,3',4,4',5,6,6'-Nonabromodiphenyl ether	437701-79-6	Single Compound	IEEVDIAVLGLVOW-UHFFFAOYSA-N	C12HBr9O	Standard Curation and Provided RID
DTXRID0016338007	ctd		2,2',3,3',4,4',5-heptachlorobiphenyl	DTXSID2073481	2,2',3,3',4,4',5-Heptachlorobiphenyl	35065-30-6	Single Compound	RMPWIIKNWPVWNG-UHFFFAOYSA-N	C12H3Cl7	Standard Curation and Provided RID
DTXRID8016338008	ctd		2,2',3,3',4,4',6,6'-octabromodiphenyl ether	DTXSID9074775	2,2',3,3',4,4',6,6'-octabromodiphenyl ether	117964-21-3	Single Compound	AAFUUKPTSPVXJH-UHFFFAOYSA-N	C12H2Br8O	Standard Curation and Provided RID
DTXRID6016338009	ctd		2,2',3,3',4,5,5',6,6'-nonabromodiphenyl ether	DTXSID40556652	2,2',3,3',4,5,5',6,6'-nonabromodiphenyl ether	437701-78-5	Single Compound	ASGZXYIDLFWXID-UHFFFAOYSA-N	C12HBr9O	Standard Curation and Provided RID
DTXRID9016338011	ctd		2,2',3,4,4',5',6-heptabromodiphenyl ether	DTXSID8052693	2,2',3,4,4',5',6-Heptabromodiphenyl ether	207122-16-5	Single Compound	ILPSCQCLBHQUEM-UHFFFAOYSA-N	C12H3Br7O	Standard Curation and Provided RID
DTXRID5016338013	ctd		2,2',3,4',5,5',6-heptachlorobiphenyl	DTXSID5052832	2,2',3,4',5,5',6-Heptachloro-1,1'-biphenyl	52663-68-0	Single Compound	UDMZPLROONOSEF-UHFFFAOYSA-N	C12H3Cl7	Standard Curation and Provided RID
DTXRID3016338014	ctd		2,2',3,4',5',6-hexachlorobiphenyl	DTXSID1073498	2,2',3,4',5',6-Hexachlorobiphenyl	38380-04-0	Single Compound	LKHLFUVHHXCNJH-UHFFFAOYSA-N	C12H4Cl6	Standard Curation and Provided RID
DTXRID7016338017	ctd		2,2',4,4',5,5'-hexabrominated diphenyl ether	DTXSID4030047	2,2',4,4',5,5'-Hexabromodiphenyl ether	68631-49-2	Single Compound	RZXIRSKYBISPGF-UHFFFAOYSA-N	C12H4Br6O	Standard Curation and Provided RID
DTXRID5016338018	ctd		2,2',4,4',5-brominated diphenyl ether	DTXSID9030048	2,2',4,4',5-Pentabromodiphenyl ether	60348-60-9	Single Compound	WHPVYXDFIXRKLN-UHFFFAOYSA-N	C12H5Br5O	Standard Curation and Provided RID
DTXRID3016338019	ctd		2,2',4,4',5-pentachlorobiphenyl	DTXSID1073496	2,2',4,4',5-Pentachlorobiphenyl	38380-01-7	Single Compound	LMQJBFRGXHMNOX-UHFFFAOYSA-N	C12H5Cl5	Standard Curation and Provided RID
DTXRID8016338020	ctd		2,2',4,4'-tetrabromodiphenyl ether	DTXSID3030056	2,2',4,4'-Tetrabromodiphenyl ether	5436-43-1	Single Compound	XYBSIYMGXVUVGY-UHFFFAOYSA-N	C12H6Br4O	Standard Curation and Provided RID
DTXRID6016338021	ctd		2,2',4,5'-tetrabromodiphenyl ether	DTXSID90873927	2,2',4,5'-Tetrabromodiphenyl Ether	243982-82-3	Single Compound	QWVDUBDYUPHNHY-UHFFFAOYSA-N	C12H6Br4O	Standard Curation and Provided RID
DTXRID0016338024	ctd		2,3,3',4,4'-pentachlorobiphenyl	DTXSID8038306	2,3,3',4,4'-Pentachlorobiphenyl	32598-14-4	Single Compound	WIDHRBRBACOVOY-UHFFFAOYSA-N	C12H5Cl5	Standard Curation and Provided RID
DTXRID6016338026	ctd		2,3',4,4',5-pentachlorobiphenyl	DTXSID4032116	2,3',4,4',5-Pentachlorobiphenyl	31508-00-6	Single Compound	IUTPYMGCWINGEY-UHFFFAOYSA-N	C12H5Cl5	Standard Curation and Provided RID
DTXRID4016338027	ctd		2,3,4,4'5-pentachlorobiphenyl	DTXSID9074226	2,3,4,4',5-Pentachlorobiphenyl	74472-37-0	Single Compound	SXZSFWHOSHAKMN-UHFFFAOYSA-N	C12H5Cl5	Standard Curation and Provided RID
DTXRID0016338029	ctd		2,3,4,5,6-pentabromoethylbenzene	DTXSID7021782	2,3,4,5,6-Pentabromoethylbenzene	85-22-3	Single Compound	FIAXCDIQXHJNIX-UHFFFAOYSA-N	C8H5Br5	Standard Curation and Provided RID
DTXRID3016338036	ctd		2,3-didehydro-5-o-mycaminosyl-23-o-acetyltylonolide							Standard Curation and Provided RID
DTXRID9016338038	ctd		2,4,4',5-tetrachlorobiphenyl	DTXSID8073473	2,4,4',5-Tetrachlorobiphenyl	32690-93-0	Single Compound	TULCXSBAPHCWCF-UHFFFAOYSA-N	C12H6Cl4	Standard Curation and Provided RID
DTXRID8016338069	ctd		2-ethylhexyl 2,3,4,5-tetrabromobenzoate	DTXSID9052686	2-Ethylhexyl 2,3,4,5-tetrabromobenzoate	183658-27-7	Mixture of Stereoisomers	HVDXCGSGEQKWGB-UHFFFAOYNA-N	C15H18Br4O2	Standard Curation and Provided RID
DTXRID1016338071	ctd		2-ethylhexyltetrabromobenzoate	DTXSID9052686	2-Ethylhexyl 2,3,4,5-tetrabromobenzoate	183658-27-7	Mixture of Stereoisomers	HVDXCGSGEQKWGB-UHFFFAOYNA-N	C15H18Br4O2	Standard Curation and Provided RID
DTXRID3016338075	ctd		2-hydroxyfluorene	DTXSID2047569	2-Hydroxyfluorene	2443-58-5	Single Compound	ZDOIAPGLORMKTR-UHFFFAOYSA-N	C13H10O	Standard Curation and Provided RID
DTXRID9016338077	ctd		2-isopropyl-6-methyl-4-pyrimidinol	DTXSID1027502	2-Isopropyl-6-methyl-4-pyrimidone	2814-20-2	Single Compound	AJPIUNPJBFBUKK-UHFFFAOYSA-N	C8H12N2O	Standard Curation and Provided RID
DTXRID7016338090	ctd		3,4,3',4'-tetrachlorobiphenyl	DTXSID5022514	3,3',4,4'-Tetrachlorobiphenyl	32598-13-3	Single Compound	UQMGJOKDKOLIDP-UHFFFAOYSA-N	C12H6Cl4	Standard Curation and Provided RID
DTXRID5016338091	ctd		3,4,5,3',4',5'-hexachlorobiphenyl	DTXSID2038314	3,3',4,4',5,5'-Hexachlorobiphenyl	32774-16-6	Single Compound	ZHLICBPIXDOFFG-UHFFFAOYSA-N	C12H4Cl6	Standard Curation and Provided RID
DTXRID3016338097	ctd		3-phenoxybenzoic acid	DTXSID1038321	3-Phenoxybenzoic acid	3739-38-6	Single Compound	NXTDJHZGHOFSQG-UHFFFAOYSA-N	C13H10O3	Standard Curation and Provided RID
DTXRID8016338101	ctd		4-(methylnitrosamino)-1-(3-pyridyl)-1-butan-1-ol	DTXSID8020880	4-(Methylnitrosamino)-1-(3-pyridyl)-1-butanol	76014-81-8	Mixture of Stereoisomers	OGRXKBUCZFFSTL-UHFFFAOYNA-N	C10H15N3O2	Standard Curation and Provided RID
DTXRID2016338104	ctd		4,6-dimethyldibenzothiophene	DTXSID6052740	4,6-Dimethyldibenzothiophene	1207-12-1	Single Compound	KMPJENUWHPZRGZ-UHFFFAOYSA-N	C14H12S	Standard Curation and Provided RID
DTXRID8016338106	ctd		4-cumylphenol	DTXSID3022536	4-Cumylphenol	599-64-4	Single Compound	QBDSZLJBMIMQRS-UHFFFAOYSA-N	C15H16O	Standard Curation and Provided RID
DTXRID4016338125	ctd		6-oh-bde-47	DTXSID60229856	3,5-Dibromo-2-(2,4-dibromophenoxy)phenol	79755-43-4	Single Compound	SNCQITRZEBFIRW-UHFFFAOYSA-N	C12H6Br4O2	Standard Curation and Provided RID
DTXRID0016338127	ctd		8-2 fluorotelomer alcohol	DTXSID7029904	3,3,4,4,5,5,6,6,7,7,8,8,9,9,10,10,10-Heptadecafluoro-1-decanol	678-39-7	Single Compound	JJUBFBTUBACDHW-UHFFFAOYSA-N	C10H5F17O	Standard Curation and Provided RID
DTXRID8016338128	ctd		8-isoprostaglandin f1alpha							Standard Curation and Provided RID
DTXRID6016338129	ctd		8-nitroguanine	DTXSID40399445	8-Nitroguanine	168701-80-2	Single Compound	IYHJRKNFFYAOGE-UHFFFAOYSA-N	C5H4N6O3	Standard Curation and Provided RID
DTXRID9016338131	ctd		9,10,13-trihydroxyoctadec-11-enoic acid	DTXSID90904326	9,10,13-Trihydroxy-11-octadecenoic acid	29907-57-1	Single Compound	NTVFQBIHLSPEGQ-BUHFOSPRNA-N	C18H34O5	Standard Curation and Provided RID
DTXRID1016338135	ctd		9-phenanthrol	DTXSID9047592	9-Phenanthrol	484-17-3	Single Compound	DZKIUEHLEXLYKM-UHFFFAOYSA-N	C14H10O	Standard Curation and Provided RID
DTXRID8016338140	ctd		acetamiprid	DTXSID0034300	Acetamiprid	135410-20-7	Single Compound	WCXDHFDTOYPNIE-RIYZIHGNSA-N	C10H11ClN4	Standard Curation and Provided RID
DTXRID6016338141	ctd		acetates	DTXSID1026796	1-Methoxy-2-propyl acetate	108-65-6	Mixture of Stereoisomers	LLHKCFNBLRBOGN-UHFFFAOYNA-N	C6H12O3	Standard Curation and Provided RID
DTXRID2016338143	ctd		acetochlor mercapturate	DTXSID70904324	Acetochlor mercapturate	674808-38-9	Single Compound	GHLGULDIYITSCS-INIZCTEOSA-N	C19H28N2O5S	Standard Curation and Provided RID
DTXRID1016338152	ctd		aflatoxin b1-lysine adduct							Standard Curation and Provided RID
DTXRID7016338154	ctd		aflatoxin-albumin adduct							Standard Curation and Provided RID
DTXRID5016338155	ctd		aflatoxins	DTXSID4020036	Aflatoxin	1402-68-2	Mixture/Formulation			Standard Curation and Provided RID
DTXRID1016338157	ctd		aldehydes							Standard Curation and Provided RID
DTXRID7016338159	ctd		alkanes	DTXSID901019219	Alkanes	308061-45-2	Mixture/Formulation			Standard Curation and Provided RID
DTXRID0016338161	ctd		allyl 2,4,6-tribromophenyl ether	DTXSID3044918	1,3,5-Tribromo-2-(prop-2-en-1-yloxy)benzene	3278-89-5	Single Compound	RZLLIOPGUFOWOD-UHFFFAOYSA-N	C9H7Br3O	Standard Curation and Provided RID
DTXRID6016338168	ctd		aluminum silicates	DTXSID001026407	Aluminum silicate, hydrated	98615-67-9	Mixture/Formulation			Standard Curation and Provided RID
DTXRID4016338169	ctd		amides							Standard Curation and Provided RID
DTXRID9016338170	ctd		amino acids	DTXSID0040414	Amino Acids	NOCAS_40414	Macromolecule			Standard Curation and Provided RID
DTXRID7016338171	ctd		aminobenzoates							Standard Curation and Provided RID
DTXRID1016338174	ctd		ammonium compounds							Standard Curation and Provided RID
DTXRID7016338176	ctd		anisyl acetate	DTXSID1044770	4-Methoxybenzyl acetate	104-21-2	Single Compound	HFNGYHHRRMSKEU-UHFFFAOYSA-N	C10H12O3	Standard Curation and Provided RID
DTXRID4016338181	ctd		arsenates							Standard Curation and Provided RID
DTXRID6016338185	ctd		arsenicals	DTXSID4023886	Arsenic	7440-38-2	Single Compound	RQNWIZPPADIBDY-UHFFFAOYSA-N	As	Standard Curation and Provided RID
DTXRID2016338187	ctd		arsenobetaine	DTXSID0052833	Arsenobetaine	64436-13-1	Single Compound	SPTHHTGLGVZZRH-UHFFFAOYSA-N	C5H11AsO2	Standard Curation and Provided RID
DTXRID3016338190	ctd		asbestos, amphibole							Standard Curation and Provided RID
DTXRID9016338192	ctd		asbestos, serpentine							Standard Curation and Provided RID
DTXRID5016338194	ctd		atrazine mercapturate	DTXSID90160763	Atrazine mercapturate	138722-96-0	Single Compound	JYBXBVCDDNBLJW-VIFPVBQESA-N	C13H22N6O3S	Standard Curation and Provided RID
DTXRID0016338203	ctd		benzaldehydes							Standard Curation and Provided RID
DTXRID8016338204	ctd		benzalkonium compounds							Standard Curation and Provided RID
DTXRID4016338206	ctd		benzene derivatives							Standard Curation and Provided RID
DTXRID2016338207	ctd		benzimidazoles							Standard Curation and Provided RID
DTXRID7016338213	ctd		benzoates							Standard Curation and Provided RID
DTXRID5016338214	ctd		benzofurans	DTXSID30291601	Benzofurans	13054-95-0	Single Compound	MPNFMCAOBNNFJF-UHFFFAOYSA-N	C20H14O	Standard Curation and Provided RID
DTXRID3016338215	ctd		benzoic acid	DTXSID6020143	Benzoic acid	65-85-0	Single Compound	WPYMKLBDIGXBTP-UHFFFAOYSA-N	C7H6O2	Standard Curation and Provided RID
DTXRID9016338217	ctd		benzopyrans							Standard Curation and Provided RID
DTXRID8016338226	ctd		beta-glucans							Standard Curation and Provided RID
DTXRID6016338227	ctd		beta-hexachlorocyclohexane	DTXSID7020685	beta-Hexachlorocyclohexane	319-85-7	Single Compound	JLYXXMFPNIAWKQ-CDRYSYESNA-N	C6H6Cl6	Standard Curation and Provided RID
DTXRID3016338232	ctd		bis(2-ethylhexyl) 2,3,4,5-tetrabromophthalate	DTXSID7027887	Bis(2-ethylhexyl) tetrabromophthalate	26040-51-7	Mixture of Stereoisomers	UUEDINPOVKWVAZ-UHFFFAOYNA-N	C24H34Br4O4	Standard Curation and Provided RID
DTXRID5016338236	ctd		bisphenol a disulfate							Standard Curation and Provided RID
DTXRID3016338237	ctd		bisphenol a glucuronide	DTXSID10873181	Bisphenol A glucuronide	267244-08-6	Single Compound	KHZOXXYQSBJDHB-HBWRTXEVSA-N	C21H24O8	Standard Curation and Provided RID
DTXRID4016338240	ctd		bos d 2 allergen							Standard Curation and Provided RID
DTXRID2016338241	ctd		bromides							Standard Curation and Provided RID
DTXRID6016338244	ctd		bromodichloroacetic acid	DTXSID4024644	Bromodichloroacetic acid	71133-14-7	Single Compound	XSWVFEQKZFUULO-UHFFFAOYSA-N	C2HBrCl2O2	Standard Curation and Provided RID
DTXRID3016338254	ctd		cadmium compounds	DTXSID10872417	Cadmium & Cadmium Compounds	NOCAS_872417	Mixture/Formulation			Standard Curation and Provided RID
DTXRID6016338261	ctd		carbamates							Standard Curation and Provided RID
DTXRID5016338270	ctd		carboxylic acids	DTXSID0028745	Carboxylic acids, C5-9	68603-84-9	Mixture/Formulation			Standard Curation and Provided RID
DTXRID3016338271	ctd		carcinogens							Standard Curation and Provided RID
DTXRID1016338272	ctd		carnitine	DTXSID3022744	Carnitine	461-06-3	Single Compound	PHIQHXFUZVPYII-UHFFFAOYNA-N	C7H15NO3	Standard Curation and Provided RID
DTXRID9016338278	ctd		chlorides							Standard Curation and Provided RID
DTXRID2016338280	ctd		chlorine compounds							Standard Curation and Provided RID
DTXRID2016338285	ctd		chlorobenzoates							Standard Curation and Provided RID
DTXRID6016338288	ctd		chlorofluorocarbons	DTXSID301025765	Freon	11126-05-9	Mixture/Formulation			Standard Curation and Provided RID
DTXRID7016338291	ctd		chlorpyrifos-ethyl	DTXSID4020458	Chlorpyrifos	2921-88-2	Single Compound	SBPBAQFWLVIOKP-UHFFFAOYSA-N	C9H11Cl3NO3PS	Standard Curation and Provided RID
DTXRID1016338294	ctd		cholesterol, hdl							Standard Curation and Provided RID
DTXRID9016338295	ctd		cholesterol, ldl							Standard Curation and Provided RID
DTXRID7016338296	ctd		cholinesterase inhibitors							Standard Curation and Provided RID
DTXRID3016338298	ctd		chromium compounds	DTXSID3031022	Chromium	7440-47-3	Single Compound	VYZAMTAEIAYCRO-UHFFFAOYSA-N	Cr	Standard Curation and Provided RID
DTXRID6016338303	ctd		clothianidin	DTXSID2034465	Clothianidin	210880-92-5	Single Compound	PGOOBECODWQEAB-UHFFFAOYSA-N	C6H8ClN5O2S	Standard Curation and Provided RID
DTXRID6016338308	ctd		coproporphyrins							Standard Curation and Provided RID
DTXRID5016338317	ctd		cresols	DTXSID3024364	Cresol	1319-77-3	Mixture/Formulation			Standard Curation and Provided RID
DTXRID4016338321	ctd		cyanides	DTXSID6023991	Cyanide	57-12-5	Single Compound	XFXPMWWXUTWYJX-UHFFFAOYSA-N	CN	Standard Curation and Provided RID
DTXRID0016338323	ctd		cyclohexane	DTXSID4021923	Cyclohexane	110-82-7	Single Compound	XDTMQSROBMDMFD-UHFFFAOYSA-N	C6H12	Standard Curation and Provided RID
DTXRID7016338333	ctd		decabromodiphenyl ethane	DTXSID2052732	1,1'-Ethane-1,2-diylbis(pentabromobenzene)	84852-53-9	Single Compound	BZQKBFHEWDPQHD-UHFFFAOYSA-N	C14H4Br10	Standard Curation and Provided RID
DTXRID1016338336	ctd		decamethylcyclopentasiloxane	DTXSID1027184	Decamethylcyclopentasiloxane	541-02-6	Single Compound	XMSXQFUHVRWGNA-UHFFFAOYSA-N	C10H30O5Si5	Standard Curation and Provided RID
DTXRID0016338340	ctd		dechlorane plus	DTXSID7027750	Dechlorane Plus	13560-89-9	Mixture of Stereoisomers	UGQQAJOWXNCOPY-UHFFFAOYNA-N	C18H12Cl12	Standard Curation and Provided RID
DTXRID0016338345	ctd		desethylatrazine	DTXSID5037494	Deethylatrazine	6190-65-4	Single Compound	DFWFIQKMSFGDCQ-UHFFFAOYSA-N	C6H10ClN5	Standard Curation and Provided RID
DTXRID1016338353	ctd		dibenzodioxin	DTXSID8020410	Dibenzo-p-dioxin	262-12-4	Single Compound	NFBOHOGPQUYFRF-UHFFFAOYSA-N	C12H8O2	Standard Curation and Provided RID
DTXRID9016338354	ctd		dibenzofurans, polychlorinated							Standard Curation and Provided RID
DTXRID5016338356	ctd		dibromoacetic acid	DTXSID1023815	Dibromoacetic acid	631-64-1	Single Compound	SIEILFNCEFEENQ-UHFFFAOYSA-N	C2H2Br2O2	Standard Curation and Provided RID
DTXRID9016338359	ctd		dicarboxylic acids							Standard Curation and Provided RID
DTXRID6016338364	ctd		dicloran	DTXSID2020426	Dicloran	99-30-9	Single Compound	BIXZHMJUSMUDOQ-UHFFFAOYSA-N	C6H4Cl2N2O2	Standard Curation and Provided RID
DTXRID4016338382	ctd		dimethylarsinous acid	DTXSID00203615	Dimethylarsinous acid	55094-22-9	Single Compound	VDEGQTCMQUFPFH-UHFFFAOYSA-N	C2H7AsO	Standard Curation and Provided RID
DTXRID4016338387	ctd		dinotefuran	DTXSID7034549	Dinotefuran	165252-70-0	Mixture of Stereoisomers	YKBZOVFACRVRJN-UHFFFAOYNA-N	C7H14N4O3	Standard Curation and Provided RID
DTXRID3016338391	ctd		dioxins	DTXSID201024671	Polychlorinated dibenzodioxins	NOCAS_1024671	Chemical Category			Standard Curation and Provided RID
DTXRID1016338392	ctd		disinfectants							Standard Curation and Provided RID
DTXRID3016338396	ctd		elements, radioactive							Standard Curation and Provided RID
DTXRID9016338398	ctd		endotoxins							Standard Curation and Provided RID
DTXRID8016338405	ctd		estrogens							Standard Curation and Provided RID
DTXRID2016338420	ctd	4940-11-8	ethyl maltol	DTXSID5041516	2-Ethyl-3-hydroxy-4-pyrone	4940-11-8	Single Compound	YIKYNHJUKRTCJL-UHFFFAOYSA-N	C7H8O3	Standard Curation and Provided RID
DTXRID6016338428	ctd		ethylhexyl methoxycinnamate	DTXSID1025302	Octinoxate	5466-77-3	Mixture of Stereoisomers	YBGZDTIWKVFICR-UHFFFAOYNA-N	C18H26O3	Standard Curation and Provided RID
DTXRID5016338432	ctd		fatty acids, unsaturated							Standard Curation and Provided RID
DTXRID1016338434	ctd		firemaster 550	DTXSID70880073	Firemaster 550	860302-33-6	Mixture/Formulation			Standard Curation and Provided RID
DTXRID9016338435	ctd		flame retardants							Standard Curation and Provided RID
DTXRID3016338438	ctd		fluor-edenite							Standard Curation and Provided RID
DTXRID4016338441	ctd		fluorides	DTXSID90872955	Aluminum trisodium hexafluoride	13775-53-6	Single Compound	REHXRBDMVPYGJX-UHFFFAOYSA-H	AlF6Na3	Standard Curation and Provided RID
DTXRID0016338443	ctd		fluorine compounds							Standard Curation and Provided RID
DTXRID8016338444	ctd		fluorocarbons							Standard Curation and Provided RID
DTXRID0016338448	ctd		formic acid	DTXSID2024115	Formic acid	64-18-6	Single Compound	BDAGIHXWWSANSR-UHFFFAOYSA-N	CH2O2	Standard Curation and Provided RID
DTXRID1016338451	ctd		fungicides, industrial							Standard Curation and Provided RID
DTXRID5016338454	ctd		furans							Standard Curation and Provided RID
DTXRID8016338461	ctd		gasoline	DTXSID50105296	Gasoline	86290-81-5	Mixture/Formulation			Standard Curation and Provided RID
DTXRID2016338464	ctd		glucaric acid	DTXSID60859455	D-Glucaric acid	87-73-0	Single Compound	DSLZVSRJTYRBFB-LLEIAEIESA-N	C6H10O8	Standard Curation and Provided RID
DTXRID6016338467	ctd		glycidamide	DTXSID2031374	Glycidamide	5694-00-8	Mixture of Stereoisomers	FMAZQSYXRGRESX-UHFFFAOYNA-N	C3H5NO2	Standard Curation and Provided RID
DTXRID5016338471	ctd		halogenated diphenyl ethers							Standard Curation and Provided RID
DTXRID5016338476	ctd		heptanes							Standard Curation and Provided RID
DTXRID3016338477	ctd		heptylparaben	DTXSID4022523	Heptyl p-hydroxybenzoate	1085-12-7	Single Compound	ZTJORNVITHUQJA-UHFFFAOYSA-N	C14H20O3	Standard Curation and Provided RID
DTXRID1016338478	ctd		herbicides							Standard Curation and Provided RID
DTXRID9016338479	ctd		heterocyclic compounds							Standard Curation and Provided RID
DTXRID4016338480	ctd		hexabrominated diphenyl ether 153	DTXSID4030047	2,2',4,4',5,5'-Hexabromodiphenyl ether	68631-49-2	Single Compound	RZXIRSKYBISPGF-UHFFFAOYSA-N	C12H4Br6O	Standard Curation and Provided RID
DTXRID8016338483	ctd		hexabromodiphenyl ether 154	DTXSID3052692	2,2',4,4',5,6'-Hexabromodiphenyl ether	207122-15-4	Single Compound	VHNPZYZQKWIWOD-UHFFFAOYSA-N	C12H4Br6O	Standard Curation and Provided RID
DTXRID2016338486	ctd		hexachlorocyclopentadienyl-dibromocyclooctane	DTXSID80866227	7,8-Dibromo-1,2,3,4,11,11-hexachloro-1,4,4a,5,6,7,8,9,10,10a-decahydro-1,4-methanobenzocyclooctene	51936-55-1	Mixture of Stereoisomers	XRFONNJUMOCNHA-UHFFFAOYNA-N	C13H12Br2Cl6	Standard Curation and Provided RID
DTXRID6016338489	ctd		hexanes							Standard Curation and Provided RID
DTXRID5016338493	ctd		homosalate	DTXSID1026241	3,3,5-Trimethylcyclohexyl salicylate	118-56-9	Mixture of Stereoisomers	WSSJONWNBBTCMG-UHFFFAOYNA-N	C16H22O3	Standard Curation and Provided RID
DTXRID9016338496	ctd		hydrocarbons	DTXSID10107872	Hydrocarbons	308067-53-0	Mixture/Formulation			Standard Curation and Provided RID
DTXRID7016338497	ctd		hydrocarbons, brominated							Standard Curation and Provided RID
DTXRID5016338498	ctd		hydrocarbons, chlorinated							Standard Curation and Provided RID
DTXRID3016338499	ctd		hydrocarbons, fluorinated							Standard Curation and Provided RID
DTXRID6016338504	ctd	7783-06-4	hydrogen sulfide	DTXSID4024149	Hydrogen sulfide	7783-06-4	Single Compound	RWSOTUBLDIXVET-UHFFFAOYSA-N	H2S	Standard Curation and Provided RID
DTXRID6016338509	ctd		insecticides							Standard Curation and Provided RID
DTXRID1016338510	ctd		insulin	DTXSID9037664	Insulin	9004-10-8	Macromolecule			Standard Curation and Provided RID
DTXRID9016338511	ctd		iodides							Standard Curation and Provided RID
DTXRID5016338518	ctd		isobutylparaben	DTXSID4020749	Isobutylparaben	4247-02-3	Single Compound	XPJVKCRENWUEJH-UHFFFAOYSA-N	C11H14O3	Standard Curation and Provided RID
DTXRID8016338520	ctd		isocyanates							Standard Curation and Provided RID
DTXRID5016338530	ctd		lipid peroxides							Standard Curation and Provided RID
DTXRID3016338531	ctd		lipids	DTXSID10107852	Lipids	66455-18-3	Mixture/Formulation			Standard Curation and Provided RID
DTXRID5016338535	ctd		magnesium silicates	DTXSID50904706	Magnesium trisilicate	14987-04-3	Single Compound	JWPPIZXGTIAJTC-UHFFFAOYSA-N	Mg2O8Si3	Standard Curation and Provided RID
DTXRID8016338542	ctd		manganese compounds							Standard Curation and Provided RID
DTXRID0016338546	ctd	2425-10-7	meobal	DTXSID3058032	Xylylcarb	2425-10-7	Single Compound	WCJYTPVNMWIZCG-UHFFFAOYSA-N	C10H13NO2	Standard Curation and Provided RID
DTXRID6016338548	ctd		mercury compounds	DTXSID20894741	Mercury compounds	NOCAS_894741	Chemical Category			Standard Curation and Provided RID
DTXRID4016338549	ctd		metals, heavy							Standard Curation and Provided RID
DTXRID0016338563	ctd		methyl demeton	DTXSID3040277	Demeton-methyl	8022-00-2	Mixture/Formulation			Standard Curation and Provided RID
DTXRID8016338569	ctd		methylarsonite							Standard Curation and Provided RID
DTXRID1016338576	ctd		methylmercury compounds							Standard Curation and Provided RID
DTXRID0016338580	ctd		microcystins	DTXSID001024118	Microcystin	77238-39-2	Mixture/Formulation			Standard Curation and Provided RID
DTXRID2016338584	ctd		mono(2-ethyl-5-hydroxyhexyl) phthalate	DTXSID50873160	Mono-2-ethyl-5-hydroxyhexyl phthalate	40321-99-1	Mixture of Stereoisomers	RYPQSGURZSTFSX-UHFFFAOYNA-N	C16H22O5	Standard Curation and Provided RID
DTXRID6016338587	ctd		mono(carboxy-isooctyl)phthalate	DTXSID701003038	2-({[2-(Carboxymethyl)hexyl]oxy}carbonyl)benzoic acid	82975-93-7	Single Compound	CCNOZWPVQWCJFK-UHFFFAOYNA-N	C16H20O6	Standard Curation and Provided RID
DTXRID7016338590	ctd		monoethyl phthalate	DTXSID3052696	Monoethyl phthalate	2306-33-4	Single Compound	YWWHKOHZGJFMIE-UHFFFAOYSA-N	C10H10O4	Standard Curation and Provided RID
DTXRID5016338591	ctd		mono-isobutyl phthalate	DTXSID5052701	Monoisobutyl phthalate	30833-53-5	Single Compound	RZJSUWQGFCHNFS-UHFFFAOYSA-N	C12H14O4	Standard Curation and Provided RID
DTXRID3016338592	ctd		monoisononylphthalate							Standard Curation and Provided RID
DTXRID1016338593	ctd		monomethyl phthalate	DTXSID9040001	Monomethyl phthalate	4376-18-5	Single Compound	FNJSWIPFHMKRAT-UHFFFAOYSA-N	C9H8O4	Standard Curation and Provided RID
DTXRID7016338595	ctd		monomethylarsonous acid	DTXSID60180059	Methanearsonous acid	25400-23-1	Single Compound	OXBIRPQQKCQWGV-UHFFFAOYSA-N	CH5AsO2	Standard Curation and Provided RID
DTXRID5016338596	ctd		mono-n-butyltin	DTXSID20904117	n-Butyltin	2406-65-7	Single Compound	FAOSYNUKPVJLNZ-UHFFFAOYSA-N	C4H12Sn	Standard Curation and Provided RID
DTXRID1016338598	ctd		monoterpenes							Standard Curation and Provided RID
DTXRID8016338606	ctd		nanotubes, carbon							Standard Curation and Provided RID
DTXRID7016338610	ctd		n-desmethylacetamiprid	DTXSID8058744	(1E)-N-[(6-Chloropyridin-3-yl)methyl]-N'-cyanoethanimidamide	190604-92-3	Single Compound	AYEAUPRZTZWBBF-UHFFFAOYSA-N	C9H9ClN4	Standard Curation and Provided RID
DTXRID1016338613	ctd		n-ethyl perfluorooctane sulfonamido acetate	DTXSID5062760	2-(N-Ethylperfluorooctanesulfonamido)acetic acid	2991-50-6	Single Compound	CKRXVVGETMYFIO-UHFFFAOYSA-N	C12H8F17NO4S	Standard Curation and Provided RID
DTXRID3016338617	ctd		nicotine	DTXSID1020930	Nicotine	54-11-5	Single Compound	SNICXCGAKADSCV-JTQLQIEISA-N	C10H14N2	Standard Curation and Provided RID
DTXRID1016338618	ctd	7440-03-1	niobium	DTXSID4052479	Niobium	7440-03-1	Single Compound	GUCVJGMIXFAOAE-UHFFFAOYSA-N	Nb	Standard Curation and Provided RID
DTXRID4016338620	ctd		nitenpyram	DTXSID3058292	Nitenpyram	120738-89-8	Mixture of Stereoisomers	CFRPSFYHXJZSBI-UHFFFAOYSA-N	C11H15ClN4O2	Standard Curation and Provided RID
DTXRID2016338621	ctd		nitrates	DTXSID5024217	Nitrate	14797-55-8	Single Compound	NHNBFGGVMKEFGY-UHFFFAOYSA-N	NO3	Standard Curation and Provided RID
DTXRID8016338623	ctd		nitrites	DTXSID5024219	Nitrite	14797-65-0	Single Compound	IOVCWXUNBOPUCH-UHFFFAOYSA-M	NO2	Standard Curation and Provided RID
DTXRID6016338624	ctd		nitrofen	DTXSID7020970	Nitrofen	1836-75-5	Single Compound	XITQUSLLOSKDTB-UHFFFAOYSA-N	C12H7Cl2NO3	Standard Curation and Provided RID
DTXRID2016338626	ctd		nitrogen oxides	DTXSID90891742	Nitrogen Oxides	NOCAS_891742	Mixture/Formulation			Standard Curation and Provided RID
DTXRID8016338645	ctd		octylmethoxycinnamate	DTXSID1025302	Octinoxate	5466-77-3	Mixture of Stereoisomers	YBGZDTIWKVFICR-UHFFFAOYNA-N	C18H26O3	Standard Curation and Provided RID
DTXRID6016338646	ctd		octylphenol	DTXSID6027925	(1,1,3,3-Tetramethylbutyl)phenol	27193-28-8	Mixture/Formulation			Standard Curation and Provided RID
DTXRID4016338647	ctd		o-desmethylangolensin	DTXSID40873154	O-Desmethylangolensin	21255-69-6	Mixture of Stereoisomers	JDJPNKPFDDUBFV-UHFFFAOYNA-N	C15H14O4	Standard Curation and Provided RID
DTXRID0016338649	ctd		organic chemicals							Standard Curation and Provided RID
DTXRID5016338650	ctd		organophosphates							Standard Curation and Provided RID
DTXRID3016338651	ctd		organophosphorus compounds							Standard Curation and Provided RID
DTXRID1016338652	ctd		organotin compounds							Standard Curation and Provided RID
DTXRID7016338654	ctd	7440-04-2	osmium	DTXSID5064679	Osmium	7440-04-2	Single Compound	SYQBFIAQOQZEGI-UHFFFAOYSA-N	Os	Standard Curation and Provided RID
DTXRID1016338657	ctd		oxyfluorofen	DTXSID7024241	Oxyfluorfen	42874-03-3	Single Compound	OQMBBFQZGJFLBU-UHFFFAOYSA-N	C15H11ClF3NO4	Standard Curation and Provided RID
DTXRID7016338659	ctd	7440-05-3	palladium	DTXSID4064680	Palladium	7440-05-3	Single Compound	KDLHZDBZIXYQEI-UHFFFAOYSA-N	Pd	Standard Curation and Provided RID
DTXRID2016338660	ctd		parabens	DTXSID90879989	Parabens	NOCAS_879989	Mixture/Formulation			Standard Curation and Provided RID
DTXRID8016338662	ctd		pbb 153	DTXSID70858838	2,2',4,4',5,5'-Hexabromobiphenyl	59080-40-9	Single Compound	HMBBJSKXDBUNNT-UHFFFAOYSA-N	C12H4Br6	Standard Curation and Provided RID
DTXRID6016338663	ctd		pcb 180	DTXSID6038299	2,2',3,4,4',5,5'-Heptachlorobiphenyl	35065-29-3	Single Compound	WBHQEUPUMONIKF-UHFFFAOYSA-N	C12H3Cl7	Standard Curation and Provided RID
DTXRID2016338665	ctd		pentabrominated diphenyl ether 100	DTXSID4052689	2,2',4,4',6-Pentabromodiphenyl ether	189084-64-8	Single Compound	NSKIRYMHNFTRLR-UHFFFAOYSA-N	C12H5Br5O	Standard Curation and Provided RID
DTXRID7016338671	ctd		perchlorate	DTXSID6024252	Perchlorate	14797-73-0	Single Compound	VLTRZXGMWDSKGL-UHFFFAOYSA-M	ClO4	Standard Curation and Provided RID
DTXRID5016338672	ctd		perfluorobutane	DTXSID5059876	Perfluorobutane	355-25-9	Single Compound	KAVGMUDTWQVPDF-UHFFFAOYSA-N	C4F10	Standard Curation and Provided RID
DTXRID3016338673	ctd		perfluorobutanesulfonic acid	DTXSID5030030	Perfluorobutanesulfonic acid	375-73-5	Single Compound	JGTNAGYHADQMCM-UHFFFAOYSA-N	C4HF9O3S	Standard Curation and Provided RID
DTXRID7016338676	ctd		perfluorododecanoic acid	DTXSID8031861	Perfluorododecanoic acid	307-55-1	Single Compound	CXGONMQFMIYUJR-UHFFFAOYSA-N	C12HF23O2	Standard Curation and Provided RID
DTXRID5016338677	ctd		perfluoroheptanoic acid	DTXSID1037303	Perfluoroheptanoic acid	375-85-9	Single Compound	ZWBAMYVPMDSJGQ-UHFFFAOYSA-N	C7HF13O2	Standard Curation and Provided RID
DTXRID1016338679	ctd		perfluorohexanoic acid	DTXSID3031862	Perfluorohexanoic acid	307-24-4	Single Compound	PXUULQAPEKKVAH-UHFFFAOYSA-N	C6HF11O2	Standard Curation and Provided RID
DTXRID4016338681	ctd		perfluorononanoic acid	DTXSID8031863	Perfluorononanoic acid	375-95-1	Single Compound	UZUFPBIDKMEQEQ-UHFFFAOYSA-N	C9HF17O2	Standard Curation and Provided RID
DTXRID6016338685	ctd		perfluoroundecanoic acid	DTXSID8047553	Perfluoroundecanoic acid	2058-94-8	Single Compound	SIDINRCMMRKXGQ-UHFFFAOYSA-N	C11HF21O2	Standard Curation and Provided RID
DTXRID0016338688	ctd		pesticides							Standard Curation and Provided RID
DTXRID1016338691	ctd		phenanthrenes							Standard Curation and Provided RID
DTXRID9016338692	ctd		phenothrin	DTXSID7032688	Phenothrin	26002-80-2	Mixture of Stereoisomers	SBNFWQZLDJGRLK-UHFFFAOYNA-N	C23H26O3	Standard Curation and Provided RID
DTXRID7016338693	ctd		phenoxyacetic acid	DTXSID9025873	Phenoxyacetic acid	122-59-8	Single Compound	LCPDWSOZIOUXRV-UHFFFAOYSA-N	C8H8O3	Standard Curation and Provided RID
DTXRID3016338695	ctd		phenyl ethers							Standard Curation and Provided RID
DTXRID2016338702	ctd		phoxim	DTXSID8034324	Phoxim	14816-18-3	Single Compound	ATROHALUCMTWTB-WYMLVPIESA-N	C12H15N2O3PS	Standard Curation and Provided RID
DTXRID8016338704	ctd		phthalic acids							Standard Curation and Provided RID
DTXRID6016338705	ctd		picaridin	DTXSID0034227	Icaridin	119515-38-7	Mixture of Stereoisomers	QLHULAHOXSSASE-UHFFFAOYNA-N	C12H23NO3	Standard Curation and Provided RID
DTXRID3016338710	ctd	7440-06-4	platinum	DTXSID9064681	Platinum	7440-06-4	Single Compound	BASFCYQUMIYNBI-UHFFFAOYSA-N	Pt	Standard Curation and Provided RID
DTXRID1016338711	ctd	7440-08-6	polonium	DTXSID9064683	Polonium	7440-08-6	Single Compound	HZEBHPIOVYHPMT-UHFFFAOYSA-N	Po	Standard Curation and Provided RID
DTXRID9016338712	ctd		polybrominated biphenyls	DTXSID5021174	Polybrominated biphenyls (PBB)	59536-65-1	Mixture/Formulation			Standard Curation and Provided RID
DTXRID7016338713	ctd		polychlorinated biphenyls	DTXSID5024267	Polychlorinated biphenyls	1336-36-3	Chemical Category			Standard Curation and Provided RID
DTXRID5016338714	ctd		polychlorinated dibenzodioxins	DTXSID201024671	Polychlorinated dibenzodioxins	NOCAS_1024671	Chemical Category			Standard Curation and Provided RID
DTXRID3016338715	ctd		polychlorodibenzofuran							Standard Curation and Provided RID
DTXRID1016338716	ctd		polycyclic aromatic hydrocarbons	DTXSID3044043	Polycyclic aromatic hydrocarbons	130498-29-2	Mixture/Formulation			Standard Curation and Provided RID
DTXRID9016338717	ctd		polycyclic aromatic hydrocarbons-dna adduct							Standard Curation and Provided RID
DTXRID7016338718	ctd		porphyrins							Standard Curation and Provided RID
DTXRID5016338719	ctd	7440-09-7	potassium	DTXSID9049748	Potassium	7440-09-7	Single Compound	ZLMJMSJWJFRBEC-UHFFFAOYSA-N	K	Standard Curation and Provided RID
DTXRID9016338734	ctd		pyrenes							Standard Curation and Provided RID
DTXRID7016338735	ctd		pyrethrins	DTXSID8034873	Pyrethrins	8003-34-7	Mixture/Formulation			Standard Curation and Provided RID
DTXRID3016338737	ctd		quaternary ammonium compounds	DTXSID4028460	Benzyl-C12-18-alkyldimethylammonium chlorides	68391-01-5	Mixture/Formulation			Standard Curation and Provided RID
DTXRID0016338742	ctd		resmethrin	DTXSID7022253	Resmethrin	10453-86-8	Mixture of Stereoisomers	VEMKTZHHVJILDY-UHFFFAOYNA-N	C22H26O3	Standard Curation and Provided RID
DTXRID4016338745	ctd		rodenticides							Standard Curation and Provided RID
DTXRID7016338752	ctd		seaborgium	DTXSID90893064	Seaborgium	54038-81-2	Single Compound		Sg	Standard Curation and Provided RID
DTXRID5016338753	ctd		selenic acid	DTXSID2064818	Selenic acid	7783-08-6	Single Compound	QYHFIVBSNOWOCQ-UHFFFAOYSA-N	H2O4Se	Standard Curation and Provided RID
DTXRID1016338755	ctd		selenium compounds	DTXSID9021261	Selenium	7782-49-2	Single Compound	BUGBHKTXTAQXES-UHFFFAOYSA-N	Se	Standard Curation and Provided RID
DTXRID0016338764	ctd		sulfates	DTXSID3042425	Sulfate	14808-79-8	Single Compound	QAOWNCQODCNURD-UHFFFAOYSA-L	O4S	Standard Curation and Provided RID
DTXRID8016338765	ctd		sulfonamides							Standard Curation and Provided RID
DTXRID4016338767	ctd	7446-09-5	sulfur dioxide	DTXSID6029672	Sulfur dioxide	7446-09-5	Single Compound	RAHZWNYVWXNFOC-UHFFFAOYSA-N	O2S	Standard Curation and Provided RID
DTXRID2016338768	ctd		sulfur oxides							Standard Curation and Provided RID
DTXRID9016338773	ctd		teriflunomide	DTXSID80893457	Teriflunomide	163451-81-8	Single Compound	UTNUDOFZCWSZMS-YFHOEESVSA-N	C12H9F3N2O2	Standard Curation and Provided RID
DTXRID7016338774	ctd		terpenes	DTXSID40903960	Terpenes	129874-08-4	Mixture/Formulation			Standard Curation and Provided RID
DTXRID7016338779	ctd		tetrachloroethane	DTXSID4051453	Tetrachloroethane	25322-20-7	Unspecified/Multiple Forms			Standard Curation and Provided RID
DTXRID2016338785	ctd		tetrahydronaphthalenes							Standard Curation and Provided RID
DTXRID6016338788	ctd		thiacloprid	DTXSID7034961	Thiacloprid	111988-49-9	Single Compound	HOKKPVIRMVDYPB-UVTDQMKNSA-N	C10H9ClN4S	Standard Curation and Provided RID
DTXRID9016338790	ctd		thiazoles							Standard Curation and Provided RID
DTXRID5016338797	ctd		thyroid hormones							Standard Curation and Provided RID
DTXRID8016338802	ctd		tobacco smoke pollution							Standard Curation and Provided RID
DTXRID6016338803	ctd		tobacco tar							Standard Curation and Provided RID
DTXRID4016338804	ctd		tocopherols	DTXSID8021357	Tocopherols	1406-66-2	Mixture/Formulation			Standard Curation and Provided RID
DTXRID4016338809	ctd		tribromodiphenyl ether 28	DTXSID4052710	2,4,4'-Tribromodiphenyl ether	41318-75-6	Single Compound	UPNBETHEXPIWQX-UHFFFAOYSA-N	C12H7Br3O	Standard Curation and Provided RID
DTXRID9016338815	ctd		trichloroisocyanuric acid	DTXSID2026523	Symclosene	87-90-1	Single Compound	YRIZYWQGELRKNT-UHFFFAOYSA-N	C3Cl3N3O3	Standard Curation and Provided RID
DTXRID2016338822	ctd		triglycerides	DTXSID801017915	triglycerides	NOCAS_1017915	Chemical Category			Standard Curation and Provided RID
DTXRID0016338823	ctd		trihalomethanes	DTXSID40893978	Trihalomethanes	NOCAS_893978	Chemical Category			Standard Curation and Provided RID
DTXRID4016338826	ctd		triphenyltin	DTXSID9058153	Fentin	668-34-8	Single Compound	XBRCDWHXULVEFB-UHFFFAOYSA-N	C18H15Sn	Standard Curation and Provided RID
DTXRID0016338828	ctd		tris(1-chloro-2-propyl)phosphate	DTXSID5026259	Tris(2-chloroisopropyl)phosphate	13674-84-5	Single Compound	KVMPUXDNESXNOH-UHFFFAOYNA-N	C9H18Cl3O4P	Standard Curation and Provided RID
DTXRID9016338832	ctd		tris(4-chlorophenyl)methane	DTXSID70181976	Benzene, 1,1',1''-methylidynetris(4-chloro-	27575-78-6	Single Compound	WAGIESWOTQOLJS-UHFFFAOYSA-N	C19H13Cl3	Standard Curation and Provided RID
DTXRID7016338833	ctd		tris(chloroethyl)phosphate	DTXSID5021411	Tris(2-chloroethyl) phosphate	115-96-8	Single Compound	HQUQLFOMPYWACS-UHFFFAOYSA-N	C6H12Cl3O4P	Standard Curation and Provided RID
DTXRID5016338834	ctd		tritolyl phosphates							Standard Curation and Provided RID
DTXRID6016338842	ctd		uroporphyrins							Standard Curation and Provided RID
DTXRID2016338844	ctd		vanadium compounds							Standard Curation and Provided RID
DTXRID6016338847	ctd		vehicle emissions							Standard Curation and Provided RID
DTXRID9016338854	ctd		volatile organic compounds							Standard Curation and Provided RID
DTXRID7016338855	ctd		xylenes	DTXSID2021446	Xylenes	1330-20-7	Mixture/Formulation			Standard Curation and Provided RID
DTXRID9016338859	ctd		zinc compounds	DTXSID7035012	Zinc	7440-66-6	Single Compound	HCHKCACWOHOZIP-UHFFFAOYSA-N	Zn	Standard Curation and Provided RID
DTXRID0016338862	epa_potw-		1,7-dimethyl xanthine	DTXSID2052281	1,7-Dimethylxanthine	611-59-6	Single Compound	QUNWUDVFRNGTCO-UHFFFAOYSA-N	C7H8N4O2	Standard Curation and Provided RID
DTXRID8016338863	epa_potw-		17 alpha estradiol	DTXSID8022377	17alpha-Estradiol	57-91-0	Single Compound	VOXZDWNPVJITMN-SFFUCWETSA-N	C18H24O2	Standard Curation and Provided RID
DTXRID6016338864	epa_potw-		17 alpha ethinyl estradiol	DTXSID5020576	17alpha-Ethinylestradiol	57-63-6	Single Compound	BFPYWIDHMRZLRN-SLHNCBLASA-N	C20H24O2	Standard Curation and Provided RID
DTXRID4016338865	epa_potw-		17 alpha-dihydroequilin	DTXSID70873788	a-Dihydroequilin	651-55-8	Single Compound	NLLMJANWPUQQTA-SPUZQDLCSA-N	C18H22O2	Standard Curation and Provided RID
DTXRID2016338866	epa_potw-		17 beta estradiol	DTXSID0020573	17beta-Estradiol	50-28-2	Single Compound	VOXZDWNPVJITMN-ZBRFXRBCSA-N	C18H24O2	Standard Curation and Provided RID
DTXRID0016338867	epa_potw-		2,4'-ddd	DTXSID9020372	1-(2-Chlorophenyl)-1-(4-chlorophenyl)-2,2-dichloroethane	53-19-0	Mixture of Stereoisomers	JWBOIMRXGHLCPP-UHFFFAOYNA-N	C14H10Cl4	Standard Curation and Provided RID
DTXRID8016338868	epa_potw-		2,4'-dde	DTXSID4022313	o,p'-DDE	3424-82-6	Single Compound	ZDYJWDIWLRZXDB-UHFFFAOYSA-N	C14H8Cl4	Standard Curation and Provided RID
DTXRID6016338869	epa_potw-		2,4'-ddt	DTXSID6022345	o,p'-DDT	789-02-6	Mixture of Stereoisomers	CVUGPAFCQJIYDT-UHFFFAOYNA-N	C14H9Cl5	Standard Curation and Provided RID
DTXRID1016338870	epa_potw-		4,4'-ddd	DTXSID4020373	p,p'-DDD	72-54-8	Single Compound	AHJKRLASYNVKDZ-UHFFFAOYSA-N	C14H10Cl4	Standard Curation and Provided RID
DTXRID9016338871	epa_potw-		4,4'-dde	DTXSID9020374	p,p'-DDE	72-55-9	Single Compound	UCNVFOCBFJOQAL-UHFFFAOYSA-N	C14H8Cl4	Standard Curation and Provided RID
DTXRID7016338872	epa_potw-		4,4'-ddt	DTXSID4020375	DDT	50-29-3	Single Compound	YVGGHNCTFXOJCH-UHFFFAOYSA-N	C14H9Cl5	Standard Curation and Provided RID
DTXRID5016338873	epa_potw-		4-epianhydrochlortetracycline (eactc)	DTXSID901016172	4-Epianhydrochlortetracycline	81163-11-3	Single Compound	NICZYMKKWKYGHT-VIBFLENHSA-N	C22H21ClN2O7	Standard Curation and Provided RID
DTXRID3016338874	epa_potw-		4-epianhydrotetracycline (eatc)	DTXSID00873791	4-Epianhydrotetracycline	7518-17-4	Single Compound	CXCVEERYMJZMMM-WPINSWFRSA-N	C22H22N2O7	Standard Curation and Provided RID
DTXRID1016338875	epa_potw-		4-epichlortetracycline (ectc)	DTXSID60873792	4-Epichlortetracycline	14297-93-9	Single Compound	CYDMQBQPVICBEU-XRZQSNOTSA-N	C22H23ClN2O8	Standard Curation and Provided RID
DTXRID9016338876	epa_potw-		4-epioxytetracycline (eotc)	DTXSID20873793	4-epi-Oxytetracycline	14206-58-7	Single Compound	IWVCMVBTMGNXQD-DVJPNYBFSA-N	C22H24N2O9	Standard Curation and Provided RID
DTXRID7016338877	epa_potw-		4-epitetracycline (etc)	DTXSID40873795	Epitetracycline	79-85-6	Single Compound	OFVLGDICTFRJMM-PMXORCKASA-N	C22H24N2O8	Standard Curation and Provided RID
DTXRID5016338878	epa_potw-		acetaminophen	DTXSID2020006	Acetaminophen	103-90-2	Single Compound	RZVAJINKPMORJF-UHFFFAOYSA-N	C8H9NO2	Standard Curation and Provided RID
DTXRID3016338879	epa_potw-		albuterol	DTXSID5021255	Albuterol	18559-94-9	Single Compound	NDAUXUAQIAJITI-UHFFFAOYNA-N	C13H21NO3	Standard Curation and Provided RID
DTXRID8016338880	epa_potw-		aldrin	DTXSID8020040	Aldrin	309-00-2	Single Compound	QBYJBZPUGVGKQQ-SJJAEHHWNA-N	C12H8Cl6	Standard Curation and Provided RID
DTXRID6016338881	epa_potw-		alpha-bhc	DTXSID2020684	alpha-1,2,3,4,5,6-Hexachlorocyclohexane	319-84-6	Single Compound	JLYXXMFPNIAWKQ-USMDRKQTNA-N	C6H6Cl6	Standard Curation and Provided RID
DTXRID4016338882	epa_potw-		alpha-chlordane	DTXSID6038326	cis-Chlordane	5103-71-9	Mixture of Stereoisomers	BIWJNBZANLAXMG-VNWFLXDMNA-N	C10H6Cl8	Standard Curation and Provided RID
DTXRID2016338883	epa_potw-		alpha-zearalanol	DTXSID4022315	Zearalanol	26538-44-3	Single Compound	DWTTZBARDOXEAM-GXTWGEPZSA-N	C18H26O5	Standard Curation and Provided RID
DTXRID0016338884	epa_potw-		ametryn	DTXSID1023869	Ametryn	834-12-8	Single Compound	RQVYBGPQFYCBGX-UHFFFAOYSA-N	C9H17N5S	Standard Curation and Provided RID
DTXRID8016338885	epa_potw-		androstenedione	DTXSID8024523	4-Androstene-3,17-dione	63-05-8	Single Compound	AEMFNILZOJDQLW-QAGGRKNESA-N	C19H26O2	Standard Curation and Provided RID
DTXRID6016338886	epa_potw-		androsterone	DTXSID3036525	Androsterone	53-41-8	Single Compound	QGXBDMJGAMFCBF-HLUDHZFRSA-N	C19H30O2	Standard Curation and Provided RID
DTXRID4016338887	epa_potw-		anhydrochlortetracycline (actc)	DTXSID50912301	Anhydrochlortetracycline	4497-08-9	Single Compound	NICZYMKKWKYGHT-BAQLRCJTSA-N	C22H21ClN2O7	Standard Curation and Provided RID
DTXRID2016338888	epa_potw-		anhydrotetracycline (atc)	DTXSID201016171	Anhydrotetracycline	1665-56-1	Single Compound	CXCVEERYMJZMMM-DOCRCCHOSA-N	C22H22N2O7	Standard Curation and Provided RID
DTXRID0016338889	epa_potw-		atrazine	DTXSID9020112	Atrazine	1912-24-9	Single Compound	MXWJVTOOROXGIU-UHFFFAOYSA-N	C8H14ClN5	Standard Curation and Provided RID
DTXRID5016338890	epa_potw-		azinphos-methyl	DTXSID3020122	Azinphos-methyl	86-50-0	Single Compound	CJJOSEISRRTUQB-UHFFFAOYSA-N	C10H12N3O3PS2	Standard Curation and Provided RID
DTXRID3016338891	epa_potw-		azithromycin	DTXSID8030760	Azithromycin	83905-01-5	Single Compound	MQTOSJVFKKJCRP-BICOPXKESA-N	C38H72N2O12	Standard Curation and Provided RID
DTXRID1016338892	epa_potw-		beta estradiol 3- benzoate	DTXSID9022998	Estradiol benzoate	50-50-0	Single Compound	UYIFTLBWAOGQBI-BZDYCCQFSA-N	C25H28O3	Standard Curation and Provided RID
DTXRID9016338893	epa_potw-		beta estradiol 3-benzoate	DTXSID9022998	Estradiol benzoate	50-50-0	Single Compound	UYIFTLBWAOGQBI-BZDYCCQFSA-N	C25H28O3	Standard Curation and Provided RID
DTXRID7016338894	epa_potw-		beta sitosterol	DTXSID5022481	beta-Sitosterol	83-46-5	Single Compound	KZJWDPNRJALLNS-VJSFXXLFSA-N	C29H50O	Standard Curation and Provided RID
DTXRID5016338895	epa_potw-		beta stigmastanol	DTXSID8051835	Stigmastan-3beta-ol	19466-47-8	Mixture of Stereoisomers	LGJMUZUPVCAVPU-KZXGMYDKSA-N	C29H52O	Standard Curation and Provided RID
DTXRID3016338896	epa_potw-		beta-bhc	DTXSID7020685	beta-Hexachlorocyclohexane	319-85-7	Single Compound	JLYXXMFPNIAWKQ-CDRYSYESNA-N	C6H6Cl6	Standard Curation and Provided RID
DTXRID1016338897	epa_potw-		bpa	DTXSID7020182	Bisphenol A	80-05-7	Single Compound	IISBACLAFKSPIT-UHFFFAOYSA-N	C15H16O2	Standard Curation and Provided RID
DTXRID9016338898	epa_potw-		caffeine	DTXSID0020232	Caffeine	58-08-2	Single Compound	RYYVLZVUVIJVGH-UHFFFAOYSA-N	C8H10N4O2	Standard Curation and Provided RID
DTXRID7016338899	epa_potw-		campesterol	DTXSID801009891	Campesterol	474-62-4	Single Compound	SGNBVLSWZMBQTH-PODYLUTMSA-N	C28H48O	Standard Curation and Provided RID
DTXRID8016338900	epa_potw-		captan	DTXSID9020243	Captan	133-06-2	Single Compound	LDVVMCZRFWMZSG-UHFFFAOYNA-N	C9H8Cl3NO2S	Standard Curation and Provided RID
DTXRID6016338901	epa_potw-		carbadox	DTXSID6043913	Carbadox	6804-07-5	Single Compound	OVGGLBAWFMIPPY-WUXMJOGZSA-N	C11H10N4O4	Standard Curation and Provided RID
DTXRID4016338902	epa_potw-		carbamazepine	DTXSID4022731	Carbamazepine	298-46-4	Single Compound	FFGPTBGBLSHEPO-UHFFFAOYSA-N	C15H12N2O	Standard Curation and Provided RID
DTXRID2016338903	epa_potw-		cefotaxime	DTXSID6022761	Cefotaxime	63527-52-6	Single Compound	GPRBEKHLDVQUJE-QSWIMTSFSA-N	C16H17N5O7S2	Standard Curation and Provided RID
DTXRID0016338904	epa_potw-		chlorotetracycline (ctc)	DTXSID9022811	Chlortetracycline	57-62-5	Single Compound	CYDMQBQPVICBEU-XRNKAMNCSA-N	C22H23ClN2O8	Standard Curation and Provided RID
DTXRID8016338905	epa_potw-		chlorothalonil	DTXSID0020319	Chlorothalonil	1897-45-6	Single Compound	CRQQGFGUEAVUIL-UHFFFAOYSA-N	C8Cl4N2	Standard Curation and Provided RID
DTXRID6016338906	epa_potw-		chlorpyriphos	DTXSID4020458	Chlorpyrifos	2921-88-2	Single Compound	SBPBAQFWLVIOKP-UHFFFAOYSA-N	C9H11Cl3NO3PS	Standard Curation and Provided RID
DTXRID4016338907	epa_potw-		chlorpyriphos-oxon	DTXSID1038666	Chlorpyrifos oxon	5598-15-2	Single Compound	OTMOUPHCTWPNSL-UHFFFAOYSA-N	C9H11Cl3NO4P	Standard Curation and Provided RID
DTXRID2016338908	epa_potw-		cholestanol	DTXSID1052036	Coprosterol	360-68-9	Single Compound	QYIXCDOBOSTCEI-NWKZBHTNSA-N	C27H48O	Standard Curation and Provided RID
DTXRID0016338909	epa_potw-		cholesterol	DTXSID3022401	Cholesterol	57-88-5	Single Compound	HVYWMOMLDIMFJA-DPAQBDIFSA-N	C27H46O	Standard Curation and Provided RID
DTXRID5016338910	epa_potw-		cimetidine	DTXSID4020329	Cimetidine	51481-61-9	Mixture of Stereoisomers	AQIXAKUUQRKLND-UHFFFAOYSA-N	C10H16N6S	Standard Curation and Provided RID
DTXRID3016338911	epa_potw-		ciprofloxacin	DTXSID8022824	Ciprofloxacin	85721-33-1	Single Compound	MYSWGUAQZAJSOK-UHFFFAOYSA-N	C17H18FN3O3	Standard Curation and Provided RID
DTXRID1016338912	epa_potw-		cis-nonachlor	DTXSID40872581	cis-Nonachlordane	5103-73-1	Single Compound	OCHOKXCPKDPNQU-KCCZGPNFNA-N	C10H5Cl9	Standard Curation and Provided RID
DTXRID9016338913	epa_potw-		cis-permethrin	DTXSID0038338	(+/-)-cis-Permethrin	61949-76-6	Mixture of Stereoisomers	RLLPVAHGXHCWKJ-NJPLCYPENA-N	C21H20Cl2O3	Standard Curation and Provided RID
DTXRID7016338914	epa_potw-		clarithromycin	DTXSID3022829	Clarithromycin	81103-11-9	Single Compound	AGOYDEPGAOXOCK-KCBOHYOISA-N	C38H69NO13	Standard Curation and Provided RID
DTXRID5016338915	epa_potw-		clinafloxacin	DTXSID80869455	Clinafloxacin	105956-97-6	Mixture of Stereoisomers	QGPKADBNRMWEQR-UHFFFAOYNA-N	C17H17ClFN3O3	Standard Curation and Provided RID
DTXRID3016338916	epa_potw-		cloxacillin	DTXSID5022853	Cloxacillin	61-72-3	Single Compound	LQOLIRLGBULYKD-JKIFEVAISA-N	C19H18ClN3O5S	Standard Curation and Provided RID
DTXRID1016338917	epa_potw-		codeine	DTXSID2020341	Codeine	76-57-3	Single Compound	OROGSEYTTFOCAN-DNJOTXNNSA-N	C18H21NO3	Standard Curation and Provided RID
DTXRID9016338918	epa_potw-		coprostanol	DTXSID1052036	Coprosterol	360-68-9	Single Compound	QYIXCDOBOSTCEI-NWKZBHTNSA-N	C27H48O	Standard Curation and Provided RID
DTXRID7016338919	epa_potw-		cotinine	DTXSID1047576	Cotinine	486-56-6	Single Compound	UIKROCXWUNQSPJ-VIFPVBQESA-N	C10H12N2O	Standard Curation and Provided RID
DTXRID2016338920	epa_potw-		cyanazine	DTXSID1023990	Cyanazine	21725-46-2	Single Compound	MZZBPDKVEFVLFF-UHFFFAOYSA-N	C9H13ClN6	Standard Curation and Provided RID
DTXRID0016338921	epa_potw-		cypermethrins							Standard Curation and Provided RID
DTXRID8016338922	epa_potw-		dacthal	DTXSID0024000	Chlorthal-dimethyl	1861-32-1	Single Compound	NPOJQCVWMSKXDN-UHFFFAOYSA-N	C10H6Cl4O4	Standard Curation and Provided RID
DTXRID6016338923	epa_potw-		dehydronifedipine	DTXSID9052347	Dimethyl 2,6-dimethyl-4-(2-nitrophenyl)-3,5-pyridinedicarboxylate	67035-22-7	Single Compound	UMQHJQGNGLQJPF-UHFFFAOYSA-N	C17H16N2O6	Standard Curation and Provided RID
DTXRID4016338924	epa_potw-		delta-bhc	DTXSID5024134	delta-Hexachlorocyclohexane	319-86-8	Single Compound	JLYXXMFPNIAWKQ-GPIVLXJGNA-N	C6H6Cl6	Standard Curation and Provided RID
DTXRID2016338925	epa_potw-		demeclocycline	DTXSID1022893	Demeclocycline	127-33-3	Single Compound	FMTDIUIBLCQGJB-SEYHBJAFSA-N	C21H21ClN2O8	Standard Curation and Provided RID
DTXRID0016338926	epa_potw-		desethyl atrazine	DTXSID5037494	Deethylatrazine	6190-65-4	Single Compound	DFWFIQKMSFGDCQ-UHFFFAOYSA-N	C6H10ClN5	Standard Curation and Provided RID
DTXRID8016338927	epa_potw-		desmosterol	DTXSID10878676	Desmosterol	313-04-2	Single Compound	AVSXSVCZWQODGV-DPAQBDIFSA-N	C27H44O	Standard Curation and Provided RID
DTXRID6016338928	epa_potw-		desogestrel	DTXSID6022898	Desogestrel	54024-22-5	Single Compound	RPLCPCMSCLEKRS-BPIQYHPVSA-N	C22H30O	Standard Curation and Provided RID
DTXRID4016338929	epa_potw-		diazinon	DTXSID9020407	Diazinon	333-41-5	Single Compound	FHIVAFMUCKRCQO-UHFFFAOYSA-N	C12H21N2O3PS	Standard Curation and Provided RID
DTXRID9016338930	epa_potw-		diazinon oxon	DTXSID5037523	Diazoxon	962-58-3	Single Compound	VBLJFQYCTRKKKF-UHFFFAOYSA-N	C12H21N2O4P	Standard Curation and Provided RID
DTXRID7016338931	epa_potw-		dieldrin	DTXSID9020453	Dieldrin	60-57-1	Single Compound	DFBKLUNHFCTMDC-PICURKEMNA-N	C12H8Cl6O	Standard Curation and Provided RID
DTXRID5016338932	epa_potw-		digoxigenin	DTXSID6051778	Digoxigenin	1672-46-4	Single Compound	SHIBSTMRCDJXLN-KCZCNTNESA-N	C23H34O5	Standard Curation and Provided RID
DTXRID3016338933	epa_potw-		digoxin	DTXSID5022934	Digoxin	20830-75-5	Single Compound	LTMHDMANZUZIPE-PUGKRICDSA-N	C41H64O14	Standard Curation and Provided RID
DTXRID1016338934	epa_potw-		diltiazem	DTXSID50881104	Diltiazem	34933-06-7	Single Compound	HSUGRBWQSSZJOP-UHFFFAOYNA-N	C22H26N2O4S	Standard Curation and Provided RID
DTXRID9016338935	epa_potw-		diphenhydramine	DTXSID4022949	Diphenhydramine	58-73-1	Single Compound	ZZVUWRFHKOJYTH-UHFFFAOYSA-N	C17H21NO	Standard Curation and Provided RID
DTXRID7016338936	epa_potw-		disulfoton	DTXSID0022018	Disulfoton	298-04-4	Single Compound	DOFZAZXDOSGAJZ-UHFFFAOYSA-N	C8H19O2PS3	Standard Curation and Provided RID
DTXRID5016338937	epa_potw-		disulfoton sulfone	DTXSID8041901	Disulfoton sulfone	2497-06-5	Single Compound	BKVJOVPVLOJPKJ-UHFFFAOYSA-N	C8H19O4PS3	Standard Curation and Provided RID
DTXRID3016338938	epa_potw-		doxycycline	DTXSID0037653	Doxycycline	564-25-0	Single Compound	JBIWCJUYHHGXTC-AKNGSSGZSA-N	C22H24N2O8	Standard Curation and Provided RID
DTXRID1016338939	epa_potw-		endosulfan i	DTXSID9037539	Endosulfan I	959-98-8	Single Compound	RDYMFSUJUZBWLH-AZVNHNRSSA-N	C9H6Cl6O3S	Standard Curation and Provided RID
DTXRID6016338940	epa_potw-		endosulfan ii	DTXSID8037540	Endosulfan II	33213-65-9	Single Compound	RDYMFSUJUZBWLH-BRZMKDEISA-N	C9H6Cl6O3S	Standard Curation and Provided RID
DTXRID4016338941	epa_potw-		endosulfan sulfate	DTXSID3037541	Endosulfan sulfate	1031-07-8	Mixture of Stereoisomers	AAPVQEMYVNZIOO-UHFFFAOYNA-N	C9H6Cl6O4S	Standard Curation and Provided RID
DTXRID2016338942	epa_potw-		endrin	DTXSID6020561	Endrin	72-20-8	Single Compound	DFBKLUNHFCTMDC-GKRDHZSONA-N	C12H8Cl6O	Standard Curation and Provided RID
DTXRID0016338943	epa_potw-		endrin ketone	DTXSID00872845	Endrin ketone	53494-70-5	Mixture of Stereoisomers	IZHZFAQWVKBTSL-SAIIFIHENA-N	C12H8Cl6O	Standard Curation and Provided RID
DTXRID8016338944	epa_potw-		enrofloxacin	DTXSID1045619	Enrofloxacin	93106-60-6	Single Compound	SPFYMRJSYKOXGV-UHFFFAOYSA-N	C19H22FN3O3	Standard Curation and Provided RID
DTXRID6016338945	epa_potw-		epicoprostanol	DTXSID7046700	(3alpha,5beta)-Cholestan-3-ol	516-92-7	Single Compound	QYIXCDOBOSTCEI-KKFSNPNRSA-N	C27H48O	Standard Curation and Provided RID
DTXRID4016338946	epa_potw-		equilenin	DTXSID2052156	Equilenin	517-09-9	Single Compound	PDRGHUMCVRDZLQ-WMZOPIPTSA-N	C18H18O2	Standard Curation and Provided RID
DTXRID2016338947	epa_potw-		equilin	DTXSID7047433	Equilin	474-86-2	Single Compound	WKRLQDKEXYKHJB-HFTRVMKXSA-N	C18H20O2	Standard Curation and Provided RID
DTXRID0016338948	epa_potw-		ergosterol	DTXSID90878679	Ergosterol	57-87-4	Single Compound	DNVPQKQSNYMLRS-APGDWVJJSA-N	C28H44O	Standard Curation and Provided RID
DTXRID8016338949	epa_potw-		erythromycin	DTXSID4022991	Erythromycin	114-07-8	Single Compound	ULGZDMOVFRHVEP-RWJQBGPGSA-N	C37H67NO13	Standard Curation and Provided RID
DTXRID3016338950	epa_potw-		estriol	DTXSID9022366	Estriol	50-27-1	Single Compound	PROQIPRRNZUXQM-ZXXIGWHRSA-N	C18H24O3	Standard Curation and Provided RID
DTXRID1016338951	epa_potw-		estrone	DTXSID4022367	Estrone	53-16-7	Single Compound	DNXHEGUUPJUMQT-CBZIJGRNSA-N	C18H22O2	Standard Curation and Provided RID
DTXRID9016338952	epa_potw-		ethyl-parathion	DTXSID7021100	Parathion	56-38-2	Single Compound	LCCNCVORNKJIRZ-UHFFFAOYSA-N	C10H14NO5PS	Standard Curation and Provided RID
DTXRID7016338953	epa_potw-		fenitrothion	DTXSID4032613	Fenitrothion	122-14-5	Single Compound	ZNOLGFHPUIJIMJ-UHFFFAOYSA-N	C9H12NO5PS	Standard Curation and Provided RID
DTXRID5016338954	epa_potw-		flumequine	DTXSID5045623	Flumequine	42835-25-6	Single Compound	DPSPPJIUMHPXMA-UHFFFAOYNA-N	C14H12FNO3	Standard Curation and Provided RID
DTXRID3016338955	epa_potw-		fluoxetine	DTXSID7023067	Fluoxetine	54910-89-3	Single Compound	RTHCYVBBDHJXIQ-UHFFFAOYNA-N	C17H18F3NO	Standard Curation and Provided RID
DTXRID1016338956	epa_potw-		fonofos	DTXSID2024113	Fonofos	944-22-9	Single Compound	KVGLBTYUCJYMND-UHFFFAOYNA-N	C10H15OPS2	Standard Curation and Provided RID
DTXRID9016338957	epa_potw-		gamma-bhc	DTXSID2020686	Lindane	58-89-9	Single Compound	JLYXXMFPNIAWKQ-GNIYUCBRNA-N	C6H6Cl6	Standard Curation and Provided RID
DTXRID7016338958	epa_potw-		gamma-chlordane	DTXSID4038346	trans-Chlordane	5103-74-2	Single Compound	BIWJNBZANLAXMG-GHZVNRKFNA-N	C10H6Cl8	Standard Curation and Provided RID
DTXRID5016338959	epa_potw-		gemfibrozil	DTXSID0020652	Gemfibrozil	25812-30-0	Single Compound	HEMJJKBWTPKOJG-UHFFFAOYSA-N	C15H22O3	Standard Curation and Provided RID
DTXRID0016338960	epa_potw-		heptachlor	DTXSID3020679	Heptachlor	76-44-8	Single Compound	FRCCEHPWNOQAEU-UHFFFAOYNA-N	C10H5Cl7	Standard Curation and Provided RID
DTXRID8016338961	epa_potw-		heptachlor epoxide	DTXSID1024126	Heptachlor epoxide B	1024-57-3	Single Compound	ZXFXBSWRVIQKOD-GEAKMUSANA-N	C10H5Cl7O	Standard Curation and Provided RID
DTXRID6016338962	epa_potw-		hexachlorobenzene	DTXSID2020682	Hexachlorobenzene	118-74-1	Single Compound	CKAPSXZOOQJIBF-UHFFFAOYSA-N	C6Cl6	Standard Curation and Provided RID
DTXRID4016338963	epa_potw-		hexazinone	DTXSID4024145	Hexazinone	51235-04-2	Single Compound	CAWXEEYDBZRFPE-UHFFFAOYSA-N	C12H20N4O2	Standard Curation and Provided RID
DTXRID2016338964	epa_potw-		ibuprofen	DTXSID5020732	Ibuprofen	15687-27-1	Mixture of Stereoisomers	HEFNNWSXXWATRW-UHFFFAOYNA-N	C13H18O2	Standard Curation and Provided RID
DTXRID0016338965	epa_potw-		isochlortetracycline (ictc)	DTXSID20873798	Isochlortetracycline	514-53-4	Single Compound	GFSLIMZISCAANG-AXVXPIMKSA-N	C22H23ClN2O8	Standard Curation and Provided RID
DTXRID8016338966	epa_potw-		lincomycin	DTXSID3023215	Lincomycin	154-21-2	Single Compound	OJMMVQQUTAEWLP-KIDUDLJLSA-N	C18H34N2O6S	Standard Curation and Provided RID
DTXRID6016338967	epa_potw-		lomefloxacin	DTXSID4040680	Lomefloxacin	98079-51-7	Single Compound	ZEKZLJVOYLTDKK-UHFFFAOYNA-N	C17H19F2N3O3	Standard Curation and Provided RID
DTXRID4016338968	epa_potw-		malathion	DTXSID4020791	Malathion	121-75-5	Mixture of Stereoisomers	JXSJBGJIGXNWCI-UHFFFAOYNA-N	C10H19O6PS2	Standard Curation and Provided RID
DTXRID2016338969	epa_potw-		mestranol	DTXSID0020814	Mestranol	72-33-3	Single Compound	IMSSROKUHAOUJS-MJCUULBUSA-N	C21H26O2	Standard Curation and Provided RID
DTXRID7016338970	epa_potw-		metformin	DTXSID2023270	Metformin	657-24-9	Single Compound	XZWYZXLIPXDOLR-UHFFFAOYSA-N	C4H11N5	Standard Curation and Provided RID
DTXRID5016338971	epa_potw-		methamidophos	DTXSID6024177	Methamidophos	10265-92-6	Single Compound	NNKVPIKMPCQWCG-UHFFFAOYNA-N	C2H8NO2PS	Standard Curation and Provided RID
DTXRID3016338972	epa_potw-		methoxychlor	DTXSID9020827	Methoxychlor	72-43-5	Single Compound	IAKOZHOLGAGEJT-UHFFFAOYSA-N	C16H15Cl3O2	Standard Curation and Provided RID
DTXRID1016338973	epa_potw-		methyl-chlorpyriphos	DTXSID6032352	Chlorpyrifos-methyl	5598-13-0	Single Compound	HRBKVYFZANMGRE-UHFFFAOYSA-N	C7H7Cl3NO3PS	Standard Curation and Provided RID
DTXRID9016338974	epa_potw-		methyl-parathion	DTXSID1020855	Methyl parathion	298-00-0	Single Compound	RLBIQVVOMOPOHC-UHFFFAOYSA-N	C8H10NO5PS	Standard Curation and Provided RID
DTXRID7016338975	epa_potw-		metribuzin	DTXSID6024204	Metribuzin	21087-64-9	Single Compound	FOXFZRUHNHCZPX-UHFFFAOYSA-N	C8H14N4OS	Standard Curation and Provided RID
DTXRID5016338976	epa_potw-		miconazole	DTXSID6023319	Miconazole	22916-47-8	Single Compound	BYBLEWFAAKGYCD-UHFFFAOYNA-N	C18H14Cl4N2O	Standard Curation and Provided RID
DTXRID3016338977	epa_potw-		minocycline	DTXSID1045033	Minocycline	10118-90-8	Single Compound	DYKFCLLONBREIL-KVUCHLLUSA-N	C23H27N3O7	Standard Curation and Provided RID
DTXRID1016338978	epa_potw-		mirex	DTXSID7020895	Mirex	2385-85-5	Single Compound	GVYLCNUFSHDAAW-UHFFFAOYSA-N	C10Cl12	Standard Curation and Provided RID
DTXRID9016338979	epa_potw-		naproxen	DTXSID4040686	Naproxen	22204-53-1	Single Compound	CMWTZPSULFXXJA-VIFPVBQESA-N	C14H14O3	Standard Curation and Provided RID
DTXRID4016338980	epa_potw-		norethindrone	DTXSID9023380	Norethindrone	68-22-4	Single Compound	VIKNJXKGJWUCNN-XGXHKTLJSA-N	C20H26O2	Standard Curation and Provided RID
DTXRID2016338981	epa_potw-		norfloxacin	DTXSID7037680	Norfloxacin	70458-96-7	Single Compound	OGJPXUAPXNRGGI-UHFFFAOYSA-N	C16H18FN3O3	Standard Curation and Provided RID
DTXRID0016338982	epa_potw-		norgestimate	DTXSID1046922	Norgestimate	35189-28-7	Single Compound	KIQQMECNKUGGKA-NMYWJIRASA-N	C23H31NO3	Standard Curation and Provided RID
DTXRID8016338983	epa_potw-		norgestrel	DTXSID3036496	Levonorgestrel	797-63-7	Single Compound	WWYNJERNGUHSAO-XUDSTZEESA-N	C21H28O2	Standard Curation and Provided RID
DTXRID6016338984	epa_potw-		np	DTXSID80432840	L-Asn-L-Pro	78346-95-9	Single Compound	GADKFYNESXNRLC-WDSKDSINSA-N	C9H15N3O4	Standard Curation and Provided RID
DTXRID4016338985	epa_potw-		np1eo	DTXSID4058601	4-nonylphenol ethoxylate	104-35-8	Single Compound	KUXGUCNZFCVULO-UHFFFAOYSA-N	C17H28O2	Standard Curation and Provided RID
DTXRID2016338986	epa_potw-		np2eo	DTXSID9058600	4-Nonylphenol diethoxylate	20427-84-3	Single Compound	BLXVTZPGEOGTGG-UHFFFAOYSA-N	C19H32O3	Standard Curation and Provided RID
DTXRID0016338987	epa_potw-		octachlorostyrene	DTXSID2021074	Octachlorostyrene	29082-74-4	Single Compound	RUYUCCQRWINUHE-UHFFFAOYSA-N	C8Cl8	Standard Curation and Provided RID
DTXRID8016338988	epa_potw-		ofloxacin	DTXSID3041085	Ofloxacin	82419-36-1	Mixture of Stereoisomers	GSDSWSVVBLHKDQ-UHFFFAOYNA-N	C18H20FN3O4	Standard Curation and Provided RID
DTXRID6016338989	epa_potw-		op	DTXSID2042309	Polyethylene glycol octylphenyl ether	9036-19-5	Polymer			Standard Curation and Provided RID
DTXRID1016338990	epa_potw-		ormetoprim	DTXSID1046689	Ormetoprim	6981-18-6	Single Compound	KEEYRKYKLYARHO-UHFFFAOYSA-N	C14H18N4O2	Standard Curation and Provided RID
DTXRID9016338991	epa_potw-		oxacillin	DTXSID8023397	Oxacillin	66-79-5	Single Compound	UWYHMGVUTGAWSP-JKIFEVAISA-N	C19H19N3O5S	Standard Curation and Provided RID
DTXRID7016338992	epa_potw-		oxolinic acid	DTXSID1021089	Oxolinic acid	14698-29-4	Single Compound	KYGZCKSPAKDVKC-UHFFFAOYSA-N	C13H11NO5	Standard Curation and Provided RID
DTXRID5016338993	epa_potw-		oxychlordane	DTXSID9044166	Oxychlordane	27304-13-8	Mixture of Stereoisomers	VWGNQYSIWFHEQU-QOAYMTHINA-N	C10H4Cl8O	Standard Curation and Provided RID
DTXRID3016338994	epa_potw-		oxytetracycline (otc)	DTXSID1034260	Oxytetracycline	79-57-2	Single Compound	IWVCMVBTMGNXQD-PXOLEDIWSA-N	C22H24N2O9	Standard Curation and Provided RID
DTXRID1016338995	epa_potw-		pbde-100	DTXSID4052689	2,2',4,4',6-Pentabromodiphenyl ether	189084-64-8	Single Compound	NSKIRYMHNFTRLR-UHFFFAOYSA-N	C12H5Br5O	Standard Curation and Provided RID
DTXRID9016338996	epa_potw-		pbde-153	DTXSID4030047	2,2',4,4',5,5'-Hexabromodiphenyl ether	68631-49-2	Single Compound	RZXIRSKYBISPGF-UHFFFAOYSA-N	C12H4Br6O	Standard Curation and Provided RID
DTXRID7016338997	epa_potw-		pbde-154	DTXSID3052692	2,2',4,4',5,6'-Hexabromodiphenyl ether	207122-15-4	Single Compound	VHNPZYZQKWIWOD-UHFFFAOYSA-N	C12H4Br6O	Standard Curation and Provided RID
DTXRID5016338998	epa_potw-		pbde-183	DTXSID8052693	2,2',3,4,4',5',6-Heptabromodiphenyl ether	207122-16-5	Single Compound	ILPSCQCLBHQUEM-UHFFFAOYSA-N	C12H3Br7O	Standard Curation and Provided RID
DTXRID3016338999	epa_potw-		pbde-209	DTXSID9020376	2,2',3,3',4,4',5,5',6,6'-decabromodiphenyl ether	1163-19-5	Single Compound	WHHGLZMJPXIBIX-UHFFFAOYSA-N	C12Br10O	Standard Curation and Provided RID
DTXRID9016339000	epa_potw-		pbde-28+pbde-33							Standard Curation and Provided RID
DTXRID7016339001	epa_potw-		pbde-47	DTXSID3030056	2,2',4,4'-Tetrabromodiphenyl ether	5436-43-1	Single Compound	XYBSIYMGXVUVGY-UHFFFAOYSA-N	C12H6Br4O	Standard Curation and Provided RID
DTXRID5016339002	epa_potw-		pbde-99	DTXSID9030048	2,2',4,4',5-Pentabromodiphenyl ether	60348-60-9	Single Compound	WHPVYXDFIXRKLN-UHFFFAOYSA-N	C12H5Br5O	Standard Curation and Provided RID
DTXRID3016339003	epa_potw-		penicillin g	DTXSID5046934	Penicillin G	61-33-6	Single Compound	JGSARLDLIJGVTE-MBNYWOFBSA-N	C16H18N2O4S	Standard Curation and Provided RID
DTXRID1016339004	epa_potw-		penicillin v	DTXSID3023429	Penicillin V	87-08-1	Single Compound	BPLBGHOLXOTWMN-MBNYWOFBSA-N	C16H18N2O5S	Standard Curation and Provided RID
DTXRID9016339005	epa_potw-		pentochloronitrobenzene	DTXSID2021105	Pentachloronitrobenzene	82-68-8	Single Compound	LKPLKUMXSAEKID-UHFFFAOYSA-N	C6Cl5NO2	Standard Curation and Provided RID
DTXRID7016339006	epa_potw-		permethrin	DTXSID8022292	Permethrin	52645-53-1	Single Compound	RLLPVAHGXHCWKJ-UHFFFAOYNA-N	C21H20Cl2O3	Standard Curation and Provided RID
DTXRID5016339007	epa_potw-		perthane	DTXSID4020589	p,p'-Ethyl-DDD	72-56-0	Single Compound	QFMDFTQOJHFVNR-UHFFFAOYSA-N	C18H20Cl2	Standard Curation and Provided RID
DTXRID3016339008	epa_potw-		phorate	DTXSID4032459	Phorate	298-02-2	Single Compound	BULVZWIRKLYCBC-UHFFFAOYSA-N	C7H17O2PS3	Standard Curation and Provided RID
DTXRID1016339009	epa_potw-		phosmet	DTXSID5024261	Phosmet	732-11-6	Single Compound	LMNZTLDVJIUSHT-UHFFFAOYSA-N	C11H12NO4PS2	Standard Curation and Provided RID
DTXRID6016339010	epa_potw-		pirimiphos-methyl	DTXSID0024266	Pirimiphos-methyl	29232-93-7	Single Compound	QHOQHJPRIBSPCY-UHFFFAOYSA-N	C11H20N3O3PS	Standard Curation and Provided RID
DTXRID4016339011	epa_potw-		progesterone	DTXSID3022370	Progesterone	57-83-0	Single Compound	RJKFOVLPORLFTN-LEKSSAKUSA-N	C21H30O2	Standard Curation and Provided RID
DTXRID2016339012	epa_potw-		ranitidine	DTXSID8045191	Ranitidine	66357-35-5	Mixture of Stereoisomers	VMXUWOKSQNHOCA-UHFFFAOYSA-N	C13H22N4O3S	Standard Curation and Provided RID
DTXRID0016339013	epa_potw-		roxithromycin	DTXSID8041117	Roxithromycin	80214-83-1	Single Compound	RXZBMPWDPOLZGW-HITVVWEBSA-N	C41H76N2O15	Standard Curation and Provided RID
DTXRID8016339014	epa_potw-		sarafloxicin	DTXSID8048494	Sarafloxacin	98105-99-8	Single Compound	XBHBWNFJWIASRO-UHFFFAOYSA-N	C20H17F2N3O3	Standard Curation and Provided RID
DTXRID6016339015	epa_potw-		simazine	DTXSID4021268	Simazine	122-34-9	Single Compound	ODCWYMIRDDJXKW-UHFFFAOYSA-N	C7H12ClN5	Standard Curation and Provided RID
DTXRID4016339016	epa_potw-		stigmasterol	DTXSID801015733	Stigmasterol	83-48-7	Single Compound	HCXVJBMSMIARIN-PHZDYDNGSA-N	C29H48O	Standard Curation and Provided RID
DTXRID2016339017	epa_potw-		sulfachloropyridazine	DTXSID9045265	Sulfachloropyridazine	80-32-0	Single Compound	XOXHILFPRYWFOD-UHFFFAOYSA-N	C10H9ClN4O2S	Standard Curation and Provided RID
DTXRID0016339018	epa_potw-		sulfadiazine	DTXSID7044130	Sulfadiazine	68-35-9	Single Compound	SEEPANYCNGTZFQ-UHFFFAOYSA-N	C10H10N4O2S	Standard Curation and Provided RID
DTXRID8016339019	epa_potw-		sulfadimethoxine	DTXSID1023607	Sulfadimethoxine	122-11-2	Single Compound	ZZORFUFYDOWNEF-UHFFFAOYSA-N	C12H14N4O4S	Standard Curation and Provided RID
DTXRID3016339020	epa_potw-		sulfamerazine	DTXSID0023612	Sulfamerazine	127-79-7	Single Compound	QPPBRPIAZZHUNT-UHFFFAOYSA-N	C11H12N4O2S	Standard Curation and Provided RID
DTXRID1016339021	epa_potw-		sulfamethazine	DTXSID6021290	Sulfamethazine	57-68-1	Single Compound	ASWVTGNCAZCNNR-UHFFFAOYSA-N	C12H14N4O2S	Standard Curation and Provided RID
DTXRID9016339022	epa_potw-		sulfamethizole	DTXSID5023615	Sulfamethizole	144-82-1	Single Compound	VACCAVUAMIDAGB-UHFFFAOYSA-N	C9H10N4O2S2	Standard Curation and Provided RID
DTXRID7016339023	epa_potw-		sulfamethoxazole	DTXSID8026064	Sulfamethoxazole	723-46-6	Single Compound	JLKIGFTWXXRPMT-UHFFFAOYSA-N	C10H11N3O3S	Standard Curation and Provided RID
DTXRID5016339024	epa_potw-		sulfanilamide	DTXSID4023622	Sulfanilamide	63-74-1	Single Compound	FDDDEECHVMSUSB-UHFFFAOYSA-N	C6H8N2O2S	Standard Curation and Provided RID
DTXRID3016339025	epa_potw-		sulfathiazole	DTXSID8026068	Sulfathiazole	72-14-0	Single Compound	JNMRHUJNCSQMMB-UHFFFAOYSA-N	C9H9N3O2S2	Standard Curation and Provided RID
DTXRID1016339026	epa_potw-		tecnazene	DTXSID0026098	2,3,5,6-Tetrachloronitrobenzene	117-18-0	Single Compound	XQTLDIFVVHJORV-UHFFFAOYSA-N	C6HCl4NO2	Standard Curation and Provided RID
DTXRID9016339027	epa_potw-		testosterone	DTXSID8022371	Testosterone	58-22-0	Single Compound	MUMGGOZAMZWBJJ-DYKIIFRCSA-N	C19H28O2	Standard Curation and Provided RID
DTXRID7016339028	epa_potw-		tetracycline (tc)	DTXSID7023645	Tetracycline	60-54-8	Single Compound	OFVLGDICTFRJMM-WESIUVDSSA-N	C22H24N2O8	Standard Curation and Provided RID
DTXRID5016339029	epa_potw-		thiabendazole	DTXSID0021337	Thiabendazole	148-79-8	Single Compound	WJCNZQLZVWNLKY-UHFFFAOYSA-N	C10H7N3S	Standard Curation and Provided RID
DTXRID0016339030	epa_potw-		trans-nonachlor	DTXSID5052709	trans-Nonachlor	39765-80-5	Single Compound	OCHOKXCPKDPNQU-DFACZZRHNA-N	C10H5Cl9	Standard Curation and Provided RID
DTXRID8016339031	epa_potw-		trans-permethrin	DTXSID4037611	trans-Permethrin	61949-77-7	Single Compound	RLLPVAHGXHCWKJ-ZSFWTHPBNA-N	C21H20Cl2O3	Standard Curation and Provided RID
DTXRID6016339032	epa_potw-		triclocarban	DTXSID4026214	Triclocarban	101-20-2	Single Compound	ICUTUKXCWQYESQ-UHFFFAOYSA-N	C13H9Cl3N2O	Standard Curation and Provided RID
DTXRID4016339033	epa_potw-		triclosan	DTXSID5032498	Triclosan	3380-34-5	Single Compound	XEFQLINVKFYRCS-UHFFFAOYSA-N	C12H7Cl3O2	Standard Curation and Provided RID
DTXRID2016339034	epa_potw-		trimethoprim	DTXSID3023712	Trimethoprim	738-70-5	Single Compound	IEDVJHCEMCRBQM-UHFFFAOYSA-N	C14H18N4O3	Standard Curation and Provided RID
DTXRID0016339035	epa_potw-		tylosin	DTXSID3043996	Tylosin	1401-69-0	Single Compound	WBPYTXDJUQJLPQ-VMXQISHHSA-N	C46H77NO17	Standard Curation and Provided RID
DTXRID8016339036	epa_potw-		virginiamycin	DTXSID40880080	Virginiamycin	11006-76-1	Mixture/Formulation			Standard Curation and Provided RID
DTXRID6016339037	epa_potw-		warfarin	DTXSID5023742	Warfarin	81-81-2	Mixture of Stereoisomers	PJVWKTKQMONHTI-UHFFFAOYNA-N	C19H16O4	Standard Curation and Provided RID
DTXRID4016339038	epa_amtic		1,1,1-trichloroethane	DTXSID0021381	1,1,1-Trichloroethane	71-55-6	Single Compound	UOCLXMDMGBRAIB-UHFFFAOYSA-N	C2H3Cl3	Standard Curation and Provided RID
DTXRID2016339039	epa_amtic		1,1,2,2-tetrachloroethane	DTXSID7021318	1,1,2,2-Tetrachloroethane	79-34-5	Single Compound	QPFMBZIOSGYJDE-UHFFFAOYSA-N	C2H2Cl4	Standard Curation and Provided RID
DTXRID7016339040	epa_amtic		1,1,2-trichloroethane	DTXSID5021380	1,1,2-Trichloroethane	79-00-5	Single Compound	UBOXGVDOUJQMTN-UHFFFAOYSA-N	C2H3Cl3	Standard Curation and Provided RID
DTXRID5016339041	epa_amtic		1,1-dichloroethane	DTXSID1020437	1,1-Dichloroethane	75-34-3	Single Compound	SCYULBFZEHDVBN-UHFFFAOYSA-N	C2H4Cl2	Standard Curation and Provided RID
DTXRID3016339042	epa_amtic		1,1-dichloroethylene	DTXSID8021438	1,1-Dichloroethylene	75-35-4	Single Compound	LGXVIGDEPROXKC-UHFFFAOYSA-N	C2H2Cl2	Standard Curation and Provided RID
DTXRID1016339043	epa_amtic		1,2,4-trichlorobenzene	DTXSID0021965	1,2,4-Trichlorobenzene	120-82-1	Single Compound	PBKONEOXTCPAFI-UHFFFAOYSA-N	C6H3Cl3	Standard Curation and Provided RID
DTXRID9016339044	epa_amtic		1,2-dibromoethane	DTXSID3020415	1,2-Dibromoethane	106-93-4	Single Compound	PAAZPARNPHGIKF-UHFFFAOYSA-N	C2H4Br2	Standard Curation and Provided RID
DTXRID7016339045	epa_amtic		1,2-dichloropropane	DTXSID0020448	1,2-Dichloropropane	78-87-5	Mixture of Stereoisomers	KNKRKFALVUDBJE-UHFFFAOYNA-N	C3H6Cl2	Standard Curation and Provided RID
DTXRID5016339046	epa_amtic		1,3-butadiene	DTXSID3020203	1,3-Butadiene	106-99-0	Single Compound	KAKZBPTYRLMSJV-UHFFFAOYSA-N	C4H6	Standard Curation and Provided RID
DTXRID3016339047	epa_amtic		1,3-dichloropropene(total)	DTXSID1022057	1,3-Dichloropropene	542-75-6	Mixture of Stereoisomers	UOORRWUZONOOLO-UHFFFAOYSA-N	C3H4Cl2	Standard Curation and Provided RID
DTXRID1016339048	epa_amtic		1,4-dioxane	DTXSID4020533	1,4-Dioxane	123-91-1	Single Compound	RYHBNJHYFVUHQT-UHFFFAOYSA-N	C4H8O2	Standard Curation and Provided RID
DTXRID9016339049	epa_amtic		2,2',3,3',4,4',5,5',6-nonachlorobiphenyl (tsp) stp	DTXSID30190509	Sodium 3-(trimethylsilyl)propionate	37013-20-0	Single Compound	OIIWPAYIXDCDNL-UHFFFAOYSA-M	C6H13NaO2Si	Standard Curation and Provided RID
DTXRID4016339050	epa_amtic		2,2',3,3',4,4',5,5'-octachlorobiphenyl (tsp) stp	DTXSID30190509	Sodium 3-(trimethylsilyl)propionate	37013-20-0	Single Compound	OIIWPAYIXDCDNL-UHFFFAOYSA-M	C6H13NaO2Si	Standard Curation and Provided RID
DTXRID2016339051	epa_amtic		2,2',3,3',4,4'-hexachlorobiphenyl (tsp) stp	DTXSID30190509	Sodium 3-(trimethylsilyl)propionate	37013-20-0	Single Compound	OIIWPAYIXDCDNL-UHFFFAOYSA-M	C6H13NaO2Si	Standard Curation and Provided RID
DTXRID0016339052	epa_amtic		2,2',3,3',4,5,5',6'-octachlorobiphenyl (tsp) stp	DTXSID30190509	Sodium 3-(trimethylsilyl)propionate	37013-20-0	Single Compound	OIIWPAYIXDCDNL-UHFFFAOYSA-M	C6H13NaO2Si	Standard Curation and Provided RID
DTXRID8016339053	epa_amtic		2,2',3,3',4,5,5'-heptachlorobiphenyl (tsp) stp	DTXSID30190509	Sodium 3-(trimethylsilyl)propionate	37013-20-0	Single Compound	OIIWPAYIXDCDNL-UHFFFAOYSA-M	C6H13NaO2Si	Standard Curation and Provided RID
DTXRID6016339054	epa_amtic		2,2',3,3',4,5',6,6'-octachlorobiphenyl (tsp) stp	DTXSID30190509	Sodium 3-(trimethylsilyl)propionate	37013-20-0	Single Compound	OIIWPAYIXDCDNL-UHFFFAOYSA-M	C6H13NaO2Si	Standard Curation and Provided RID
DTXRID4016339055	epa_amtic		2,2',3,3',4,5,6'-heptachlorobiphenyl (tsp) stp	DTXSID30190509	Sodium 3-(trimethylsilyl)propionate	37013-20-0	Single Compound	OIIWPAYIXDCDNL-UHFFFAOYSA-M	C6H13NaO2Si	Standard Curation and Provided RID
DTXRID2016339056	epa_amtic		2,2',3,3',4,5',6'-heptachlorobiphenyl (tsp) stp	DTXSID30190509	Sodium 3-(trimethylsilyl)propionate	37013-20-0	Single Compound	OIIWPAYIXDCDNL-UHFFFAOYSA-M	C6H13NaO2Si	Standard Curation and Provided RID
DTXRID0016339057	epa_amtic		2,2',3,3',4,5'-hexachlorobiphenyl (tsp) stp	DTXSID30190509	Sodium 3-(trimethylsilyl)propionate	37013-20-0	Single Compound	OIIWPAYIXDCDNL-UHFFFAOYSA-M	C6H13NaO2Si	Standard Curation and Provided RID
DTXRID8016339058	epa_amtic		2,2',3,3',4-pentachlorobiphenyl (tsp) stp	DTXSID30190509	Sodium 3-(trimethylsilyl)propionate	37013-20-0	Single Compound	OIIWPAYIXDCDNL-UHFFFAOYSA-M	C6H13NaO2Si	Standard Curation and Provided RID
DTXRID6016339059	epa_amtic		2,2',3,3',5,5',6-heptachlorobiphenyl (tsp) stp	DTXSID30190509	Sodium 3-(trimethylsilyl)propionate	37013-20-0	Single Compound	OIIWPAYIXDCDNL-UHFFFAOYSA-M	C6H13NaO2Si	Standard Curation and Provided RID
DTXRID1016339060	epa_amtic		2,2',3,3',5-pentachlorobiphenyl (tsp) stp	DTXSID30190509	Sodium 3-(trimethylsilyl)propionate	37013-20-0	Single Compound	OIIWPAYIXDCDNL-UHFFFAOYSA-M	C6H13NaO2Si	Standard Curation and Provided RID
DTXRID9016339061	epa_amtic		2,2',3,3',6-pentachlorobiphenyl (tsp) stp	DTXSID30190509	Sodium 3-(trimethylsilyl)propionate	37013-20-0	Single Compound	OIIWPAYIXDCDNL-UHFFFAOYSA-M	C6H13NaO2Si	Standard Curation and Provided RID
DTXRID7016339062	epa_amtic		2,2',3,3'-tetrachlorobiphenyl (tsp) stp	DTXSID30190509	Sodium 3-(trimethylsilyl)propionate	37013-20-0	Single Compound	OIIWPAYIXDCDNL-UHFFFAOYSA-M	C6H13NaO2Si	Standard Curation and Provided RID
DTXRID5016339063	epa_amtic		2,2',3,4,4',5,5'-heptachlorobiphenyl (tsp) stp	DTXSID30190509	Sodium 3-(trimethylsilyl)propionate	37013-20-0	Single Compound	OIIWPAYIXDCDNL-UHFFFAOYSA-M	C6H13NaO2Si	Standard Curation and Provided RID
DTXRID3016339064	epa_amtic		2,2',3,4,4',5',6-heptachlorobiphenyl (tsp) stp	DTXSID30190509	Sodium 3-(trimethylsilyl)propionate	37013-20-0	Single Compound	OIIWPAYIXDCDNL-UHFFFAOYSA-M	C6H13NaO2Si	Standard Curation and Provided RID
DTXRID1016339065	epa_amtic		2,2',3,4,4'-pentachlorobiphenyl (tsp) stp	DTXSID30190509	Sodium 3-(trimethylsilyl)propionate	37013-20-0	Single Compound	OIIWPAYIXDCDNL-UHFFFAOYSA-M	C6H13NaO2Si	Standard Curation and Provided RID
DTXRID9016339066	epa_amtic		2,2',3,4,5,5',6-heptachlorobiphenyl (tsp) stp	DTXSID30190509	Sodium 3-(trimethylsilyl)propionate	37013-20-0	Single Compound	OIIWPAYIXDCDNL-UHFFFAOYSA-M	C6H13NaO2Si	Standard Curation and Provided RID
DTXRID7016339067	epa_amtic		2,2',3,4',5,5',6-heptachlorobiphenyl (tsp) stp	DTXSID30190509	Sodium 3-(trimethylsilyl)propionate	37013-20-0	Single Compound	OIIWPAYIXDCDNL-UHFFFAOYSA-M	C6H13NaO2Si	Standard Curation and Provided RID
DTXRID5016339068	epa_amtic		2,2',3,4,5,5'-hexachlorobiphenyl (tsp) stp	DTXSID30190509	Sodium 3-(trimethylsilyl)propionate	37013-20-0	Single Compound	OIIWPAYIXDCDNL-UHFFFAOYSA-M	C6H13NaO2Si	Standard Curation and Provided RID
DTXRID3016339069	epa_amtic		2,2',3,4',5,5'-hexachlorobiphenyl (tsp) stp	DTXSID30190509	Sodium 3-(trimethylsilyl)propionate	37013-20-0	Single Compound	OIIWPAYIXDCDNL-UHFFFAOYSA-M	C6H13NaO2Si	Standard Curation and Provided RID
DTXRID8016339070	epa_amtic		2,2',3,4',5',6-hexachlorobiphenyl (tsp) stp	DTXSID30190509	Sodium 3-(trimethylsilyl)propionate	37013-20-0	Single Compound	OIIWPAYIXDCDNL-UHFFFAOYSA-M	C6H13NaO2Si	Standard Curation and Provided RID
DTXRID6016339071	epa_amtic		2,2',3,4,5'-pentachlorobiphenyl (tsp) stp	DTXSID30190509	Sodium 3-(trimethylsilyl)propionate	37013-20-0	Single Compound	OIIWPAYIXDCDNL-UHFFFAOYSA-M	C6H13NaO2Si	Standard Curation and Provided RID
DTXRID4016339072	epa_amtic		2,2',3,4',5'-pentachlorobiphenyl (tsp) stp	DTXSID30190509	Sodium 3-(trimethylsilyl)propionate	37013-20-0	Single Compound	OIIWPAYIXDCDNL-UHFFFAOYSA-M	C6H13NaO2Si	Standard Curation and Provided RID
DTXRID2016339073	epa_amtic		2,2',3,4,6'-pentachlorobiphenyl (tsp) stp	DTXSID30190509	Sodium 3-(trimethylsilyl)propionate	37013-20-0	Single Compound	OIIWPAYIXDCDNL-UHFFFAOYSA-M	C6H13NaO2Si	Standard Curation and Provided RID
DTXRID0016339074	epa_amtic		2,2',3,4',6-pentachlorobiphenyl (tsp) stp	DTXSID30190509	Sodium 3-(trimethylsilyl)propionate	37013-20-0	Single Compound	OIIWPAYIXDCDNL-UHFFFAOYSA-M	C6H13NaO2Si	Standard Curation and Provided RID
DTXRID8016339075	epa_amtic		2,2',3,5,5',6-hexachlorobiphenyl (tsp) stp	DTXSID30190509	Sodium 3-(trimethylsilyl)propionate	37013-20-0	Single Compound	OIIWPAYIXDCDNL-UHFFFAOYSA-M	C6H13NaO2Si	Standard Curation and Provided RID
DTXRID6016339076	epa_amtic		2,2',3,5,5'-pentachlorobiphenyl (tsp) stp	DTXSID30190509	Sodium 3-(trimethylsilyl)propionate	37013-20-0	Single Compound	OIIWPAYIXDCDNL-UHFFFAOYSA-M	C6H13NaO2Si	Standard Curation and Provided RID
DTXRID4016339077	epa_amtic		2,2',3,5',6-pentachlorobiphenyl (tsp) stp	DTXSID30190509	Sodium 3-(trimethylsilyl)propionate	37013-20-0	Single Compound	OIIWPAYIXDCDNL-UHFFFAOYSA-M	C6H13NaO2Si	Standard Curation and Provided RID
DTXRID2016339078	epa_amtic		2,2',3,5'-tetrachlorobiphenyl (tsp) stp	DTXSID30190509	Sodium 3-(trimethylsilyl)propionate	37013-20-0	Single Compound	OIIWPAYIXDCDNL-UHFFFAOYSA-M	C6H13NaO2Si	Standard Curation and Provided RID
DTXRID0016339079	epa_amtic		2,2',3,6'-tetrachlorobiphenyl (tsp) stp	DTXSID30190509	Sodium 3-(trimethylsilyl)propionate	37013-20-0	Single Compound	OIIWPAYIXDCDNL-UHFFFAOYSA-M	C6H13NaO2Si	Standard Curation and Provided RID
DTXRID5016339080	epa_amtic		2,2',3,6-tetrachlorobiphenyl (tsp) stp	DTXSID30190509	Sodium 3-(trimethylsilyl)propionate	37013-20-0	Single Compound	OIIWPAYIXDCDNL-UHFFFAOYSA-M	C6H13NaO2Si	Standard Curation and Provided RID
DTXRID3016339081	epa_amtic		2,2',4,4',5-pentachlorobiphenyl (tsp) stp	DTXSID30190509	Sodium 3-(trimethylsilyl)propionate	37013-20-0	Single Compound	OIIWPAYIXDCDNL-UHFFFAOYSA-M	C6H13NaO2Si	Standard Curation and Provided RID
DTXRID1016339082	epa_amtic		2,2',4,5,5'-pentachlorobiphenyl (tsp) stp	DTXSID30190509	Sodium 3-(trimethylsilyl)propionate	37013-20-0	Single Compound	OIIWPAYIXDCDNL-UHFFFAOYSA-M	C6H13NaO2Si	Standard Curation and Provided RID
DTXRID9016339083	epa_amtic		2,2',4,5'-tetrachlorobiphenyl (tsp) stp	DTXSID30190509	Sodium 3-(trimethylsilyl)propionate	37013-20-0	Single Compound	OIIWPAYIXDCDNL-UHFFFAOYSA-M	C6H13NaO2Si	Standard Curation and Provided RID
DTXRID7016339084	epa_amtic		2,2,4-trimethylpentane	DTXSID7024370	2,2,4-Trimethylpentane	540-84-1	Single Compound	NHTMVDHEPJAVLT-UHFFFAOYSA-N	C8H18	Standard Curation and Provided RID
DTXRID5016339085	epa_amtic		2,2',5,5'-tetrachlorobiphenyl (tsp) stp	DTXSID30190509	Sodium 3-(trimethylsilyl)propionate	37013-20-0	Single Compound	OIIWPAYIXDCDNL-UHFFFAOYSA-M	C6H13NaO2Si	Standard Curation and Provided RID
DTXRID3016339086	epa_amtic		2,2',5,6'-tetrachlorobiphenyl (tsp) stp	DTXSID30190509	Sodium 3-(trimethylsilyl)propionate	37013-20-0	Single Compound	OIIWPAYIXDCDNL-UHFFFAOYSA-M	C6H13NaO2Si	Standard Curation and Provided RID
DTXRID1016339087	epa_amtic		2,2',5-trichlorobiphenyl (tsp) stp	DTXSID30190509	Sodium 3-(trimethylsilyl)propionate	37013-20-0	Single Compound	OIIWPAYIXDCDNL-UHFFFAOYSA-M	C6H13NaO2Si	Standard Curation and Provided RID
DTXRID9016339088	epa_amtic		2,2',6-trichlorobiphenyl (tsp) stp	DTXSID30190509	Sodium 3-(trimethylsilyl)propionate	37013-20-0	Single Compound	OIIWPAYIXDCDNL-UHFFFAOYSA-M	C6H13NaO2Si	Standard Curation and Provided RID
DTXRID7016339089	epa_amtic		2,3,3',4,4',5-hexachlorobiphenyl (tsp) stp	DTXSID30190509	Sodium 3-(trimethylsilyl)propionate	37013-20-0	Single Compound	OIIWPAYIXDCDNL-UHFFFAOYSA-M	C6H13NaO2Si	Standard Curation and Provided RID
DTXRID2016339090	epa_amtic		2,3,3',4,4',6-hexachlorobiphenyl (tsp) stp	DTXSID30190509	Sodium 3-(trimethylsilyl)propionate	37013-20-0	Single Compound	OIIWPAYIXDCDNL-UHFFFAOYSA-M	C6H13NaO2Si	Standard Curation and Provided RID
DTXRID0016339091	epa_amtic		2,3,3',4',5,5',6-heptachlorobiphenyl (tsp) stp	DTXSID30190509	Sodium 3-(trimethylsilyl)propionate	37013-20-0	Single Compound	OIIWPAYIXDCDNL-UHFFFAOYSA-M	C6H13NaO2Si	Standard Curation and Provided RID
DTXRID8016339092	epa_amtic		2,3',4,4',5,5',-hexachlorobiphenyl (tsp) stp	DTXSID30190509	Sodium 3-(trimethylsilyl)propionate	37013-20-0	Single Compound	OIIWPAYIXDCDNL-UHFFFAOYSA-M	C6H13NaO2Si	Standard Curation and Provided RID
DTXRID6016339093	epa_amtic		2,3',4,4',5-pentachlorobiphenyl (tsp) stp	DTXSID30190509	Sodium 3-(trimethylsilyl)propionate	37013-20-0	Single Compound	OIIWPAYIXDCDNL-UHFFFAOYSA-M	C6H13NaO2Si	Standard Curation and Provided RID
DTXRID4016339094	epa_amtic		2,3',4,4'-tetrachlorobiphenyl (tsp) stp	DTXSID30190509	Sodium 3-(trimethylsilyl)propionate	37013-20-0	Single Compound	OIIWPAYIXDCDNL-UHFFFAOYSA-M	C6H13NaO2Si	Standard Curation and Provided RID
DTXRID2016339095	epa_amtic		2,3,4',5-tetrachlorobiphenyl (tsp) stp	DTXSID30190509	Sodium 3-(trimethylsilyl)propionate	37013-20-0	Single Compound	OIIWPAYIXDCDNL-UHFFFAOYSA-M	C6H13NaO2Si	Standard Curation and Provided RID
DTXRID0016339096	epa_amtic		2,3',4',5-tetrachlorobiphenyl (tsp) stp	DTXSID30190509	Sodium 3-(trimethylsilyl)propionate	37013-20-0	Single Compound	OIIWPAYIXDCDNL-UHFFFAOYSA-M	C6H13NaO2Si	Standard Curation and Provided RID
DTXRID8016339097	epa_amtic		2,3,4'-trichlorobiphenyl (tsp) stp	DTXSID30190509	Sodium 3-(trimethylsilyl)propionate	37013-20-0	Single Compound	OIIWPAYIXDCDNL-UHFFFAOYSA-M	C6H13NaO2Si	Standard Curation and Provided RID
DTXRID6016339098	epa_amtic		2,3',4'-trichlorobiphenyl (tsp) stp	DTXSID30190509	Sodium 3-(trimethylsilyl)propionate	37013-20-0	Single Compound	OIIWPAYIXDCDNL-UHFFFAOYSA-M	C6H13NaO2Si	Standard Curation and Provided RID
DTXRID4016339099	epa_amtic		2,3',4-trichlorobiphenyl (tsp) stp	DTXSID30190509	Sodium 3-(trimethylsilyl)propionate	37013-20-0	Single Compound	OIIWPAYIXDCDNL-UHFFFAOYSA-M	C6H13NaO2Si	Standard Curation and Provided RID
DTXRID5016339100	epa_amtic		2,3',5-trichlorobiphenyl (tsp) stp	DTXSID30190509	Sodium 3-(trimethylsilyl)propionate	37013-20-0	Single Compound	OIIWPAYIXDCDNL-UHFFFAOYSA-M	C6H13NaO2Si	Standard Curation and Provided RID
DTXRID3016339101	epa_amtic		2,3',6-trichlorobiphenyl (tsp) stp	DTXSID30190509	Sodium 3-(trimethylsilyl)propionate	37013-20-0	Single Compound	OIIWPAYIXDCDNL-UHFFFAOYSA-M	C6H13NaO2Si	Standard Curation and Provided RID
DTXRID1016339102	epa_amtic		2,3'-dichlorobiphenyl (tsp) stp	DTXSID30190509	Sodium 3-(trimethylsilyl)propionate	37013-20-0	Single Compound	OIIWPAYIXDCDNL-UHFFFAOYSA-M	C6H13NaO2Si	Standard Curation and Provided RID
DTXRID9016339103	epa_amtic		2,4,4',5-tetrachlorobiphenyl (tsp) stp	DTXSID30190509	Sodium 3-(trimethylsilyl)propionate	37013-20-0	Single Compound	OIIWPAYIXDCDNL-UHFFFAOYSA-M	C6H13NaO2Si	Standard Curation and Provided RID
DTXRID7016339104	epa_amtic		2,4'-dichlorobiphenyl (tsp) stp	DTXSID30190509	Sodium 3-(trimethylsilyl)propionate	37013-20-0	Single Compound	OIIWPAYIXDCDNL-UHFFFAOYSA-M	C6H13NaO2Si	Standard Curation and Provided RID
DTXRID5016339105	epa_amtic		2,7-dimethylnaphthalene (tsp) stp	DTXSID30190509	Sodium 3-(trimethylsilyl)propionate	37013-20-0	Single Compound	OIIWPAYIXDCDNL-UHFFFAOYSA-M	C6H13NaO2Si	Standard Curation and Provided RID
DTXRID3016339106	epa_amtic		2-chloro-1,3-butadiene	DTXSID5020316	Chloroprene	126-99-8	Single Compound	YACLQRRMGMJLJV-UHFFFAOYSA-N	C4H5Cl	Standard Curation and Provided RID
DTXRID1016339107	epa_amtic		3,3',4,4',5,5'-hexachlorobiphenyl (tsp) stp	DTXSID30190509	Sodium 3-(trimethylsilyl)propionate	37013-20-0	Single Compound	OIIWPAYIXDCDNL-UHFFFAOYSA-M	C6H13NaO2Si	Standard Curation and Provided RID
DTXRID9016339108	epa_amtic		3,3',4,4',5-pentachlorobiphenyl (tsp) stp	DTXSID30190509	Sodium 3-(trimethylsilyl)propionate	37013-20-0	Single Compound	OIIWPAYIXDCDNL-UHFFFAOYSA-M	C6H13NaO2Si	Standard Curation and Provided RID
DTXRID7016339109	epa_amtic		3,3'-dichlorobiphenyl (tsp) stp	DTXSID30190509	Sodium 3-(trimethylsilyl)propionate	37013-20-0	Single Compound	OIIWPAYIXDCDNL-UHFFFAOYSA-M	C6H13NaO2Si	Standard Curation and Provided RID
DTXRID2016339110	epa_amtic		3-chloropropene	DTXSID4039231	Allyl chloride	107-05-1	Single Compound	OSDWBNJEKMUWAV-UHFFFAOYSA-N	C3H5Cl	Standard Curation and Provided RID
DTXRID0016339111	epa_amtic		4-methyl-2-pentanone	DTXSID5021889	4-Methyl-2-pentanone	108-10-1	Single Compound	NTIZESTWPVYFNL-UHFFFAOYSA-N	C6H12O	Standard Curation and Provided RID
DTXRID8016339112	epa_amtic		9h-fluorene (total tsp & vapor)	DTXSID8024105	Fluorene	86-73-7	Single Compound	NIHNNTQXNPWCJQ-UHFFFAOYSA-N	C13H10	Standard Curation and Provided RID
DTXRID6016339113	epa_amtic		acenaphthene (total tsp & vapor)	DTXSID3021774	Acenaphthene	83-32-9	Single Compound	CWRYPZZKDGJXCA-UHFFFAOYSA-N	C12H10	Standard Curation and Provided RID
DTXRID4016339114	epa_amtic		acenaphthylene (total tsp & vapor)	DTXSID3023845	Acenaphthylene	208-96-8	Single Compound	HXGDTGSAIMULJN-UHFFFAOYSA-N	C12H8	Standard Curation and Provided RID
DTXRID2016339115	epa_amtic		acetaldehyde	DTXSID5039224	Acetaldehyde	75-07-0	Single Compound	IKHGUXGNUITLKF-UHFFFAOYSA-N	C2H4O	Standard Curation and Provided RID
DTXRID0016339116	epa_amtic		acetonitrile	DTXSID7020009	Acetonitrile	75-05-8	Single Compound	WEVYAHXRMPXWCK-UHFFFAOYSA-N	C2H3N	Standard Curation and Provided RID
DTXRID8016339117	epa_amtic		acrolein - verified	DTXSID5020023	Acrolein	107-02-8	Single Compound	HGINCPLSRVDWNT-UHFFFAOYSA-N	C3H4O	Standard Curation and Provided RID
DTXRID6016339118	epa_amtic		acrylonitrile	DTXSID5020029	Acrylonitrile	107-13-1	Single Compound	NLHHRLWOUZZQLW-UHFFFAOYSA-N	C3H3N	Standard Curation and Provided RID
DTXRID4016339119	epa_amtic		alpha-chlorotoluene	DTXSID0020153	Benzyl chloride	100-44-7	Single Compound	KCXMKQUNVWSEMD-UHFFFAOYSA-N	C7H7Cl	Standard Curation and Provided RID
DTXRID9016339120	epa_amtic		anthracene (total tsp & vapor)	DTXSID0023878	Anthracene	120-12-7	Single Compound	MWPLVEDNUUSJAV-UHFFFAOYSA-N	C14H10	Standard Curation and Provided RID
DTXRID7016339121	epa_amtic		antimony (pm10)	DTXSID5023879	Antimony	7440-36-0	Single Compound	WATWJIUSRGPENY-UHFFFAOYSA-N	Sb	Standard Curation and Provided RID
DTXRID5016339122	epa_amtic		antimony (pm2.5)	DTXSID5023879	Antimony	7440-36-0	Single Compound	WATWJIUSRGPENY-UHFFFAOYSA-N	Sb	Standard Curation and Provided RID
DTXRID3016339123	epa_amtic		antimony (tsp)	DTXSID5023879	Antimony	7440-36-0	Single Compound	WATWJIUSRGPENY-UHFFFAOYSA-N	Sb	Standard Curation and Provided RID
DTXRID1016339124	epa_amtic		antimony (tsp) lc	DTXSID30190509	Sodium 3-(trimethylsilyl)propionate	37013-20-0	Single Compound	OIIWPAYIXDCDNL-UHFFFAOYSA-M	C6H13NaO2Si	Standard Curation and Provided RID
DTXRID9016339125	epa_amtic		antimony pm10 lc	DTXSID5023879	Antimony	7440-36-0	Single Compound	WATWJIUSRGPENY-UHFFFAOYSA-N	Sb	Standard Curation and Provided RID
DTXRID7016339126	epa_amtic		arsenic (pm10)	DTXSID4023886	Arsenic	7440-38-2	Single Compound	RQNWIZPPADIBDY-UHFFFAOYSA-N	As	Standard Curation and Provided RID
DTXRID5016339127	epa_amtic		arsenic (pm2.5)	DTXSID4023886	Arsenic	7440-38-2	Single Compound	RQNWIZPPADIBDY-UHFFFAOYSA-N	As	Standard Curation and Provided RID
DTXRID3016339128	epa_amtic		arsenic (tsp)	DTXSID4023886	Arsenic	7440-38-2	Single Compound	RQNWIZPPADIBDY-UHFFFAOYSA-N	As	Standard Curation and Provided RID
DTXRID1016339129	epa_amtic		arsenic (tsp) lc	DTXSID30190509	Sodium 3-(trimethylsilyl)propionate	37013-20-0	Single Compound	OIIWPAYIXDCDNL-UHFFFAOYSA-M	C6H13NaO2Si	Standard Curation and Provided RID
DTXRID6016339130	epa_amtic		arsenic pm10 lc	DTXSID4023886	Arsenic	7440-38-2	Single Compound	RQNWIZPPADIBDY-UHFFFAOYSA-N	As	Standard Curation and Provided RID
DTXRID4016339131	epa_amtic		benzene	DTXSID3039242	Benzene	71-43-2	Single Compound	UHOVQNZJYSORNB-UHFFFAOYSA-N	C6H6	Standard Curation and Provided RID
DTXRID2016339132	epa_amtic		benzo(a)anthracene (total tsp & vapor)	DTXSID5023902	Benz(a)anthracene	56-55-3	Single Compound	DXBHBZVCASKNBY-UHFFFAOYSA-N	C18H12	Standard Curation and Provided RID
DTXRID0016339133	epa_amtic		benzo(a)pyrene (total tsp & vapor)	DTXSID90273928	Benzopyrene	73467-76-2	Mixture/Formulation			Standard Curation and Provided RID
DTXRID8016339134	epa_amtic		benzo[b]fluoranthene	DTXSID0023907	Benzo(b)fluoranthene	205-99-2	Single Compound	FTOVXSOBNPWTSH-UHFFFAOYSA-N	C20H12	Standard Curation and Provided RID
DTXRID6016339135	epa_amtic		benzo[e]pyrene(tsp)	DTXSID3023764	Benzo(e)pyrene	192-97-2	Single Compound	TXVHTIQJNYSSKO-UHFFFAOYSA-N	C20H12	Standard Curation and Provided RID
DTXRID4016339136	epa_amtic		benzo[g,h,i]perylene	DTXSID5023908	Benzo(g,h,i)perylene	191-24-2	Single Compound	GYFAGKUZYNFMBN-UHFFFAOYSA-N	C22H12	Standard Curation and Provided RID
DTXRID2016339137	epa_amtic		benzo[k]fluoranthene	DTXSID0023909	Benzo(k)fluoranthene	207-08-9	Single Compound	HAXBIWFMXWRORI-UHFFFAOYSA-N	C20H12	Standard Curation and Provided RID
DTXRID0016339138	epa_amtic		beryllium (pm10)	DTXSID4023913	Beryllium	7440-41-7	Single Compound	ATBAMAFKBVZNFJ-UHFFFAOYSA-N	Be	Standard Curation and Provided RID
DTXRID8016339139	epa_amtic		beryllium (tsp)	DTXSID4023913	Beryllium	7440-41-7	Single Compound	ATBAMAFKBVZNFJ-UHFFFAOYSA-N	Be	Standard Curation and Provided RID
DTXRID3016339140	epa_amtic		beryllium (tsp) lc	DTXSID7063978	3-(Trimethylsilyl)propionic acid	5683-30-7	Single Compound	NONFLFDSOSZQHR-UHFFFAOYSA-N	C6H14O2Si	Standard Curation and Provided RID
DTXRID1016339141	epa_amtic		beryllium pm10 lc	DTXSID4023913	Beryllium	7440-41-7	Single Compound	ATBAMAFKBVZNFJ-UHFFFAOYSA-N	Be	Standard Curation and Provided RID
DTXRID9016339142	epa_amtic		bromomethane	DTXSID8020832	Methyl bromide	74-83-9	Single Compound	GZUXJHMPEANEGY-UHFFFAOYSA-N	CH3Br	Standard Curation and Provided RID
DTXRID7016339143	epa_amtic		cadmium (pm10)	DTXSID1023940	Cadmium	7440-43-9	Single Compound	BDOSMKKIYDKNTQ-UHFFFAOYSA-N	Cd	Standard Curation and Provided RID
DTXRID5016339144	epa_amtic		cadmium (pm2.5)	DTXSID1023940	Cadmium	7440-43-9	Single Compound	BDOSMKKIYDKNTQ-UHFFFAOYSA-N	Cd	Standard Curation and Provided RID
DTXRID3016339145	epa_amtic		cadmium (tsp)	DTXSID1023940	Cadmium	7440-43-9	Single Compound	BDOSMKKIYDKNTQ-UHFFFAOYSA-N	Cd	Standard Curation and Provided RID
DTXRID1016339146	epa_amtic		cadmium (tsp) lc	DTXSID7063978	3-(Trimethylsilyl)propionic acid	5683-30-7	Single Compound	NONFLFDSOSZQHR-UHFFFAOYSA-N	C6H14O2Si	Standard Curation and Provided RID
DTXRID9016339147	epa_amtic		cadmium pm10 lc	DTXSID1023940	Cadmium	7440-43-9	Single Compound	BDOSMKKIYDKNTQ-UHFFFAOYSA-N	Cd	Standard Curation and Provided RID
DTXRID7016339148	epa_amtic		carbon disulfide	DTXSID6023947	Carbon disulfide	75-15-0	Single Compound	QGJOPFRUJISHPQ-UHFFFAOYSA-N	CS2	Standard Curation and Provided RID
DTXRID5016339149	epa_amtic		carbon tetrachloride	DTXSID8020250	Carbon tetrachloride	56-23-5	Single Compound	VZGDMQKNWNREIO-UHFFFAOYSA-N	CCl4	Standard Curation and Provided RID
DTXRID0016339150	epa_amtic		chlorine pm10 lc	DTXSID1020273	Chlorine	7782-50-5	Single Compound	KZBUYRJDOAKODT-UHFFFAOYSA-N	Cl2	Standard Curation and Provided RID
DTXRID8016339151	epa_amtic		chlorine pm2.5 lc	DTXSID1020273	Chlorine	7782-50-5	Single Compound	KZBUYRJDOAKODT-UHFFFAOYSA-N	Cl2	Standard Curation and Provided RID
DTXRID6016339152	epa_amtic		chlorobenzene	DTXSID4020298	Chlorobenzene	108-90-7	Single Compound	MVPPADPHJFYWMZ-UHFFFAOYSA-N	C6H5Cl	Standard Curation and Provided RID
DTXRID4016339153	epa_amtic		chloroethane	DTXSID1020302	Chloroethane	75-00-3	Single Compound	HRYZWHHZPQKTII-UHFFFAOYSA-N	C2H5Cl	Standard Curation and Provided RID
DTXRID2016339154	epa_amtic		chloroform	DTXSID1020306	Chloroform	67-66-3	Single Compound	HEDRZPFGACZZDS-UHFFFAOYSA-N	CHCl3	Standard Curation and Provided RID
DTXRID0016339155	epa_amtic		chloromethane	DTXSID0021541	Chloromethane	74-87-3	Single Compound	NEHMKBQYUWJMIP-UHFFFAOYSA-N	CH3Cl	Standard Curation and Provided RID
DTXRID8016339156	epa_amtic		chromium (pm10)	DTXSID3031022	Chromium	7440-47-3	Single Compound	VYZAMTAEIAYCRO-UHFFFAOYSA-N	Cr	Standard Curation and Provided RID
DTXRID6016339157	epa_amtic		chromium (pm2.5)	DTXSID3031022	Chromium	7440-47-3	Single Compound	VYZAMTAEIAYCRO-UHFFFAOYSA-N	Cr	Standard Curation and Provided RID
DTXRID4016339158	epa_amtic		chromium (tsp)	DTXSID3031022	Chromium	7440-47-3	Single Compound	VYZAMTAEIAYCRO-UHFFFAOYSA-N	Cr	Standard Curation and Provided RID
DTXRID2016339159	epa_amtic		chromium (tsp) lc	DTXSID7063978	3-(Trimethylsilyl)propionic acid	5683-30-7	Single Compound	NONFLFDSOSZQHR-UHFFFAOYSA-N	C6H14O2Si	Standard Curation and Provided RID
DTXRID7016339160	epa_amtic		chromium pm10 lc	DTXSID3031022	Chromium	7440-47-3	Single Compound	VYZAMTAEIAYCRO-UHFFFAOYSA-N	Cr	Standard Curation and Provided RID
DTXRID5016339161	epa_amtic		chromium vi	DTXSID7023982	Chromium (VI) ion	18540-29-9	Single Compound	JOPOVCBBYLSVDA-UHFFFAOYSA-N	Cr	Standard Curation and Provided RID
DTXRID3016339162	epa_amtic		chromium vi (lc)	DTXSID7023982	Chromium (VI) ion	18540-29-9	Single Compound	JOPOVCBBYLSVDA-UHFFFAOYSA-N	Cr	Standard Curation and Provided RID
DTXRID1016339163	epa_amtic		chrysene (total tsp & vapor)	DTXSID0022432	Chrysene	218-01-9	Single Compound	WDECIBYCCFPHNR-UHFFFAOYSA-N	C18H12	Standard Curation and Provided RID
DTXRID9016339164	epa_amtic		cis-1,3-dichloropropylene	DTXSID1032305	(Z)-Dichloropropene	10061-01-5	Single Compound	UOORRWUZONOOLO-UPHRSURJSA-N	C3H4Cl2	Standard Curation and Provided RID
DTXRID7016339165	epa_amtic		cobalt (pm10)	DTXSID1031040	Cobalt	7440-48-4	Single Compound	GUTLYIVDDKVIGB-UHFFFAOYSA-N	Co	Standard Curation and Provided RID
DTXRID5016339166	epa_amtic		cobalt (pm2.5)	DTXSID1031040	Cobalt	7440-48-4	Single Compound	GUTLYIVDDKVIGB-UHFFFAOYSA-N	Co	Standard Curation and Provided RID
DTXRID3016339167	epa_amtic		cobalt (tsp)	DTXSID1031040	Cobalt	7440-48-4	Single Compound	GUTLYIVDDKVIGB-UHFFFAOYSA-N	Co	Standard Curation and Provided RID
DTXRID1016339168	epa_amtic		cobalt (tsp) lc	DTXSID7063978	3-(Trimethylsilyl)propionic acid	5683-30-7	Single Compound	NONFLFDSOSZQHR-UHFFFAOYSA-N	C6H14O2Si	Standard Curation and Provided RID
DTXRID9016339169	epa_amtic		cobalt pm10 lc	DTXSID1031040	Cobalt	7440-48-4	Single Compound	GUTLYIVDDKVIGB-UHFFFAOYSA-N	Co	Standard Curation and Provided RID
DTXRID4016339170	epa_amtic		coronene	DTXSID5047740	Coronene	191-07-1	Single Compound	VPUGDVKSAQVFFS-UHFFFAOYSA-N	C24H12	Standard Curation and Provided RID
DTXRID2016339171	epa_amtic		dibenzo[a,h]anthracene	DTXSID9020409	Dibenz(a,h)anthracene	53-70-3	Single Compound	LHRCREOYAASXPZ-UHFFFAOYSA-N	C22H14	Standard Curation and Provided RID
DTXRID0016339172	epa_amtic		ethyl acrylate	DTXSID4020583	Ethyl acrylate	140-88-5	Single Compound	JIGUQPWFLRLWPJ-UHFFFAOYSA-N	C5H8O2	Standard Curation and Provided RID
DTXRID8016339173	epa_amtic		ethylbenzene	DTXSID3020596	Ethylbenzene	100-41-4	Single Compound	YNQLUTRBYVCPMQ-UHFFFAOYSA-N	C8H10	Standard Curation and Provided RID
DTXRID6016339174	epa_amtic		ethylene dichloride	DTXSID6020438	1,2-Dichloroethane	107-06-2	Single Compound	WSLDOOZREJYCGB-UHFFFAOYSA-N	C2H4Cl2	Standard Curation and Provided RID
DTXRID4016339175	epa_amtic		ethylene oxide	DTXSID0020600	Ethylene oxide	75-21-8	Single Compound	IAYPIBMASNFSPL-UHFFFAOYSA-N	C2H4O	Standard Curation and Provided RID
DTXRID2016339176	epa_amtic		fluoranthene (total tsp & vapor)	DTXSID3024104	Fluoranthene	206-44-0	Single Compound	GVEPBJHOBDJJJI-UHFFFAOYSA-N	C16H10	Standard Curation and Provided RID
DTXRID0016339177	epa_amtic		formaldehyde	DTXSID7020637	Formaldehyde	50-00-0	Single Compound	WSFSSNUMVMOOMR-UHFFFAOYSA-N	CH2O	Standard Curation and Provided RID
DTXRID8016339178	epa_amtic		hexachloro-1,3-butadiene	DTXSID7020683	Hexachloro-1,3-butadiene	87-68-3	Single Compound	RWNKSTSCBHKHTB-UHFFFAOYSA-N	C4Cl6	Standard Curation and Provided RID
DTXRID6016339179	epa_amtic		hexane	DTXSID0021917	n-Hexane	110-54-3	Single Compound	VLKZOEOYAKHREP-UHFFFAOYSA-N	C6H14	Standard Curation and Provided RID
DTXRID1016339180	epa_amtic		indeno[1,2,3-cd]pyrene	DTXSID8024153	Indeno(1,2,3-cd)pyrene	193-39-5	Single Compound	SXQBHARYMNFBPS-UHFFFAOYSA-N	C22H12	Standard Curation and Provided RID
DTXRID9016339181	epa_amtic		isopropylbenzene	DTXSID1021827	Cumene	98-82-8	Single Compound	RWGFKTVRMDUZSP-UHFFFAOYSA-N	C9H12	Standard Curation and Provided RID
DTXRID7016339182	epa_amtic		lead (pm10)	DTXSID2024161	Lead	7439-92-1	Single Compound	WABPQHHGFIMREM-UHFFFAOYSA-N	Pb	Standard Curation and Provided RID
DTXRID5016339183	epa_amtic		lead (pm2.5)	DTXSID2024161	Lead	7439-92-1	Single Compound	WABPQHHGFIMREM-UHFFFAOYSA-N	Pb	Standard Curation and Provided RID
DTXRID3016339184	epa_amtic		lead (tsp)	DTXSID2024161	Lead	7439-92-1	Single Compound	WABPQHHGFIMREM-UHFFFAOYSA-N	Pb	Standard Curation and Provided RID
DTXRID1016339185	epa_amtic		lead (tsp) lc frm/fem	DTXSID30190509	Sodium 3-(trimethylsilyl)propionate	37013-20-0	Single Compound	OIIWPAYIXDCDNL-UHFFFAOYSA-M	C6H13NaO2Si	Standard Curation and Provided RID
DTXRID9016339186	epa_amtic		lead (tsp) lc non-frm/fem	DTXSID30190509	Sodium 3-(trimethylsilyl)propionate	37013-20-0	Single Compound	OIIWPAYIXDCDNL-UHFFFAOYSA-M	C6H13NaO2Si	Standard Curation and Provided RID
DTXRID7016339187	epa_amtic		lead pm10 lc	DTXSID2024161	Lead	7439-92-1	Single Compound	WABPQHHGFIMREM-UHFFFAOYSA-N	Pb	Standard Curation and Provided RID
DTXRID5016339188	epa_amtic		lead pm10 lc frm/fem	DTXSID2024161	Lead	7439-92-1	Single Compound	WABPQHHGFIMREM-UHFFFAOYSA-N	Pb	Standard Curation and Provided RID
DTXRID3016339189	epa_amtic		m/p xylene	DTXSID2021446	Xylenes	1330-20-7	Mixture/Formulation			Standard Curation and Provided RID
DTXRID8016339190	epa_amtic		manganese (pm10)	DTXSID2024169	Manganese	7439-96-5	Single Compound	PWHULOQIROXLJO-UHFFFAOYSA-N	Mn	Standard Curation and Provided RID
DTXRID6016339191	epa_amtic		manganese (pm2.5)	DTXSID2024169	Manganese	7439-96-5	Single Compound	PWHULOQIROXLJO-UHFFFAOYSA-N	Mn	Standard Curation and Provided RID
DTXRID4016339192	epa_amtic		manganese (tsp)	DTXSID2024169	Manganese	7439-96-5	Single Compound	PWHULOQIROXLJO-UHFFFAOYSA-N	Mn	Standard Curation and Provided RID
DTXRID2016339193	epa_amtic		manganese (tsp) lc	DTXSID30190509	Sodium 3-(trimethylsilyl)propionate	37013-20-0	Single Compound	OIIWPAYIXDCDNL-UHFFFAOYSA-M	C6H13NaO2Si	Standard Curation and Provided RID
DTXRID0016339194	epa_amtic		manganese pm10 lc	DTXSID2024169	Manganese	7439-96-5	Single Compound	PWHULOQIROXLJO-UHFFFAOYSA-N	Mn	Standard Curation and Provided RID
DTXRID8016339195	epa_amtic		mercury (pm10)	DTXSID1024172	Mercury	7439-97-6	Single Compound	QSHDDOUJBYECFT-UHFFFAOYSA-N	Hg	Standard Curation and Provided RID
DTXRID6016339196	epa_amtic		mercury (pm2.5)	DTXSID1024172	Mercury	7439-97-6	Single Compound	QSHDDOUJBYECFT-UHFFFAOYSA-N	Hg	Standard Curation and Provided RID
DTXRID4016339197	epa_amtic		mercury (tsp)	DTXSID1024172	Mercury	7439-97-6	Single Compound	QSHDDOUJBYECFT-UHFFFAOYSA-N	Hg	Standard Curation and Provided RID
DTXRID2016339198	epa_amtic		mercury (vapor)	DTXSID1024172	Mercury	7439-97-6	Single Compound	QSHDDOUJBYECFT-UHFFFAOYSA-N	Hg	Standard Curation and Provided RID
DTXRID0016339199	epa_amtic		mercury pm10 lc	DTXSID1024172	Mercury	7439-97-6	Single Compound	QSHDDOUJBYECFT-UHFFFAOYSA-N	Hg	Standard Curation and Provided RID
DTXRID1016339200	epa_amtic		mercury, gaseous elemental	DTXSID1024172	Mercury	7439-97-6	Single Compound	QSHDDOUJBYECFT-UHFFFAOYSA-N	Hg	Standard Curation and Provided RID
DTXRID9016339201	epa_amtic		mercury, gaseous oxide							Standard Curation and Provided RID
DTXRID7016339202	epa_amtic		mercury, particulate-bound	DTXSID1024172	Mercury	7439-97-6	Single Compound	QSHDDOUJBYECFT-UHFFFAOYSA-N	Hg	Standard Curation and Provided RID
DTXRID5016339203	epa_amtic		methyl iodide	DTXSID0024187	Methyl iodide	74-88-4	Single Compound	INQOMBQAUSQDDS-UHFFFAOYSA-N	CH3I	Standard Curation and Provided RID
DTXRID3016339204	epa_amtic		methyl methacrylate	DTXSID2020844	Methyl methacrylate	80-62-6	Single Compound	VVQNEPGJFQJSBK-UHFFFAOYSA-N	C5H8O2	Standard Curation and Provided RID
DTXRID1016339205	epa_amtic		methyl tert-butyl ether	DTXSID3020833	Methyl tert-butyl ether	1634-04-4	Single Compound	BZLVMXJERCGZMT-UHFFFAOYSA-N	C5H12O	Standard Curation and Provided RID
DTXRID9016339206	epa_amtic		methylene chloride	DTXSID0020868	Dichloromethane	75-09-2	Single Compound	YMWUJEATGCHHMB-UHFFFAOYSA-N	CH2Cl2	Standard Curation and Provided RID
DTXRID7016339207	epa_amtic		mixture pcb 105/132/153 (tsp) stp	DTXSID30190509	Sodium 3-(trimethylsilyl)propionate	37013-20-0	Single Compound	OIIWPAYIXDCDNL-UHFFFAOYSA-M	C6H13NaO2Si	Standard Curation and Provided RID
DTXRID5016339208	epa_amtic		mixture pcb 135/144 (tsp) stp	DTXSID30190509	Sodium 3-(trimethylsilyl)propionate	37013-20-0	Single Compound	OIIWPAYIXDCDNL-UHFFFAOYSA-M	C6H13NaO2Si	Standard Curation and Provided RID
DTXRID3016339209	epa_amtic		mixture pcb 138/163 (tsp) stp	DTXSID30190509	Sodium 3-(trimethylsilyl)propionate	37013-20-0	Single Compound	OIIWPAYIXDCDNL-UHFFFAOYSA-M	C6H13NaO2Si	Standard Curation and Provided RID
DTXRID8016339210	epa_amtic		mixture pcb 15/17 (tsp) stp	DTXSID30190509	Sodium 3-(trimethylsilyl)propionate	37013-20-0	Single Compound	OIIWPAYIXDCDNL-UHFFFAOYSA-M	C6H13NaO2Si	Standard Curation and Provided RID
DTXRID6016339211	epa_amtic		mixture pcb 170/190 (tsp) stp	DTXSID30190509	Sodium 3-(trimethylsilyl)propionate	37013-20-0	Single Compound	OIIWPAYIXDCDNL-UHFFFAOYSA-M	C6H13NaO2Si	Standard Curation and Provided RID
DTXRID4016339212	epa_amtic		mixture pcb 171/202 (tsp) stp	DTXSID30190509	Sodium 3-(trimethylsilyl)propionate	37013-20-0	Single Compound	OIIWPAYIXDCDNL-UHFFFAOYSA-M	C6H13NaO2Si	Standard Curation and Provided RID
DTXRID2016339213	epa_amtic		mixture pcb 18/32 (tsp) stp	DTXSID30190509	Sodium 3-(trimethylsilyl)propionate	37013-20-0	Single Compound	OIIWPAYIXDCDNL-UHFFFAOYSA-M	C6H13NaO2Si	Standard Curation and Provided RID
DTXRID0016339214	epa_amtic		mixture pcb 203/196 (tsp) stp	DTXSID30190509	Sodium 3-(trimethylsilyl)propionate	37013-20-0	Single Compound	OIIWPAYIXDCDNL-UHFFFAOYSA-M	C6H13NaO2Si	Standard Curation and Provided RID
DTXRID8016339215	epa_amtic		mixture pcb 208/195 (tsp) stp	DTXSID30190509	Sodium 3-(trimethylsilyl)propionate	37013-20-0	Single Compound	OIIWPAYIXDCDNL-UHFFFAOYSA-M	C6H13NaO2Si	Standard Curation and Provided RID
DTXRID6016339216	epa_amtic		mixture pcb 28/31 (tsp) stp	DTXSID30190509	Sodium 3-(trimethylsilyl)propionate	37013-20-0	Single Compound	OIIWPAYIXDCDNL-UHFFFAOYSA-M	C6H13NaO2Si	Standard Curation and Provided RID
DTXRID4016339217	epa_amtic		mixture pcb 37/42 (tsp) stp	DTXSID30190509	Sodium 3-(trimethylsilyl)propionate	37013-20-0	Single Compound	OIIWPAYIXDCDNL-UHFFFAOYSA-M	C6H13NaO2Si	Standard Curation and Provided RID
DTXRID2016339218	epa_amtic		mixture pcb 41/71/64 (tsp) stp	DTXSID30190509	Sodium 3-(trimethylsilyl)propionate	37013-20-0	Single Compound	OIIWPAYIXDCDNL-UHFFFAOYSA-M	C6H13NaO2Si	Standard Curation and Provided RID
DTXRID0016339219	epa_amtic		mixture pcb 47/48 (tsp) stp	DTXSID30190509	Sodium 3-(trimethylsilyl)propionate	37013-20-0	Single Compound	OIIWPAYIXDCDNL-UHFFFAOYSA-M	C6H13NaO2Si	Standard Curation and Provided RID
DTXRID5016339220	epa_amtic		mixture pcb 56/60 (tsp) stp	DTXSID30190509	Sodium 3-(trimethylsilyl)propionate	37013-20-0	Single Compound	OIIWPAYIXDCDNL-UHFFFAOYSA-M	C6H13NaO2Si	Standard Curation and Provided RID
DTXRID3016339221	epa_amtic		mixture pcb 7/ 9 (tsp) stp	DTXSID30190509	Sodium 3-(trimethylsilyl)propionate	37013-20-0	Single Compound	OIIWPAYIXDCDNL-UHFFFAOYSA-M	C6H13NaO2Si	Standard Curation and Provided RID
DTXRID1016339222	epa_amtic		mixture pcb 77/110 (tsp) stp	DTXSID30190509	Sodium 3-(trimethylsilyl)propionate	37013-20-0	Single Compound	OIIWPAYIXDCDNL-UHFFFAOYSA-M	C6H13NaO2Si	Standard Curation and Provided RID
DTXRID9016339223	epa_amtic		m-xylene	DTXSID6026298	m-Xylene	108-38-3	Single Compound	IVSZLXZYQVIEFR-UHFFFAOYSA-N	C8H10	Standard Curation and Provided RID
DTXRID7016339224	epa_amtic		naphthalene	DTXSID8020913	Naphthalene	91-20-3	Single Compound	UFWIBTONFRDIAS-UHFFFAOYSA-N	C10H8	Standard Curation and Provided RID
DTXRID5016339225	epa_amtic		naphthalene (total tsp & vapor)	DTXSID8020913	Naphthalene	91-20-3	Single Compound	UFWIBTONFRDIAS-UHFFFAOYSA-N	C10H8	Standard Curation and Provided RID
DTXRID3016339226	epa_amtic		nickel (pm10)	DTXSID2020925	Nickel	7440-02-0	Single Compound	PXHVJJICTQNCMI-UHFFFAOYSA-N	Ni	Standard Curation and Provided RID
DTXRID1016339227	epa_amtic		nickel (pm2.5)	DTXSID2020925	Nickel	7440-02-0	Single Compound	PXHVJJICTQNCMI-UHFFFAOYSA-N	Ni	Standard Curation and Provided RID
DTXRID9016339228	epa_amtic		nickel (tsp)	DTXSID2020925	Nickel	7440-02-0	Single Compound	PXHVJJICTQNCMI-UHFFFAOYSA-N	Ni	Standard Curation and Provided RID
DTXRID7016339229	epa_amtic		nickel (tsp) lc	DTXSID30190509	Sodium 3-(trimethylsilyl)propionate	37013-20-0	Single Compound	OIIWPAYIXDCDNL-UHFFFAOYSA-M	C6H13NaO2Si	Standard Curation and Provided RID
DTXRID2016339230	epa_amtic		nickel pm10 lc	DTXSID2020925	Nickel	7440-02-0	Single Compound	PXHVJJICTQNCMI-UHFFFAOYSA-N	Ni	Standard Curation and Provided RID
DTXRID0016339231	epa_amtic		o-xylene	DTXSID3021807	o-Xylene	95-47-6	Single Compound	CTQNGGLPUBDAKN-UHFFFAOYSA-N	C8H10	Standard Curation and Provided RID
DTXRID8016339232	epa_amtic		p-dichlorobenzene	DTXSID1020431	1,4-Dichlorobenzene	106-46-7	Single Compound	OCJBOOLMMGQPQU-UHFFFAOYSA-N	C6H4Cl2	Standard Curation and Provided RID
DTXRID6016339233	epa_amtic		perylene (total tsp & vapor)	DTXSID4047753	Perylene	198-55-0	Single Compound	CSHWQDPOILHKBI-UHFFFAOYSA-N	C20H12	Standard Curation and Provided RID
DTXRID4016339234	epa_amtic		phenanthrene (total tsp & vapor)	DTXSID6024254	Phenanthrene	85-01-8	Single Compound	YNPNZTXNASCQKK-UHFFFAOYSA-N	C14H10	Standard Curation and Provided RID
DTXRID2016339235	epa_amtic		phosphorus pm10 lc	DTXSID1024382	Phosphorus	7723-14-0	Single Compound	OAICVXFJPJFONN-UHFFFAOYSA-N	P	Standard Curation and Provided RID
DTXRID0016339236	epa_amtic		phosphorus pm2.5 lc	DTXSID1024382	Phosphorus	7723-14-0	Single Compound	OAICVXFJPJFONN-UHFFFAOYSA-N	P	Standard Curation and Provided RID
DTXRID8016339237	epa_amtic		propanal	DTXSID2021658	Propanal	123-38-6	Single Compound	NBBJYMSMWIIQGU-UHFFFAOYSA-N	C3H6O	Standard Curation and Provided RID
DTXRID6016339238	epa_amtic		p-xylene	DTXSID2021868	p-Xylene	106-42-3	Single Compound	URLKBWYHVLBVBO-UHFFFAOYSA-N	C8H10	Standard Curation and Provided RID
DTXRID4016339239	epa_amtic		pyrene (total tsp & vapor)	DTXSID3024289	Pyrene	129-00-0	Single Compound	BBEAQIROQSPTKN-UHFFFAOYSA-N	C16H10	Standard Curation and Provided RID
DTXRID9016339240	epa_amtic		selenium (pm10)	DTXSID9021261	Selenium	7782-49-2	Single Compound	BUGBHKTXTAQXES-UHFFFAOYSA-N	Se	Standard Curation and Provided RID
DTXRID7016339241	epa_amtic		selenium (tsp)	DTXSID9021261	Selenium	7782-49-2	Single Compound	BUGBHKTXTAQXES-UHFFFAOYSA-N	Se	Standard Curation and Provided RID
DTXRID5016339242	epa_amtic		selenium (tsp) lc	DTXSID30190509	Sodium 3-(trimethylsilyl)propionate	37013-20-0	Single Compound	OIIWPAYIXDCDNL-UHFFFAOYSA-M	C6H13NaO2Si	Standard Curation and Provided RID
DTXRID3016339243	epa_amtic		selenium pm10 lc	DTXSID9021261	Selenium	7782-49-2	Single Compound	BUGBHKTXTAQXES-UHFFFAOYSA-N	Se	Standard Curation and Provided RID
DTXRID1016339244	epa_amtic		selenium pm2.5 lc	DTXSID9021261	Selenium	7782-49-2	Single Compound	BUGBHKTXTAQXES-UHFFFAOYSA-N	Se	Standard Curation and Provided RID
DTXRID9016339245	epa_amtic		styrene	DTXSID2021284	Styrene	100-42-5	Single Compound	PPBRXRYQALVLMV-UHFFFAOYSA-N	C8H8	Standard Curation and Provided RID
DTXRID7016339246	epa_amtic		tetrachloroethylene	DTXSID2021319	Tetrachloroethylene	127-18-4	Single Compound	CYTYCFOTNPOANT-UHFFFAOYSA-N	C2Cl4	Standard Curation and Provided RID
DTXRID5016339247	epa_amtic		toluene	DTXSID7021360	Toluene	108-88-3	Single Compound	YXFVVABEGXRONW-UHFFFAOYSA-N	C7H8	Standard Curation and Provided RID
DTXRID3016339248	epa_amtic		trans-1,3-dichloropropylene	DTXSID2042480	trans-1,3-Dichloropropene	10061-02-6	Single Compound	UOORRWUZONOOLO-OWOJBTEDSA-N	C3H4Cl2	Standard Curation and Provided RID
DTXRID1016339249	epa_amtic		tribromomethane	DTXSID1021374	Bromoform	75-25-2	Single Compound	DIKBFYAXUHHXCS-UHFFFAOYSA-N	CHBr3	Standard Curation and Provided RID
DTXRID6016339250	epa_amtic		trichloroethylene	DTXSID0021383	Trichloroethylene	79-01-6	Single Compound	XSTXAVWGXDQKEL-UHFFFAOYSA-N	C2HCl3	Standard Curation and Provided RID
DTXRID4016339251	epa_amtic		vinyl acetate	DTXSID3021431	Vinyl acetate	108-05-4	Single Compound	XTXRWKRVRITETP-UHFFFAOYSA-N	C4H6O2	Standard Curation and Provided RID
DTXRID2016339252	epa_amtic		vinyl bromide	DTXSID8021432	Vinyl bromide	593-60-2	Single Compound	INLLPKCGLOXCIV-UHFFFAOYSA-N	C2H3Br	Standard Curation and Provided RID
DTXRID0016339253	epa_amtic		vinyl chloride	DTXSID8021434	Vinyl chloride	75-01-4	Single Compound	BZHJMEDXRYGGRV-UHFFFAOYSA-N	C2H3Cl	Standard Curation and Provided RID
DTXRID8016339254	epa_amtic		xylene(s)	DTXSID2021446	Xylenes	1330-20-7	Mixture/Formulation			Standard Curation and Provided RID
DTXRID5016339286	epa_dmr		1,1-dichloropropene	DTXSID1029910	1,1-Dichloropropene	563-58-6	Single Compound	ZAIDIVBQUMFXEC-UHFFFAOYSA-N	C3H4Cl2	Standard Curation and Provided RID
DTXRID4016339332	epa_dmr		10:2 fluorotelomer acrylate	DTXSID9037743	10:2 Fluorotelomer acrylate	17741-60-5	Single Compound	FIAHOPQKBBASOY-UHFFFAOYSA-N	C15H7F21O2	Standard Curation and Provided RID
DTXRID0016339339	epa_dmr		2-(n-ethylperfluorooctanesulfonamido) acetic acid	DTXSID5062760	2-(N-Ethylperfluorooctanesulfonamido)acetic acid	2991-50-6	Single Compound	CKRXVVGETMYFIO-UHFFFAOYSA-N	C12H8F17NO4S	Standard Curation and Provided RID
DTXRID5016339340	epa_dmr		2-(n-methylperfluorooctanesulfonamido) acetic acid	DTXSID10624392	2-(N-Methylperfluorooctanesulfonamido)acetic acid	2355-31-9	Single Compound	QNDHIRFIMVNHBN-UHFFFAOYSA-N	C11H6F17NO4S	Standard Curation and Provided RID
DTXRID7016339349	epa_dmr		2,3,7,8-tcdd tec							Standard Curation and Provided RID
DTXRID8016339357	epa_dmr		2,4,5-tp(silvex) acids/salts, whole water sample	DTXSID0021387	2-(2,4,5-Trichlorophenoxy)propionic acid	93-72-1	Mixture of Stereoisomers	ZLSWBLPERHFHIS-UHFFFAOYNA-N	C9H7Cl3O3	Standard Curation and Provided RID
DTXRID2016339436	epa_dmr		8:2 fluorotelomer acrylate	DTXSID5067348	3,3,4,4,5,5,6,6,7,7,8,8,9,9,10,10,10-Heptadecafluordecylacrylate	27905-45-9	Single Compound	QUKRIOLKOHUUBM-UHFFFAOYSA-N	C13H7F17O2	Standard Curation and Provided RID
DTXRID0016339454	epa_dmr		adsorbable organic halides (aox)							Standard Curation and Provided RID
DTXRID5016339460	epa_dmr		aldrin + dieldrin							Standard Curation and Provided RID
DTXRID3016339461	epa_dmr		algicides, general							Standard Curation and Provided RID
DTXRID6016339473	epa_dmr		amines, organic total							Standard Curation and Provided RID
DTXRID2016339475	epa_dmr		ammonia & ammonium- total							Standard Curation and Provided RID
DTXRID2016339492	epa_dmr		aromatics, total purgeable							Standard Curation and Provided RID
DTXRID8016339519	epa_dmr		benomyl and carbendazim							Standard Curation and Provided RID
DTXRID3016339525	epa_dmr		benzene, ethylbenzene, toluene, xylene combination							Standard Curation and Provided RID
DTXRID1016339526	epa_dmr		benzene, halogenated							Standard Curation and Provided RID
DTXRID9016339527	epa_dmr		benzene, toluene, xylene in combination							Standard Curation and Provided RID
DTXRID2016339534	epa_dmr		benzo(b,k)fluoranthene	DTXSID501025692	Benzofluoranthene	56832-73-6	Single Compound			Standard Curation and Provided RID
DTXRID2016339539	epa_dmr		benzoic acids, total							Standard Curation and Provided RID
DTXRID1016339548	epa_dmr		betz clam-trol ct-4							Standard Curation and Provided RID
DTXRID9016339549	epa_dmr		betz slimicide c-31, total							Standard Curation and Provided RID
DTXRID4016339550	epa_dmr		betzdearborn dg5671							Standard Curation and Provided RID
DTXRID0016339552	epa_dmr		bicarbonate as (caco3)	DTXSID3036238	Calcium carbonate	471-34-1	Single Compound	VTYYLEPIZMXCLO-UHFFFAOYSA-L	CCaO3	Standard Curation and Provided RID
DTXRID4016339555	epa_dmr		biocides							Standard Curation and Provided RID
DTXRID0016339591	epa_dmr		btex							Standard Curation and Provided RID
DTXRID1016339602	epa_dmr		c11-c22 aromatics							Standard Curation and Provided RID
DTXRID9016339603	epa_dmr		c19-c36 aliphatics							Standard Curation and Provided RID
DTXRID7016339604	epa_dmr		c5-c8 aliphatics							Standard Curation and Provided RID
DTXRID5016339605	epa_dmr		c9-c10 aromatics							Standard Curation and Provided RID
DTXRID3016339606	epa_dmr		c9-c12 aliphatics							Standard Curation and Provided RID
DTXRID1016339607	epa_dmr		c9-c18 aliphatics							Standard Curation and Provided RID
DTXRID9016339620	epa_dmr		carbamates							Standard Curation and Provided RID
DTXRID4016339636	epa_dmr		cbod5/nh3-n							Standard Curation and Provided RID
DTXRID3016339640	epa_dmr		chiral (stereoisomer of mp062)	DTXSID3040801	(+/-)-Indoxacarb	144171-61-9	Mixture of Stereoisomers	VBCVPMMZEGZULK-UHFFFAOYNA-N	C22H17ClF3N3O7	Standard Curation and Provided RID
DTXRID9016339647	epa_dmr		chlordane (tech mix. and metabolites)	DTXSID7020267	Chlordane	57-74-9	Mixture of Stereoisomers	BIWJNBZANLAXMG-UHFFFAOYNA-N	C10H6Cl8	Standard Curation and Provided RID
DTXRID5016339649	epa_dmr		chlordane, ca ocean plan definition	DTXSID7020267	Chlordane	57-74-9	Mixture of Stereoisomers	BIWJNBZANLAXMG-UHFFFAOYNA-N	C10H6Cl8	Standard Curation and Provided RID
DTXRID9016339664	epa_dmr		chlorides & sulfates							Standard Curation and Provided RID
DTXRID3016339667	epa_dmr		chlorinated hydrocarbons, general							Standard Curation and Provided RID
DTXRID1016339668	epa_dmr		chlorinated hydrocarbons, total							Standard Curation and Provided RID
DTXRID9016339669	epa_dmr		chlorinated pesticides, total							Standard Curation and Provided RID
DTXRID2016339671	epa_dmr		chlorine demand, 1 hr							Standard Curation and Provided RID
DTXRID8016339673	epa_dmr		chlorine produced oxidants							Standard Curation and Provided RID
DTXRID8016339678	epa_dmr		chlorine, total residual, duration of violation							Standard Curation and Provided RID
DTXRID9016339686	epa_dmr		chloroform extractables, total							Standard Curation and Provided RID
DTXRID7016339724	epa_dmr		clostridium perfringens							Standard Curation and Provided RID
DTXRID2016339730	epa_dmr		cod, 25n k2cr207, tot							Standard Curation and Provided RID
DTXRID8016339732	epa_dmr		combined metals sum							Standard Curation and Provided RID
DTXRID5016339742	epa_dmr		cryptosporidium	DTXSID801021437	Cryptosporidium	NOCAS_1021437	Macromolecule			Standard Curation and Provided RID
DTXRID9016339745	epa_dmr		cyanide and thiocyanate - total							Standard Curation and Provided RID
DTXRID7016339768	epa_dmr		ddt/ddd/dde, sum of p,p' & o,p' isomers							Standard Curation and Provided RID
DTXRID6016339772	epa_dmr		deltamethrin	DTXSID8020381	Deltamethrin	52918-63-5	Single Compound	OWZREIFADZCYQD-NSHGMRRFSA-N	C22H19Br2NO3	Standard Curation and Provided RID
DTXRID9016339826	epa_dmr		diisopropyl methylphosphonate	DTXSID5024051	Bis(1-methylethyl) methylphosphonate	1445-75-6	Single Compound	WOAFDHWYKSOANX-UHFFFAOYSA-N	C7H17O3P	Standard Curation and Provided RID
DTXRID3016339829	epa_dmr		dimethyl benzyl ammonium chloride	DTXSID6028492	C12-16-Alkylbenzyldimethylammonium chlorides	68424-85-1	Mixture/Formulation			Standard Curation and Provided RID
DTXRID4016339859	epa_dmr		endothall salts & esters							Standard Curation and Provided RID
DTXRID9016339860	epa_dmr		endothall salts and esters							Standard Curation and Provided RID
DTXRID5016339862	epa_dmr		endrin + endrin aldehyde (sum)							Standard Curation and Provided RID
DTXRID9016339887	epa_dmr		explosives, combined tnt + rdx + tetryl							Standard Curation and Provided RID
DTXRID9016339907	epa_dmr		folpet water total	DTXSID0021385	Folpet	133-07-3	Single Compound	HKIOYBQGHSTUDB-UHFFFAOYSA-N	C9H4Cl3NO2S	Standard Curation and Provided RID
DTXRID6016339912	epa_dmr		formation test fluids, free oil							Standard Curation and Provided RID
DTXRID0016339915	epa_dmr		freon, total							Standard Curation and Provided RID
DTXRID4016339918	epa_dmr		furans							Standard Curation and Provided RID
DTXRID7016339920	epa_dmr		furmecyclox	DTXSID2024119	Furmecyclox	60568-05-0	Single Compound	QTDRLOKFLJJHTG-UHFFFAOYSA-N	C14H21NO3	Standard Curation and Provided RID
DTXRID1016339923	epa_dmr		giardia							Standard Curation and Provided RID
DTXRID5016339926	epa_dmr		glycol mix applied							Standard Curation and Provided RID
DTXRID2016339931	epa_dmr		halogen, total organic							Standard Curation and Provided RID
DTXRID0016339932	epa_dmr		halogen, total residual							Standard Curation and Provided RID
DTXRID8016339933	epa_dmr		halogens, adsorbable organic							Standard Curation and Provided RID
DTXRID6016339934	epa_dmr		halogens, total combined							Standard Curation and Provided RID
DTXRID4016339935	epa_dmr		halomethanes, sum							Standard Curation and Provided RID
DTXRID0016339937	epa_dmr		heptachlor + heptachlor epoxide							Standard Curation and Provided RID
DTXRID1016339940	epa_dmr		herbicides, total							Standard Curation and Provided RID
DTXRID4016339952	epa_dmr		hydrazines, total							Standard Curation and Provided RID
DTXRID6016339956	epa_dmr		hydrocarbons, in h2o, ir, cc14 extractible chromatograph							Standard Curation and Provided RID
DTXRID4016339957	epa_dmr		hydrocarbons, nitrated							Standard Curation and Provided RID
DTXRID2016339958	epa_dmr		hydrocarbons, petroleum							Standard Curation and Provided RID
DTXRID5016339960	epa_dmr		hydrocarbons, total petroleum							Standard Curation and Provided RID
DTXRID8016339972	epa_dmr		inorganic suspended solids							Standard Curation and Provided RID
DTXRID8016339977	epa_dmr		iopromide	DTXSID0023163	Iopromide	73334-07-3	Single Compound	DGAIEPBNLOQYER-UHFFFAOYNA-N	C18H24I3N3O8	Standard Curation and Provided RID
DTXRID6016339978	epa_dmr		iron and manganese, soluble							Standard Curation and Provided RID
DTXRID4016339979	epa_dmr		iron and manganese, total							Standard Curation and Provided RID
DTXRID8016340000	epa_dmr		klebsiella species							Standard Curation and Provided RID
DTXRID4016340024	epa_dmr		mb 121	DTXSID7021312	3,3',4,4'-Tetraaminobiphenyl tetrahydrochloride	7411-49-6	Single Compound	KJDSORYAHBAGPP-UHFFFAOYSA-N	C12H18Cl4N4	Standard Curation and Provided RID
DTXRID7016340031	epa_dmr		mercaptans, total							Standard Curation and Provided RID
DTXRID6016340040	epa_dmr		metals, total							Standard Curation and Provided RID
DTXRID4016340041	epa_dmr		metals, tox priority pollutants, total							Standard Curation and Provided RID
DTXRID0016340065	epa_dmr		methylene blue active substances							Standard Curation and Provided RID
DTXRID3016340099	epa_dmr		nalco h150m	DTXSID4028460	Benzyl-C12-18-alkyldimethylammonium chlorides	68391-01-5	Mixture/Formulation			Standard Curation and Provided RID
DTXRID4016340100	epa_dmr		nalco macrotrol 9210							Standard Curation and Provided RID
DTXRID0016340129	epa_dmr		nitrite plus nitrate, dry weight [as n]							Standard Curation and Provided RID
DTXRID3016340131	epa_dmr		nitrobodies, total							Standard Curation and Provided RID
DTXRID1016340132	epa_dmr		nitrofurans							Standard Curation and Provided RID
DTXRID6016340165	epa_dmr		nitrogenous oxygen demand (20-day, 20 c)							Standard Curation and Provided RID
DTXRID7016340178	epa_dmr		n-nitroso-n-methylethylamine	DTXSID6021036	N-Nitroso-N-methylethylamine	10595-95-6	Single Compound	RTDCJKARQCRONF-UHFFFAOYSA-N	C3H8N2O	Standard Curation and Provided RID
DTXRID8016340181	epa_dmr		non-halogenated volatile organics							Standard Curation and Provided RID
DTXRID6016340182	epa_dmr		nonpurgeable organic halides							Standard Curation and Provided RID
DTXRID4016340183	epa_dmr		nonyl phenoxypoly ethanol							Standard Curation and Provided RID
DTXRID2016340184	epa_dmr		nonylphenol	DTXSID5029055	4-Nonylphenol, branched	84852-15-3	Mixture/Formulation			Standard Curation and Provided RID
DTXRID1016340198	epa_dmr		octylphenol monoethoxylate	DTXSID1058680	2-[4-(2,4,4-Trimethyl-2-pentanyl)phenoxy]ethanol	2315-67-5	Single Compound	JYCQQPHGFMYQCF-UHFFFAOYSA-N	C16H26O2	Standard Curation and Provided RID
DTXRID8016340201	epa_dmr		organic active ingredients (40 cfr455)							Standard Curation and Provided RID
DTXRID6016340202	epa_dmr		organic halides, total							Standard Curation and Provided RID
DTXRID4016340203	epa_dmr		organic pesticide chemicals (40 cfr455)							Standard Curation and Provided RID
DTXRID2016340204	epa_dmr		organics, tot purgeables (method 624)							Standard Curation and Provided RID
DTXRID0016340205	epa_dmr		organics, total halogens (tox)	DTXSID90107779	Tox	59473-04-0	Mixture/Formulation			Standard Curation and Provided RID
DTXRID8016340206	epa_dmr		organics, total toxic (tto)							Standard Curation and Provided RID
DTXRID6016340207	epa_dmr		organics, volatile (njac reg. 7:23-17e)							Standard Curation and Provided RID
DTXRID4016340208	epa_dmr		organics-tot voltile (njac reg.7:23-17e)							Standard Curation and Provided RID
DTXRID9016340214	epa_dmr		oxidants released, total residual							Standard Curation and Provided RID
DTXRID7016340215	epa_dmr		oxidants, free available							Standard Curation and Provided RID
DTXRID5016340216	epa_dmr		oxidants, total residual							Standard Curation and Provided RID
DTXRID1016340257	epa_dmr		perfluorodecane sulfonate	DTXSID3040148	Perfluorodecanesulfonic acid	335-77-3	Single Compound	HYWZIAVPBSTISZ-UHFFFAOYSA-N	C10HF21O3S	Standard Curation and Provided RID
DTXRID2016340260	epa_dmr		perfluoroheptane sulfonate	DTXSID20892505	Perfluoroheptanesulfonate	146689-46-5	Single Compound	OYGQVDSRYXATEL-UHFFFAOYSA-M	C7F15O3S	Standard Curation and Provided RID
DTXRID5016340277	epa_dmr		pesticides, general							Standard Curation and Provided RID
DTXRID3016340278	epa_dmr		petrol hydrocarbons, total recoverable							Standard Curation and Provided RID
DTXRID4016340281	epa_dmr		phenolic compounds, total							Standard Curation and Provided RID
DTXRID2016340282	epa_dmr		phenolic compounds, unchlorinated							Standard Curation and Provided RID
DTXRID0016340283	epa_dmr		phenolic compounds,total							Standard Curation and Provided RID
DTXRID8016340284	epa_dmr		phenolics, total							Standard Curation and Provided RID
DTXRID6016340285	epa_dmr		phenolics, total recoverable							Standard Curation and Provided RID
DTXRID4016340286	epa_dmr		phenols	DTXSID5021124	Phenol	108-95-2	Single Compound	ISWSIDIOOBJBQZ-UHFFFAOYSA-N	C6H6O	Standard Curation and Provided RID
DTXRID1016340311	epa_dmr		phthalate esters							Standard Curation and Provided RID
DTXRID9016340312	epa_dmr		phthalates, total							Standard Curation and Provided RID
DTXRID1016340316	epa_dmr		polyacrylamide chloride							Standard Curation and Provided RID
DTXRID9016340317	epa_dmr		polybrominated diphenyl ethers	DTXSID70107595	Brominated diphenyl ethers	90193-67-2	Mixture/Formulation			Standard Curation and Provided RID
DTXRID7016340318	epa_dmr		polybrominated diphenyl oxides							Standard Curation and Provided RID
DTXRID4016340367	epa_dmr		resin acids, total							Standard Curation and Provided RID
DTXRID5016340375	epa_dmr		sediment, suspended							Standard Curation and Provided RID
DTXRID6016340403	epa_dmr		spectrus ct 1300	DTXSID6028492	C12-16-Alkylbenzyldimethylammonium chlorides	68424-85-1	Mixture/Formulation			Standard Curation and Provided RID
DTXRID4016340421	epa_dmr		sulfide-hydrogen sulfide (undissociated)							Standard Curation and Provided RID
DTXRID8016340429	epa_dmr		sum bod and ammonia, water							Standard Curation and Provided RID
DTXRID1016340431	epa_dmr		surfactants (mbas)	DTXSID2029660	1-Tetradecanamine, N,N-dimethyl-, N-oxide	3332-27-2	Single Compound	ONHFWHCMZAJCFB-UHFFFAOYSA-N	C16H35NO	Standard Curation and Provided RID
DTXRID9016340432	epa_dmr		surfactants, anionic							Standard Curation and Provided RID
DTXRID7016340433	epa_dmr		surfactants, as ctas, effluent							Standard Curation and Provided RID
DTXRID3016340435	epa_dmr		tannin and lignin							Standard Curation and Provided RID
DTXRID5016340439	epa_dmr		tcdd equivalents	DTXSID4051378	Tetrachlorodibenzodioxin	41903-57-5	Mixture/Formulation			Standard Curation and Provided RID
DTXRID1016340475	epa_dmr		thiocarbamates							Standard Curation and Provided RID
DTXRID8016340480	epa_dmr		thorium-230 + thorium-232							Standard Curation and Provided RID
DTXRID2016340483	epa_dmr		tin, tri-organo-							Standard Curation and Provided RID
DTXRID9016340493	epa_dmr		total k001 constituents							Standard Curation and Provided RID
DTXRID7016340494	epa_dmr		total pesticides							Standard Curation and Provided RID
DTXRID5016340495	epa_dmr		total petroleum hydrocarbon - diesel							Standard Curation and Provided RID
DTXRID3016340496	epa_dmr		total petroleum hydrocarbon - gasoline							Standard Curation and Provided RID
DTXRID1016340497	epa_dmr		total petroleum hydrocarbons - diesel and waste oil							Standard Curation and Provided RID
DTXRID7016340499	epa_dmr		total petroleum hydrocarbons - waste oil							Standard Curation and Provided RID
DTXRID8016340500	epa_dmr		total phenols							Standard Curation and Provided RID
DTXRID6016340501	epa_dmr		total purgeable halocarbons							Standard Curation and Provided RID
DTXRID4016340502	epa_dmr		total toxic organics (tto) (40 cfr413)							Standard Curation and Provided RID
DTXRID2016340503	epa_dmr		total toxic organics (tto) (40 cfr433)							Standard Curation and Provided RID
DTXRID0016340504	epa_dmr		total toxic organics (tto) (40 cfr464a)							Standard Curation and Provided RID
DTXRID8016340505	epa_dmr		total toxic organics (tto) (40 cfr464b)							Standard Curation and Provided RID
DTXRID6016340506	epa_dmr		total toxic organics (tto) (40 cfr464c)							Standard Curation and Provided RID
DTXRID4016340507	epa_dmr		total toxic organics (tto) (40 cfr464d)							Standard Curation and Provided RID
DTXRID2016340508	epa_dmr		total toxic organics (tto) (40 cfr467)							Standard Curation and Provided RID
DTXRID0016340509	epa_dmr		total toxic organics (tto) (40 cfr468)							Standard Curation and Provided RID
DTXRID5016340510	epa_dmr		total toxic organics (tto) (40 cfr469)							Standard Curation and Provided RID
DTXRID3016340511	epa_dmr		total toxic organics(tto) (40 cfr465)							Standard Curation and Provided RID
DTXRID9016340513	epa_dmr		toxics							Standard Curation and Provided RID
DTXRID2016340542	epa_dmr		trihalomethane, tot.	DTXSID40893978	Trihalomethanes	NOCAS_893978	Chemical Category			Standard Curation and Provided RID
DTXRID0016340565	epa_dmr		volatile compounds, (gc/ms)							Standard Curation and Provided RID
DTXRID8016340566	epa_dmr		volatile fraction organics (epa 624)							Standard Curation and Provided RID
DTXRID6016340567	epa_dmr		volatile halogenated hydrocarbons							Standard Curation and Provided RID
DTXRID4016340568	epa_dmr		volatile hydrocarbons							Standard Curation and Provided RID
DTXRID2016340569	epa_dmr		volatile organic compound (voc)							Standard Curation and Provided RID
DTXRID7016340570	epa_dmr		volatile organics detected							Standard Curation and Provided RID
DTXRID3016340572	epa_dmr		xylene, meta & para in combination	DTXSID80109469	m,p-Xylene	179601-23-1	Mixture/Formulation			Standard Curation and Provided RID
DTXRID0016340624	epa_nscrlft		inorganic arsenic (total)	DTXSID4023886	Arsenic	7440-38-2	Single Compound	RQNWIZPPADIBDY-UHFFFAOYSA-N	As	Standard Curation and Provided RID
DTXRID4016340627	epa_nscrlft		lindane (hexachlorocyclohexane, gamma-bhc)	DTXSID2020686	Lindane	58-89-9	Single Compound	JLYXXMFPNIAWKQ-GNIYUCBRNA-N	C6H6Cl6	Standard Curation and Provided RID
DTXRID9016340638	epa_nscrlft		pcb 1	DTXSID6040298	2-Chlorobiphenyl	2051-60-7	Single Compound	LAXBNTIAOJWAOP-UHFFFAOYSA-N	C12H9Cl	Standard Curation and Provided RID
DTXRID7016340639	epa_nscrlft		pcb 10	DTXSID7038313	2,6-Dichlorobiphenyl	33146-45-1	Single Compound	IYZWUWBAFUBNCH-UHFFFAOYSA-N	C12H8Cl2	Standard Curation and Provided RID
DTXRID2016340640	epa_nscrlft		pcb 1016	DTXSID9023883	Aroclor 1016	12674-11-2	Mixture/Formulation			Standard Curation and Provided RID
DTXRID0016340641	epa_nscrlft		pcb 103	DTXSID5074189	2,2',4,5',6-Pentachlorobiphenyl	60145-21-3	Single Compound	PQHZWWBJPCNNGI-UHFFFAOYSA-N	C12H5Cl5	Standard Curation and Provided RID
[truncated: 7,970 more rows]
