# Supplementary material for: A harmonized chemical monitoring database for support of exposure assessments
Source: Sci Data. 2022 Jun 16;9:314. doi: 10.1038/s41597-022-01365-8 (PMC9203490; doi:10.1038/s41597-022-01365-8)
Supplement: Supplementary file 5 — Table S5. [file 41597_2022_1365_MOESM5_ESM.xlsx]

## Sheet: Table S5
S5. Mapping of raw media identifiers to harmonized media
	Variable	Description
	Source	Data source
	Reported_media	Reported media identifier
	Reported_species	Reported species identifier (if applicable)
	Harmonized_media	Harmonized medium
Source	Reported_media	Reported_species	Harmonized_media
ahhs	indoor dust		indoor dust
ahhs	soil, or outdoor settled dust (specify)		soil
airmon			ambient air
biomon_ca	blood		human blood (whole/serum/plasma)
biomon_ca	serum		human blood (whole/serum/plasma)
biomon_ca	urine		human blood (whole/serum/plasma)
ca_airmon	ambient air		ambient air
ca_surf_sediment			sediment
ca_surf_water			surface water
carb	ambient air		ambient air
carb	indoor air		indoor air
carb	indoor dust		indoor dust
carb	personal air		personal air
chem_theatre	birds		wildlife (birds)
chem_theatre	fish		wildlife (fish)
chem_theatre	freshwater		surface water
chem_theatre	freshwater sediment		sediment
chem_theatre	gaseous phase		ambient air
chem_theatre	greywater		wastewater (influent, effluent)
chem_theatre	ground water		groundwater
chem_theatre	invertebrates		wildlife (terrestrial invertebrates/worms)
chem_theatre	marine mammals		wildlife (aquatic vertebrates/mammals)
chem_theatre	marine sediment		sediment
chem_theatre	outdoor air		ambient air
chem_theatre	plants		vegetation
chem_theatre	reptiles		wildlife (terrestrial vertebrates)
chem_theatre	seawater		surface water
chem_theatre	soil		soil
chem_theatre	ss		surface water
chem_theatre	terrestrial mammals		wildlife (terrestrial vertebrates)
chem_theatre	wastewater		wastewater (influent, effluent)
chem_theatre			unknown
ctd	abdominal muscle		human (other tissues or fluids)
ctd	adenoid		human (other tissues or fluids)
ctd	adipose tissue		human (other tissues or fluids)
ctd	air		ambient air
ctd	air freshener		product
ctd	air freshener, car		product
ctd	air, ambient		ambient air
ctd	air, breath		personal air
ctd	air, breath, exhaled		personal air
ctd	air, indoor		indoor air
ctd	air, outdoor		ambient air
ctd	air, personal		personal air
ctd	amniotic fluid		human (other tissues or fluids)
ctd	anchovy		wildlife (fish)
ctd	automobile		product
ctd	back		skin wipes
ctd	baking soda		food product
ctd	bar soap		product
ctd	bass		wildlife (fish)
ctd	bass, sea		wildlife (fish)
ctd	beetroot		raw agricultural commodity
ctd	beverage, alcoholic		food product
ctd	beverage, caffeinated		food product
ctd	blood		human blood (whole/serum/plasma)
ctd	blood cell		human blood (whole/serum/plasma)
ctd	blood, cord		human blood (whole/serum/plasma)
ctd	bluefish		wildlife (fish)
ctd	bluegill		wildlife (fish)
ctd	body lotion		product
ctd	body region		skin wipes
ctd	body wash		product
ctd	bone		human (other tissues or fluids)
ctd	borax		product
ctd	bowfin		wildlife (fish)
ctd	brain		human (other tissues or fluids)
ctd	breath		personal air
ctd	butter		food product
ctd	cabbage, white		food product
ctd	car interior cleaner		product
ctd	carp		wildlife (fish)
ctd	carpet		product
ctd	carpet cleaner		product
ctd	carrot		raw agricultural commodity
ctd	cat litter		product
ctd	catfish		wildlife (fish)
ctd	catfish fillet, farm		food product
ctd	cell, urothelial, exfoliated		human (other tissues or fluids)
ctd	cheese		food product
ctd	cheese, american		food product
ctd	cheese, cottage		food product
ctd	cheese, cream		food product
ctd	cheese, gouda		food product
ctd	chest		skin wipes
ctd	child safety seat		product
ctd	cigarette		product
ctd	clam		wildlife (aquatic invertebrate)
ctd	cod		wildlife (fish)
ctd	colostrum		human (other tissues or fluids)
ctd	conditioner		product
ctd	crab		wildlife (aquatic invertebrate)
ctd	crappie		wildlife (fish)
ctd	croaker		wildlife (fish)
ctd	cucumber		raw agricultural commodity
ctd	dairy products		food product
ctd	deodorant		product
ctd	diaper		product
ctd	dish liquid		product
ctd	dishwasher detergent		product
ctd	drum		wildlife (fish)
ctd	dryer sheet		product
ctd	dust		indoor dust
ctd	dust, carpet		indoor dust
ctd	dust, house		indoor dust
ctd	dust, indoor		indoor dust
ctd	dust, outdoor		soil
ctd	dye		product
ctd	e-cigarette		product
ctd	e-cigarette vapor		product
ctd	egg, chicken		livestock/meat
ctd	e-liquid		product
ctd	erythrocyte		human blood (whole/serum/plasma)
ctd	fabric refresher		product
ctd	facial cleanser		product
ctd	facial lotion		product
ctd	femur head		human (other tissues or fluids)
ctd	fish		wildlife (fish)
ctd	floor cleaner		product
ctd	floor, bedroom		indoor dust
ctd	floor, kitchen		indoor dust
ctd	flounder		wildlife (fish)
ctd	follicular fluid		human (other tissues or fluids)
ctd	food		food product
ctd	food, inorganic		food product
ctd	forearm, left		skin wipes
ctd	forearm, right		skin wipes
ctd	foundation		product
ctd	fragrance or perfume		product
ctd	frontal lobe		human (other tissues or fluids)
ctd	fruit, canned		food product
ctd	fruit, packaged		food product
ctd	fuel		product
ctd	glass cleaner		product
ctd	grouper		wildlife (fish)
ctd	haddock		wildlife (fish)
ctd	hair		human (other tissues or fluids)
ctd	hair gel		product
ctd	hair spray or mousse or gel		product
ctd	hake		wildlife (fish)
ctd	halibut		wildlife (fish)
ctd	hand		skin wipes
ctd	hand sanitizer		product
ctd	hand soap		product
ctd	handwipe		skin wipes
ctd	herring		wildlife (fish)
ctd	house		product
ctd	ice cream		food product
ctd	incense stick		product
ctd	infant formula		food product
ctd	insecticide		product
ctd	kidney		human (other tissues or fluids)
ctd	laundry bleach		product
ctd	laundry detergent		product
ctd	leg, lower, left		skin wipes
ctd	leg, lower, right		skin wipes
ctd	lettuce, butterhead		raw agricultural commodity
ctd	lettuce, iceberg		raw agricultural commodity
ctd	lip balm		product
ctd	lipstick		product
ctd	lobster		wildlife (aquatic invertebrate)
ctd	lung		human (other tissues or fluids)
ctd	mackerel		wildlife (fish)
ctd	mackerel, king		wildlife (fish)
ctd	macrophage		human blood (whole/serum/plasma)
ctd	mahi mahi		wildlife (fish)
ctd	margarine		food product
ctd	marlin		wildlife (fish)
ctd	mascara		product
ctd	meat		livestock/meat
ctd	meat, bacon		livestock/meat
ctd	meat, beef		livestock/meat
ctd	meat, beef tenderloin		livestock/meat
ctd	meat, calf liver		livestock/meat
ctd	meat, canned		livestock/meat
ctd	meat, chicken liver		livestock/meat
ctd	meat, duck		livestock/meat
ctd	meat, ground beef		livestock/meat
ctd	meat, ground chicken		livestock/meat
ctd	meat, ground lamb		livestock/meat
ctd	meat, ground pork		livestock/meat
ctd	meat, ground turkey		livestock/meat
ctd	meat, pork		livestock/meat
ctd	meat, pork sausage		food product
ctd	meat, poultry		livestock/meat
ctd	meat, processed		food product
ctd	meat, walrus, fermented		food product
ctd	meat, walrus, fresh		food product
ctd	meat, wiener		food product
ctd	meconium		human (other tissues or fluids)
ctd	milk		food product
ctd	milk, cow		food product
ctd	milk, evaporated		food product
ctd	milk, goat		food product
ctd	milk, human		breast milk
ctd	milk, nonfat		food product
ctd	monkfish		wildlife (fish)
ctd	mussel		wildlife (aquatic invertebrate)
ctd	n pike		wildlife (fish)
ctd	nail		human (other tissues or fluids)
ctd	nail polish		product
ctd	nail, finger		human (other tissues or fluids)
ctd	nail, toe		human (other tissues or fluids)
ctd	occipital lobe		human (other tissues or fluids)
ctd	ocean perch		wildlife (fish)
ctd	orange roughy		wildlife (fish)
ctd	ore		product
ctd	oyster		wildlife (aquatic invertebrate)
ctd	paint		product
ctd	paper		product
ctd	patella		human (other tissues or fluids)
ctd	perch		wildlife (fish)
ctd	perch, freshwater		wildlife (fish)
ctd	perch, wild		wildlife (fish)
ctd	perfume		product
ctd	pike		wildlife (fish)
ctd	pillow protector		product
ctd	pituitary gland		human (other tissues or fluids)
ctd	placenta		human (other tissues or fluids)
ctd	plaice		wildlife (fish)
ctd	plant		vegetation
ctd	plant leaf		vegetation
ctd	plasma		human blood (whole/serum/plasma)
ctd	plasma, cord		human blood (whole/serum/plasma)
ctd	polish or wax		product
ctd	pollock		wildlife (fish)
ctd	polyurethane foam		product
ctd	porgy		wildlife (fish)
ctd	potato		raw agricultural commodity
ctd	produce		raw agricultural commodity
ctd	product wipe		product
ctd	radish		raw agricultural commodity
ctd	red snapper		wildlife (fish)
ctd	rice		raw agricultural commodity
ctd	rice, brown		raw agricultural commodity
ctd	rockfish		wildlife (fish)
ctd	sablefish		wildlife (fish)
ctd	saliva		human (other tissues or fluids)
ctd	salmon		wildlife (fish)
ctd	salmon fillet, farm		food product
ctd	salmon, canned		food product
ctd	salmon, fresh		wildlife (fish)
ctd	sand		soil
ctd	sardine		wildlife (fish)
ctd	scallop		wildlife (aquatic invertebrate)
ctd	scorpionfish		wildlife (fish)
ctd	scrubbing powder		product
ctd	sea bass		wildlife (fish)
ctd	sea trout		wildlife (fish)
ctd	seafood		food product
ctd	sediment		sediment
ctd	semen		human (other tissues or fluids)
ctd	serum		human blood (whole/serum/plasma)
ctd	serum, cord		human blood (whole/serum/plasma)
ctd	shad		wildlife (fish)
ctd	shampoo		product
ctd	shark		wildlife (fish)
ctd	shaving cream		product
ctd	sheepshead		wildlife (fish)
ctd	shoulder, left		skin wipes
ctd	shoulder, right		skin wipes
ctd	shower curtain, vinyl		product
ctd	shrimp		food product
ctd	skate		wildlife (fish)
ctd	skin		skin wipes
ctd	snapper		wildlife (fish)
ctd	snow		surface water
ctd	soil		soil
ctd	sole		wildlife (fish)
ctd	sputum		human (other tissues or fluids)
ctd	squid		wildlife (aquatic invertebrate)
ctd	stain remover		product
ctd	subcutaneous fat, abdominal		human (other tissues or fluids)
ctd	sucker		wildlife (fish)
ctd	sunfish		wildlife (fish)
ctd	sunscreen		product
ctd	sunscreen composite		product
ctd	surface cleaner		product
ctd	sweat		human (other tissues or fluids)
ctd	swordfish		wildlife (fish)
ctd	tea		food product
ctd	tea, black		food product
ctd	tea, brick		food product
ctd	tear		human (other tissues or fluids)
ctd	thigh, left		skin wipes
ctd	thigh, right		skin wipes
ctd	thyroid gland		human (other tissues or fluids)
ctd	tibia		human (other tissues or fluids)
ctd	tilapia		wildlife (fish)
ctd	tilefish		wildlife (fish)
ctd	tobacco		food product
ctd	toilet bowl cleaner		product
ctd	tomato		raw agricultural commodity
ctd	tooth		human (other tissues or fluids)
ctd	toothpaste		product
ctd	trout		wildlife (fish)
ctd	tub and tile cleaner		product
ctd	tuna		wildlife (fish)
ctd	tuna, canned		food product
ctd	tuna, canned albacore		food product
ctd	tuna, canned light		food product
ctd	tuna, canned white		food product
ctd	tuna, fresh and frozen		wildlife (fish)
ctd	turkey		livestock/meat
ctd	umbilical cord		human (other tissues or fluids)
ctd	upholstery, living room		product
ctd	urine		urine
ctd	vegetables, canned		food product
ctd	vegetables, packaged		food product
ctd	ventricular fluid		human (other tissues or fluids)
ctd	walleye		wildlife (fish)
ctd	waste water, laundry		wastewater (influent, effluent)
ctd	waste, industrial		wastewater (influent, effluent)
ctd	water		surface water
ctd	water, cooking		drinking water
ctd	water, drinking		drinking water
ctd	water, drinking, bottled		drinking water
ctd	water, rain		surface water
ctd	water, sea		surface water
ctd	water, tap		drinking water
ctd	water, well		groundwater
ctd	wet mop		product
ctd	whitefish		wildlife (fish)
ctd	yogurt, lowfat		food product
ctd			unknown
epa_9potw	effluent		wastewater (influent, effluent)
epa_9potw	influent		wastewater (influent, effluent)
epa_amtic			ambient air
epa_dmr			wastewater (influent, effluent)
epa_nscrlft	fish tissue		wildlife (fish)
epa_tnsss			sludge
epa_ucmr	drinking water		drinking water
fda_tds_elem	apple (red), raw (w/ peel)		raw agricultural commodity
fda_tds_elem	apple juice, bottled		food product
fda_tds_elem	applesauce, bottled		food product
fda_tds_elem	apricots, canned in heavy/light syrup		food product
fda_tds_elem	asparagus, fresh/frozen, boiled		food product
fda_tds_elem	avocado, raw		raw agricultural commodity
fda_tds_elem	bagel, plain, toasted		food product
fda_tds_elem	banana, raw		raw agricultural commodity
fda_tds_elem	beef roast, chuck, oven-roasted		food product
fda_tds_elem	beef steak, loin/sirloin, broiled		food product
fda_tds_elem	beef stroganoff w/ noodles, homemade		food product
fda_tds_elem	beef w/ vegetables in sauce, from chinese carry-out		food product
fda_tds_elem	beef, ground, regular, pan-cooked		food product
fda_tds_elem	beer		food product
fda_tds_elem	beets, canned		food product
fda_tds_elem	bf, apples with berries		food product
fda_tds_elem	bf, apples with fruit other than berries		food product
fda_tds_elem	bf, applesauce		food product
fda_tds_elem	bf, apricots w/ mixed fruit		food product
fda_tds_elem	bf, arrowroot cookies		food product
fda_tds_elem	bf, banana dessert		food product
fda_tds_elem	bf, bananas		food product
fda_tds_elem	bf, bananas and pineapple		food product
fda_tds_elem	bf, beef and broth/gravy		food product
fda_tds_elem	bf, beef and noodles/beef stroganoff		food product
fda_tds_elem	bf, carrots		food product
fda_tds_elem	bf, cereal, barley, dry, prep w/ water		food product
fda_tds_elem	bf, cereal, mixed, dry, prep w/ water		food product
fda_tds_elem	bf, cereal, oatmeal w/ fruit, prep w/ water		food product
fda_tds_elem	bf, cereal, oatmeal, dry, prep w/ water		food product
fda_tds_elem	bf, cereal, rice w/apples, dry, prep w/ water		food product
fda_tds_elem	bf, cereal, rice, dry, prep w/ water		food product
fda_tds_elem	bf, chicken and broth/gravy		food product
fda_tds_elem	bf, chicken noodle dinner		food product
fda_tds_elem	bf, chicken w/ rice		food product
fda_tds_elem	bf, custard/pudding		food product
fda_tds_elem	bf, dutch apple/apple cobbler		food product
fda_tds_elem	bf, fruit dessert/pudding		food product
fda_tds_elem	bf, fruit yogurt dessert		food product
fda_tds_elem	bf, green beans		food product
fda_tds_elem	bf, infant formula, milk-based, high iron, rtf		food product
fda_tds_elem	bf, infant formula, milk-based, iron fortified, rtf		food product
fda_tds_elem	bf, infant formula, milk-based, low iron, rtf		food product
fda_tds_elem	bf, infant formula, soy-based, rtf		food product
fda_tds_elem	bf, juice, apple		food product
fda_tds_elem	bf, juice, apple-banana		food product
fda_tds_elem	bf, juice, apple-cherry		food product
fda_tds_elem	bf, juice, apple-grape		food product
fda_tds_elem	bf, juice, grape		food product
fda_tds_elem	bf, juice, mixed fruit		food product
fda_tds_elem	bf, juice, orange		food product
fda_tds_elem	bf, juice, pear		food product
fda_tds_elem	bf, lamb and broth/gravy		food product
fda_tds_elem	bf, macaroni and cheese		food product
fda_tds_elem	bf, macaroni, tomato and beef		food product
fda_tds_elem	bf, mixed vegetables		food product
fda_tds_elem	bf, peach cobbler/dessert		food product
fda_tds_elem	bf, peaches		food product
fda_tds_elem	bf, pears		food product
fda_tds_elem	bf, pears and pineapple		food product
fda_tds_elem	bf, peas		food product
fda_tds_elem	bf, plums/prunes w/ apples or pears		food product
fda_tds_elem	bf, plums/prunes w/apples or pears		food product
fda_tds_elem	bf, squash		food product
fda_tds_elem	bf, sweet potatoes		food product
fda_tds_elem	bf, teething biscuits		food product
fda_tds_elem	bf, turkey and rice		food product
fda_tds_elem	bf, turkey and broth/gravy		food product
fda_tds_elem	bf, veal and broth/gravy		food product
fda_tds_elem	bf, vegetables and beef		food product
fda_tds_elem	bf, vegetables and chicken		food product
fda_tds_elem	bf, vegetables and ham		food product
fda_tds_elem	bf, vegetables and turkey		food product
fda_tds_elem	bf, zweiback toast		food product
fda_tds_elem	bf. apples with berries		food product
fda_tds_elem	biscuits, refrigerated-type, baked		food product
fda_tds_elem	black olives		food product
fda_tds_elem	bologna (beef/pork)		food product
fda_tds_elem	bottled drinking water (mineral/spring), not carbonated or flavored		food product
fda_tds_elem	bread, cracked wheat		food product
fda_tds_elem	bread, multigrain		food product
fda_tds_elem	bread, rye		food product
fda_tds_elem	bread, white, enriched		food product
fda_tds_elem	bread, whole wheat		food product
fda_tds_elem	breakfast tart/toaster pastry		food product
fda_tds_elem	broccoli, fresh/frozen, boiled		food product
fda_tds_elem	brown gravy, canned or bottled		food product
fda_tds_elem	brownie		food product
fda_tds_elem	brussels sprouts, fresh/frozen, boiled		food product
fda_tds_elem	burrito w/ beef, beans and cheese, from mexican carry-out		food product
fda_tds_elem	butter, regular (not lowfat)		food product
fda_tds_elem	butter, regular (not lowfat), salted		food product
fda_tds_elem	cabbage, fresh, boiled		food product
fda_tds_elem	cake, chocolate w/ icing		food product
fda_tds_elem	cake, white w/ icing		food product
fda_tds_elem	cake, yellow w/ icing		food product
fda_tds_elem	candy bar, chocolate, nougat, and nuts		food product
fda_tds_elem	candy bar, milk chocolate, plain		food product
fda_tds_elem	candy, hard, any flavor		food product
fda_tds_elem	cantaloupe, raw/frozen		raw agricultural commodity
fda_tds_elem	carbonated beverage, cola, low-calorie		food product
fda_tds_elem	carbonated beverage, cola, regular		food product
fda_tds_elem	carbonated beverage, fruit-flavored, regular		food product
fda_tds_elem	carrot, baby, raw		raw agricultural commodity
fda_tds_elem	carrot, fresh, peeled, boiled		food product
fda_tds_elem	catfish, pan-cooked w/ oil		food product
fda_tds_elem	cauliflower, fresh/frozen, boiled		food product
fda_tds_elem	celery, raw		raw agricultural commodity
fda_tds_elem	cheese, american, processed		food product
fda_tds_elem	cheese, cheddar, natural (sharp/mild)		food product
fda_tds_elem	cheese, swiss, natural		food product
fda_tds_elem	chicken breast, fried, fast-food (w/ skin)		food product
fda_tds_elem	chicken breast, oven-roasted (skin removed)		food product
fda_tds_elem	chicken filet (broiled) sandwich on bun, fast-food		food product
fda_tds_elem	chicken leg, fried, fast-food (w/ skin)		food product
fda_tds_elem	chicken nuggets, fast-food		food product
fda_tds_elem	chicken potpie, frozen, heated		food product
fda_tds_elem	chicken thigh, oven-roasted (skin removed)		food product
fda_tds_elem	chicken w/ vegetables in sauce, from chinese carry-out		food product
fda_tds_elem	chili con carne w/ beans, canned		food product
fda_tds_elem	chocolate chip cookies		food product
fda_tds_elem	clam chowder, new england, canned, cond, prep w/ whl milk		food product
fda_tds_elem	coffee, decaffeinated, from ground		food product
fda_tds_elem	coffee, from ground		food product
fda_tds_elem	coleslaw, mayonnaise-type, from grocery/deli		food product
fda_tds_elem	collards, fresh/frozen, boiled		food product
fda_tds_elem	corn flakes cereal		food product
fda_tds_elem	corn, canned		food product
fda_tds_elem	corn, fresh/frozen, boiled		food product
fda_tds_elem	corn/hominy grits, enriched, cooked		food product
fda_tds_elem	corn/tortilla chips		food product
fda_tds_elem	cornbread, homemade		food product
fda_tds_elem	cottage cheese, creamed, lowfat (2% milk fat)		food product
fda_tds_elem	crackers, butter-type		food product
fda_tds_elem	crackers, graham		food product
fda_tds_elem	crackers, saltine		food product
fda_tds_elem	cranberry juice cocktail, canned/bottled		food product
fda_tds_elem	cream cheese		food product
fda_tds_elem	cream of wheat (farina), enriched, cooked		food product
fda_tds_elem	cream substitute, non-dairy, liquid/frozen		food product
fda_tds_elem	cream, half & half		food product
fda_tds_elem	crisped rice cereal		food product
fda_tds_elem	cucumber, peeled, raw		raw agricultural commodity
fda_tds_elem	dill cucumber pickles		food product
fda_tds_elem	doughnut, cake-type, any flavor, from donut store		food product
fda_tds_elem	egg, cheese, and ham on english muffin, fast-food		food product
fda_tds_elem	eggplant, fresh, peeled, boiled		food product
fda_tds_elem	eggs, boiled		food product
fda_tds_elem	eggs, scrambled w/ oil		food product
fda_tds_elem	english muffin, plain, toasted		food product
fda_tds_elem	fish sandwich on bun, fast-food		food product
fda_tds_elem	fish sticks or patty, frozen, oven-cooked		food product
fda_tds_elem	frankfurter (beef/pork), boiled		food product
fda_tds_elem	french fries, fast-food		food product
fda_tds_elem	fried rice, meatless, from chinese carry-out		food product
fda_tds_elem	fruit cocktail, canned in light syrup		food product
fda_tds_elem	fruit drink (10% juice), canned or bottled		food product
fda_tds_elem	fruit drink, from powder		food product
fda_tds_elem	fruit juice blend (100% juice), canned/bottled		food product
fda_tds_elem	fruit-flavored cereal, presweetened		food product
fda_tds_elem	gelatin dessert, any flavor		food product
fda_tds_elem	granola bar, w/ raisins		food product
fda_tds_elem	granola w/ raisins		food product
fda_tds_elem	grape juice, frozen conc, reconstituted		food product
fda_tds_elem	grapefruit juice, bottled		food product
fda_tds_elem	grapefruit, raw		raw agricultural commodity
fda_tds_elem	grapes (red/green), raw		raw agricultural commodity
fda_tds_elem	green beans, canned		food product
fda_tds_elem	green beans, fresh/frozen, boiled		food product
fda_tds_elem	ham, cured (not canned), baked		food product
fda_tds_elem	honey		food product
fda_tds_elem	ice cream, light, vanilla		food product
fda_tds_elem	ice cream, regular (not lowfat), vanilla		food product
fda_tds_elem	infant formula, soy-based, rtf		food product
fda_tds_elem	jelly, any flavor		food product
fda_tds_elem	lamb chop, pan-cooked w/ oil		food product
fda_tds_elem	lasagna w/ meat, frozen, heated		food product
fda_tds_elem	lemonade, frozen conc, reconstituted		food product
fda_tds_elem	lettuce, iceberg, raw		raw agricultural commodity
fda_tds_elem	lettuce, iceburg, raw		raw agricultural commodity
fda_tds_elem	lettuce, leaf, raw		raw agricultural commodity
fda_tds_elem	lima beans, immature, frozen, boiled		food product
fda_tds_elem	liver (beef/calf), pan-cooked w/ oil		food product
fda_tds_elem	luncheon meat (chicken/turkey)		food product
fda_tds_elem	luncheon meat, ham		food product
fda_tds_elem	macaroni and cheese, prepared from box mix		food product
fda_tds_elem	macaroni salad, from grocery/deli		food product
fda_tds_elem	margarine, regular (not lowfat), salted		food product
fda_tds_elem	mayonnaise, regular, bottled		food product
fda_tds_elem	meal replacement, liquid rtd, any flavor		food product
fda_tds_elem	meatloaf, beef, homemade		food product
fda_tds_elem	milk shake, chocolate, fast-food		food product
fda_tds_elem	milk, chocolate, lowfat, fluid		food product
fda_tds_elem	milk, lowfat (2%), fluid		food product
fda_tds_elem	milk, skim, fluid		food product
fda_tds_elem	milk, whole, fluid		food product
fda_tds_elem	mixed vegetables, frozen, boiled		food product
fda_tds_elem	muffin, fruit or plain		food product
fda_tds_elem	mushrooms, raw		raw agricultural commodity
fda_tds_elem	mustard, yellow, plain		food product
fda_tds_elem	noodles, egg, enriched, boiled		food product
fda_tds_elem	oat ring cereal		food product
fda_tds_elem	oatmeal, plain, cooked		food product
fda_tds_elem	okra, fresh/frozen, boiled		food product
fda_tds_elem	olive oil		food product
fda_tds_elem	onion, mature, raw		raw agricultural commodity
fda_tds_elem	orange (navel/valencia), raw		raw agricultural commodity
fda_tds_elem	orange juice, bottled/carton		food product
fda_tds_elem	orange juice, frozen conc, reconstituted		food product
fda_tds_elem	pancakes, frozen, heated		food product
fda_tds_elem	peach, canned in light/medium syrup		food product
fda_tds_elem	peach, raw/frozen		raw agricultural commodity
fda_tds_elem	peanut butter, creamy		food product
fda_tds_elem	peanut butter, smooth/creamy		food product
fda_tds_elem	peanuts, dry roasted, salted		food product
fda_tds_elem	pear, canned in light syrup		food product
fda_tds_elem	pear, raw (w/ peel)		raw agricultural commodity
fda_tds_elem	peas, green, fresh/frozen, boiled		food product
fda_tds_elem	pepper, sweet, green, raw		raw agricultural commodity
fda_tds_elem	pie, apple, fresh/frozen		food product
fda_tds_elem	pie, pumpkin, fresh/frozen		food product
fda_tds_elem	pineapple juice, frozen conc, reconstituted		food product
fda_tds_elem	pineapple, canned in juice		food product
fda_tds_elem	pinto beans, dry, boiled		food product
fda_tds_elem	pizza, cheese and pepperoni, regular crust, from pizza carry-out		food product
fda_tds_elem	popcorn, microwave, butter-flavored		food product
fda_tds_elem	popsicle, fruit-flavored		food product
fda_tds_elem	pork and beans, canned		food product
fda_tds_elem	pork bacon, oven-cooked		food product
fda_tds_elem	pork chop, pan-cooked w/ oil		food product
fda_tds_elem	pork roast, loin, oven-roasted		food product
fda_tds_elem	pork sausage (link/patty), oven-cooked		food product
fda_tds_elem	pork sausage, (link/patty) oven-cooked		food product
fda_tds_elem	potato chips		food product
fda_tds_elem	potato salad, mayonnaise-type, from grocery/deli		food product
fda_tds_elem	potato, baked (w/ peel)		food product
fda_tds_elem	potato, boiled (w/out peel)		food product
fda_tds_elem	potato, mashed, prepared from fresh		food product
fda_tds_elem	potatoes, mashed, prepared from fresh		food product
fda_tds_elem	pretzels, hard, salted		food product
fda_tds_elem	prune juice, bottled		food product
fda_tds_elem	pudding, ready-to-eat, flavor other than chocolate		food product
fda_tds_elem	quarter-pound cheeseburger on bun, fast-food		food product
fda_tds_elem	quarter-pound hamburger on bun, fast-food		food product
fda_tds_elem	raisin bran cereal		food product
fda_tds_elem	raisins		food product
fda_tds_elem	refried beans, canned		food product
fda_tds_elem	rice, white, enriched, cooked		food product
fda_tds_elem	salad dressing, creamy/buttermilk type, low-calorie		food product
fda_tds_elem	salad dressing, creamy/buttermilk type, regular		food product
fda_tds_elem	salad dressing, italian, regular		food product
fda_tds_elem	salami, luncheon-meat type (not hard)		food product
fda_tds_elem	salmon, steaks/fillets, baked		food product
fda_tds_elem	sandwich cookies w/ cr?me filling		food product
fda_tds_elem	sandwich cookies w/ creme filling		food product
fda_tds_elem	sherbet, fruit-flavored		food product
fda_tds_elem	shredded wheat cereal		food product
fda_tds_elem	shrimp, boiled		food product
fda_tds_elem	soup, bean w/ bacon/pork, canned, cond, prep w/ water		food product
fda_tds_elem	soup, chicken noodle, canned, cond, prep w/ water		food product
fda_tds_elem	soup, oriental noodles (ramen noodles), prep w/ water		food product
fda_tds_elem	soup, tomato, canned, cond, prep w/ water		food product
fda_tds_elem	soup, vegetable beef, canned, cond, prep w/ water		food product
fda_tds_elem	sour cream		food product
fda_tds_elem	sour cream dip, any flavor		food product
fda_tds_elem	spaghetti w/ meat sauce, homemade		food product
fda_tds_elem	spaghetti, enriched, boiled		food product
fda_tds_elem	spinach, fresh/frozen, boiled		food product
fda_tds_elem	squash, winter (hubbard or acorn), fresh/frozen, boiled		raw agricultural commodity
fda_tds_elem	squash, winter (hubbard/acorn), fresh/frozen, boiled		raw agricultural commodity
fda_tds_elem	stew, beef and vegetable, canned		food product
fda_tds_elem	strawberries, raw/frozen		raw agricultural commodity
fda_tds_elem	sugar cookies		food product
fda_tds_elem	sugar, white, granulated		food product
fda_tds_elem	summer squash, fresh/frozen, boiled		food product
fda_tds_elem	sunflower seeds (shelled), roasted, salted		food product
fda_tds_elem	sweet & sour sauce		food product
fda_tds_elem	sweet potatoes, canned		food product
fda_tds_elem	sweet roll/danish pastry		food product
fda_tds_elem	syrup, chocolate		food product
fda_tds_elem	syrup, pancake		food product
fda_tds_elem	taco/tostada w/ beef and cheese, from mexican carry-out		food product
fda_tds_elem	tea, decaffeinated, from tea bag		food product
fda_tds_elem	tea, from tea bag		food product
fda_tds_elem	tomato catsup		food product
fda_tds_elem	tomato juice, bottled		food product
fda_tds_elem	tomato salsa, bottled		food product
fda_tds_elem	tomato sauce, plain, bottled		food product
fda_tds_elem	tomato, raw		raw agricultural commodity
fda_tds_elem	tortilla, flour		food product
fda_tds_elem	tuna noodle casserole, homemade		food product
fda_tds_elem	tuna, canned in water, drained		food product
fda_tds_elem	turkey breast, oven-roasted		food product
fda_tds_elem	turnip, fresh/frozen, boiled		food product
fda_tds_elem	vegetable oil		food product
fda_tds_elem	watermelon, raw/frozen		raw agricultural commodity
fda_tds_elem	white beans, dry, boiled		food product
fda_tds_elem	wine, dry table, red/ white		food product
fda_tds_elem	yogurt, lowfat, fruit-flavored		food product
fda_tds_pest	apple (red), raw (w/ peel)		raw agricultural commodity
fda_tds_pest	apple juice, bottled		food product
fda_tds_pest	applesauce, bottled		food product
fda_tds_pest	apricots, canned in heavy/light syrup		food product
fda_tds_pest	asparagus, fresh/frozen, boiled		food product
fda_tds_pest	avocado, raw		raw agricultural commodity
fda_tds_pest	bagel, plain, toasted		food product
fda_tds_pest	banana, raw		raw agricultural commodity
fda_tds_pest	beef roast, chuck, oven-roasted		food product
fda_tds_pest	beef steak, loin/sirloin, broiled		food product
fda_tds_pest	beef stroganoff w/ noodles, homemade		food product
fda_tds_pest	beef w/ vegetables in sauce, from chinese carry-out		food product
fda_tds_pest	beef, ground, regular, pan-cooked		food product
fda_tds_pest	beer		food product
fda_tds_pest	beets, canned		food product
fda_tds_pest	bf, apples with berries		food product
fda_tds_pest	bf, apples with fruit other than berries		food product
fda_tds_pest	bf, applesauce		food product
fda_tds_pest	bf, apricots w/ mixed fruit		food product
fda_tds_pest	bf, arrowroot cookies		food product
fda_tds_pest	bf, banana dessert		food product
fda_tds_pest	bf, bananas		food product
fda_tds_pest	bf, bananas and pineapple		food product
fda_tds_pest	bf, beef and broth/gravy		food product
fda_tds_pest	bf, beef and noodles/beef stroganoff		food product
fda_tds_pest	bf, carrots		food product
fda_tds_pest	bf, cereal, barley, dry, prep w/ water		food product
fda_tds_pest	bf, cereal, mixed, dry, prep w/ water		food product
fda_tds_pest	bf, cereal, oatmeal w/ fruit, prep w/ water		food product
fda_tds_pest	bf, cereal, oatmeal, dry, prep w/ water		food product
fda_tds_pest	bf, cereal, rice w/apples, dry, prep w/ water		food product
fda_tds_pest	bf, cereal, rice, dry, prep w/ water		food product
fda_tds_pest	bf, chicken and broth/gravy		food product
fda_tds_pest	bf, chicken noodle dinner		food product
fda_tds_pest	bf, chicken w/ rice		food product
fda_tds_pest	bf, custard/pudding		food product
fda_tds_pest	bf, dutch apple/apple cobbler		food product
fda_tds_pest	bf, fruit dessert/pudding		food product
fda_tds_pest	bf, fruit yogurt dessert		food product
fda_tds_pest	bf, green beans		food product
fda_tds_pest	bf, infant formula, milk-based, high iron, rtf		food product
fda_tds_pest	bf, infant formula, milk-based, low iron, rtf		food product
fda_tds_pest	bf, infant formula, soy-based, rtf		food product
fda_tds_pest	bf, juice, apple		food product
fda_tds_pest	bf, juice, apple-banana		food product
fda_tds_pest	bf, juice, apple-cherry		food product
fda_tds_pest	bf, juice, apple-grape		food product
fda_tds_pest	bf, juice, grape		food product
fda_tds_pest	bf, juice, mixed fruit		food product
fda_tds_pest	bf, juice, orange		food product
fda_tds_pest	bf, juice, pear		food product
fda_tds_pest	bf, lamb and broth/gravy		food product
fda_tds_pest	bf, macaroni and cheese		food product
fda_tds_pest	bf, macaroni, tomato and beef		food product
fda_tds_pest	bf, mixed vegetables		food product
fda_tds_pest	bf, peach cobbler/dessert		food product
fda_tds_pest	bf, peaches		food product
fda_tds_pest	bf, pears		food product
fda_tds_pest	bf, pears and pineapple		food product
fda_tds_pest	bf, peas		food product
fda_tds_pest	bf, plums/prunes w/apples or pears		food product
fda_tds_pest	bf, squash		food product
fda_tds_pest	bf, sweet potatoes		food product
fda_tds_pest	bf, teething biscuits		food product
fda_tds_pest	bf, turkey and rice		food product
fda_tds_pest	bf, turkey and broth/gravy		food product
fda_tds_pest	bf, turkey and rice		food product
fda_tds_pest	bf, veal and broth/gravy		food product
fda_tds_pest	bf, vegetables and beef		food product
fda_tds_pest	bf, vegetables and chicken		food product
fda_tds_pest	bf, vegetables and ham		food product
fda_tds_pest	bf, vegetables and turkey		food product
fda_tds_pest	bf, zweiback toast		food product
fda_tds_pest	biscuits, refrigerated-type, baked		food product
fda_tds_pest	black olives		food product
fda_tds_pest	bologna (beef/pork)		food product
fda_tds_pest	bottled drinking water (mineral/spring), not carbonated or flavored		food product
fda_tds_pest	bread, cracked wheat		food product
fda_tds_pest	bread, rye		food product
fda_tds_pest	bread, white, enriched		food product
fda_tds_pest	bread, whole wheat		food product
fda_tds_pest	breakfast tart/toaster pastry		food product
fda_tds_pest	broccoli, fresh/frozen, boiled		food product
fda_tds_pest	brown gravy, canned or bottled		food product
fda_tds_pest	brownie		food product
fda_tds_pest	brussels sprouts, fresh/frozen, boiled		food product
fda_tds_pest	burrito w/ beef, beans and cheese, from mexican carry-out		food product
fda_tds_pest	butter, regular (not lowfat), salted		food product
fda_tds_pest	cabbage, fresh, boiled		food product
fda_tds_pest	cake, chocolate w/ icing		food product
fda_tds_pest	cake, white w/ icing		food product
fda_tds_pest	cake, white w/ icing (formerly yellow cake)		food product
fda_tds_pest	cake, yellow w/ icing		food product
fda_tds_pest	candy bar, chocolate, nougat, and nuts		food product
fda_tds_pest	candy bar, milk chocolate, plain		food product
fda_tds_pest	candy, hard, any flavor		food product
fda_tds_pest	cantaloupe, raw/frozen		raw agricultural commodity
fda_tds_pest	carbonated beverage, cola, low-calorie		food product
fda_tds_pest	carbonated beverage, cola, regular		food product
fda_tds_pest	carbonated beverage, fruit-flavored, regular		food product
fda_tds_pest	carrot, baby, raw		raw agricultural commodity
fda_tds_pest	carrot, fresh, peeled, boiled		food product
fda_tds_pest	catfish, pan-cooked w/ oil		food product
fda_tds_pest	cauliflower, fresh/frozen, boiled		food product
fda_tds_pest	celery, raw		raw agricultural commodity
fda_tds_pest	cheese, american, processed		food product
fda_tds_pest	cheese, cheddar, natural (sharp/mild)		food product
fda_tds_pest	cheese, swiss, natural		food product
fda_tds_pest	chicken breast, fried, fast-food (w/ skin)		food product
fda_tds_pest	chicken breast, oven-roasted (skin removed)		food product
fda_tds_pest	chicken filet (broiled) sandwich on bun, fast-food		food product
fda_tds_pest	chicken leg, fried, fast-food (w/ skin)		food product
fda_tds_pest	chicken leg, fried, fast-food (w/ skin)		food product
fda_tds_pest	chicken nuggets, fast-food		food product
fda_tds_pest	chicken potpie, frozen, heated		food product
fda_tds_pest	chicken thigh, oven-roasted (skin removed)		food product
fda_tds_pest	chicken w/ vegetables in sauce, from chinese carry-out		food product
fda_tds_pest	chili con carne w/ beans, canned		food product
fda_tds_pest	chocolate chip cookies		food product
fda_tds_pest	clam chowder, new england, canned, cond, prep w/ whl milk		food product
fda_tds_pest	coffee, decaffeinated, from ground		food product
fda_tds_pest	coffee, from ground		food product
fda_tds_pest	coleslaw, mayonnaise-type, from grocery/deli		food product
fda_tds_pest	collards, fresh/frozen, boiled		food product
fda_tds_pest	corn flakes cereal		food product
fda_tds_pest	corn, canned		food product
fda_tds_pest	corn, fresh/frozen, boiled		food product
fda_tds_pest	corn/hominy grits, enriched, cooked		food product
fda_tds_pest	corn/tortilla chips		food product
fda_tds_pest	cornbread, homemade		food product
fda_tds_pest	cottage cheese, creamed, lowfat (2% milk fat)		food product
fda_tds_pest	crackers, butter-type		food product
fda_tds_pest	crackers, graham		food product
fda_tds_pest	crackers, saltine		food product
fda_tds_pest	cranberry juice cocktail, canned/bottled		food product
fda_tds_pest	cream cheese		food product
fda_tds_pest	cream of wheat (farina), enriched, cooked		food product
fda_tds_pest	cream substitute, non-dairy, liquid/frozen		food product
fda_tds_pest	cream substitute, non-diary, liquid/frozen		food product
fda_tds_pest	cream, half & half		food product
fda_tds_pest	crisped rice cereal		food product
fda_tds_pest	cucumber, peeled, raw		raw agricultural commodity
fda_tds_pest	dill cucumber pickles		food product
fda_tds_pest	doughnut, cake-type, any flavor, from donut store		food product
fda_tds_pest	egg, cheese, and ham on english muffin, fast-food		food product
fda_tds_pest	eggplant, fresh, peeled, boiled		food product
fda_tds_pest	eggs, boiled		food product
fda_tds_pest	eggs, scrambled w/ oil		food product
fda_tds_pest	english muffin, plain, toasted		food product
fda_tds_pest	fish sandwich on bun, fast-food		food product
fda_tds_pest	fish sticks or patty, frozen, oven-cooked		food product
fda_tds_pest	frankfurter (beef/pork), boiled		food product
fda_tds_pest	french fries, fast-food		food product
fda_tds_pest	fried rice, meatless, from chinese carry-out		food product
fda_tds_pest	fruit cocktail, canned in light syrup		food product
fda_tds_pest	fruit drink (10% juice), canned or bottled		food product
fda_tds_pest	fruit drink, from powder		food product
fda_tds_pest	fruit juice blend (100% juice), canned/bottled		food product
fda_tds_pest	fruit-flavored cereal, presweetened		food product
fda_tds_pest	gelatin dessert, any flavor		food product
fda_tds_pest	granola bar, w/ raisins		food product
fda_tds_pest	granola w/ raisins		food product
fda_tds_pest	grape juice, frozen conc, reconstituted		food product
fda_tds_pest	grapefruit juice, bottled		food product
fda_tds_pest	grapefruit, raw		raw agricultural commodity
fda_tds_pest	grapes (red/green), raw		raw agricultural commodity
fda_tds_pest	green beans, canned		food product
fda_tds_pest	green beans, fresh/frozen, boiled		food product
fda_tds_pest	ham, cured (not canned), baked		food product
fda_tds_pest	honey		food product
fda_tds_pest	ice cream, light, vanilla		food product
fda_tds_pest	ice cream, regular (not lowfat), vanilla		food product
fda_tds_pest	infant formula, milk-based, high iron, rtf		food product
fda_tds_pest	infant formula, milk-based, low iron, rtf		food product
fda_tds_pest	jelly, any flavor		food product
fda_tds_pest	lamb chop, pan-cooked w/ oil		food product
fda_tds_pest	lasagna w/ meat, frozen, heated		food product
fda_tds_pest	lemonade, frozen conc, reconstituted		food product
fda_tds_pest	lettuce, iceberg, raw		raw agricultural commodity
fda_tds_pest	lettuce, leaf, raw		raw agricultural commodity
fda_tds_pest	lima beans, immature, frozen, boiled		food product
fda_tds_pest	liver (beef/calf), pan-cooked w/ oil		food product
fda_tds_pest	luncheon meat (chicken/turkey)		food product
fda_tds_pest	luncheon meat (ham)		food product
fda_tds_pest	luncheon meat, ham		food product
fda_tds_pest	macaroni and cheese, prepared from box mix		food product
fda_tds_pest	macaroni salad, from grocery/deli		food product
fda_tds_pest	margarine, regular (not lowfat), salted		food product
fda_tds_pest	mayonnaise, regular, bottled		food product
fda_tds_pest	meal replacement, liquid rtd, any flavor		food product
fda_tds_pest	meatloaf, beef, homemade		food product
fda_tds_pest	milk shake, chocolate, fast-food		food product
fda_tds_pest	milk, chocolate, lowfat, fluid		food product
fda_tds_pest	milk, lowfat (2%), fluid		food product
fda_tds_pest	milk, skim, fluid		food product
fda_tds_pest	milk, whole, fluid		food product
fda_tds_pest	mixed vegetables, frozen, boiled		food product
fda_tds_pest	muffin, fruit or plain		food product
fda_tds_pest	mushrooms, raw		raw agricultural commodity
fda_tds_pest	mustard, yellow, plain		food product
fda_tds_pest	noodles, egg, enriched, boiled		food product
fda_tds_pest	oat ring cereal		food product
fda_tds_pest	oatmeal, plain, cooked		food product
fda_tds_pest	okra, fresh/frozen, boiled		food product
fda_tds_pest	olive oil		food product
fda_tds_pest	onion, mature, raw		raw agricultural commodity
fda_tds_pest	orange (navel/valencia), raw		raw agricultural commodity
fda_tds_pest	orange juice, bottled/carton		food product
fda_tds_pest	orange juice, frozen conc, reconstituted		food product
fda_tds_pest	pancakes, frozen, heated		food product
fda_tds_pest	peach, canned in light/medium syrup		food product
fda_tds_pest	peach, raw/frozen		raw agricultural commodity
fda_tds_pest	peanut butter, smooth/creamy		food product
fda_tds_pest	peanuts, dry roasted, salted		food product
fda_tds_pest	pear, canned in light syrup		food product
fda_tds_pest	pear, raw (w/ peel)		raw agricultural commodity
fda_tds_pest	peas, green, fresh/frozen, boiled		food product
fda_tds_pest	pepper, sweet, green, raw		raw agricultural commodity
fda_tds_pest	pie, apple, fresh/frozen		food product
fda_tds_pest	pie, pumpkin, fresh/frozen		food product
fda_tds_pest	pineapple juice, frozen conc, reconstituted		food product
fda_tds_pest	pineapple, canned in juice		food product
fda_tds_pest	pinto beans, dry, boiled		food product
fda_tds_pest	pizza, cheese and pepperoni, regular crust, from pizza carry-out		food product
fda_tds_pest	popcorn, microwave, butter-flavored		food product
fda_tds_pest	popsicle, fruit-flavored		food product
fda_tds_pest	pork and beans, canned		food product
fda_tds_pest	pork bacon, oven-cooked		food product
fda_tds_pest	pork chop, pan-cooked w/ oil		food product
fda_tds_pest	pork roast, loin, oven-roasted		food product
fda_tds_pest	pork sausage (link/patty), oven-cooked		food product
fda_tds_pest	pork sausage, (link/patty) oven-cooked		food product
fda_tds_pest	potato chips		food product
fda_tds_pest	potato salad, mayonnaise-type, from grocery/deli		food product
fda_tds_pest	potato, baked (w/ peel)		food product
fda_tds_pest	potato, boiled (w/out peel)		food product
fda_tds_pest	potato, mashed, prepared from fresh		food product
fda_tds_pest	potatoes, mashed, prepared from fresh		food product
fda_tds_pest	pretzels, hard, salted		food product
fda_tds_pest	prune juice, bottled		food product
fda_tds_pest	pudding, ready-to-eat, flavor other than chocolate		food product
fda_tds_pest	quarter-pound cheeseburger on bun, fast-food		food product
fda_tds_pest	quarter-pound hamburger on bun, fast-food		food product
fda_tds_pest	raisin bran cereal		food product
fda_tds_pest	raisins		food product
fda_tds_pest	refried beans, canned		food product
fda_tds_pest	rice, white, enriched, cooked		food product
fda_tds_pest	salad dressing, creamy/buttermilk type, low-calorie		food product
fda_tds_pest	salad dressing, creamy/buttermilk type, regular		food product
fda_tds_pest	salad dressing, italian, regular		food product
fda_tds_pest	salami, luncheon-meat type (not hard)		food product
fda_tds_pest	salmon, steaks/fillets, baked		food product
fda_tds_pest	sandwich cookies w/ cr?me filling		food product
fda_tds_pest	sherbet, fruit-flavored		food product
fda_tds_pest	shredded wheat cereal		food product
fda_tds_pest	shrimp, boiled		food product
fda_tds_pest	soup, bean w/ bacon/pork, canned, cond, prep w/ water		food product
fda_tds_pest	soup, chicken noodle, canned, cond, prep w/ water		food product
fda_tds_pest	soup, oriental noodles (ramen noodles), prep w/ water		food product
fda_tds_pest	soup, tomato, canned, cond, prep w/ water		food product
fda_tds_pest	soup, vegetable beef, canned, cond, prep w/ water		food product
fda_tds_pest	sour cream		food product
fda_tds_pest	sour cream dip, any flavor		food product
fda_tds_pest	spaghetti w/ meat sauce, homemade		food product
fda_tds_pest	spaghetti, enriched, boiled		food product
fda_tds_pest	spinach, fresh/frozen, boiled		food product
fda_tds_pest	squash, winter (hubbard or acorn), fresh/frozen, boiled		raw agricultural commodity
fda_tds_pest	squash, winter (hubbard/acorn), fresh/frozen, boiled		raw agricultural commodity
fda_tds_pest	stew, beef and vegetable, canned		food product
fda_tds_pest	strawberries, raw/frozen		raw agricultural commodity
fda_tds_pest	sugar cookies		food product
fda_tds_pest	sugar, white, granulated		food product
fda_tds_pest	summer squash, fresh/frozen, boiled		food product
fda_tds_pest	sunflower seeds (shelled), roasted, salted		food product
fda_tds_pest	sweet & sour sauce		food product
fda_tds_pest	sweet potatoes, canned		food product
fda_tds_pest	sweet roll/danish pastry		food product
fda_tds_pest	syrup, chocolate		food product
fda_tds_pest	syrup, pancake		food product
fda_tds_pest	taco/tostada w/ beef and cheese, from mexican carry-out		food product
fda_tds_pest	tea, decaffeinated, from tea bag		food product
fda_tds_pest	tea, from tea bag		food product
fda_tds_pest	tomato catsup		food product
fda_tds_pest	tomato juice, bottled		food product
fda_tds_pest	tomato salsa, bottled		food product
fda_tds_pest	tomato sauce, plain, bottled		food product
fda_tds_pest	tomato, raw		raw agricultural commodity
fda_tds_pest	tortilla, flour		food product
fda_tds_pest	tuna noodle casserole, homemade		food product
fda_tds_pest	tuna, canned in water, drained		food product
fda_tds_pest	turkey breast, oven-roasted		food product
fda_tds_pest	turnip, fresh/frozen, boiled		food product
fda_tds_pest	vegetable oil		food product
fda_tds_pest	watermelon, raw/frozen		raw agricultural commodity
fda_tds_pest	white beans, dry, boiled		food product
fda_tds_pest	wine, dry table, red/ white		food product
fda_tds_pest	yogurt, lowfat, fruit-flavored		food product
ices_biota	blood	mytilus edulis	wildlife (aquatic invertebrate)
ices_biota	blood	halichoerus grypus	wildlife (aquatic vertebrates/mammals)
ices_biota	blood	phoca vitulina	wildlife (aquatic vertebrates/mammals)
ices_biota	blood	gadus morhua	wildlife (fish)
ices_biota	blood	limanda limanda	wildlife (fish)
ices_biota	blood	platichthys flesus	wildlife (fish)
ices_biota	blood	pleuronectes platessa	wildlife (fish)
ices_biota	fat	fulmarus glacialis	wildlife (birds)
ices_biota	fat	larus hyperboreus	wildlife (birds)
ices_biota	fat	rissa tridactyla	wildlife (birds)
ices_biota	fat	somateria mollissima	wildlife (birds)
ices_biota	fat	ovis aries	wildlife (terrestrial vertebrates)
ices_biota	other	fucus	vegetation
ices_biota	other	fucus ceranoides	vegetation
ices_biota	other	fucus serratus	vegetation
ices_biota	other	fucus vesiculosus	vegetation
ices_biota	other	cerastoderma edule	wildlife (aquatic invertebrate)
ices_biota	other	crangon crangon	wildlife (aquatic invertebrate)
ices_biota	other	crassostrea gigas	wildlife (aquatic invertebrate)
ices_biota	other	dreissena polymorpha	wildlife (aquatic invertebrate)
ices_biota	other	ensis siliqua	wildlife (aquatic invertebrate)
ices_biota	other	haliotis tuberculata	wildlife (aquatic invertebrate)
ices_biota	other	littorina littorea	wildlife (aquatic invertebrate)
ices_biota	other	loligo vulgaris	wildlife (aquatic invertebrate)
ices_biota	other	macoma balthica	wildlife (aquatic invertebrate)
ices_biota	other	macoma baltica	wildlife (aquatic invertebrate)
ices_biota	other	mya arenaria	wildlife (aquatic invertebrate)
ices_biota	other	mya truncata	wildlife (aquatic invertebrate)
ices_biota	other	mysidacea	wildlife (aquatic invertebrate)
ices_biota	other	mytilus	wildlife (aquatic invertebrate)
ices_biota	other	mytilus edulis	wildlife (aquatic invertebrate)
ices_biota	other	mytilus galloprovincialis	wildlife (aquatic invertebrate)
ices_biota	other	nassarius nitidus	wildlife (aquatic invertebrate)
ices_biota	other	nassarius reticulatus	wildlife (aquatic invertebrate)
ices_biota	other	nephrops norvegicus	wildlife (aquatic invertebrate)
ices_biota	other	neptunea antiqua	wildlife (aquatic invertebrate)
ices_biota	other	nucella	wildlife (aquatic invertebrate)
ices_biota	other	nucella lapillus	wildlife (aquatic invertebrate)
ices_biota	other	ocenebra erinaceus	wildlife (aquatic invertebrate)
ices_biota	other	ostrea edulis	wildlife (aquatic invertebrate)
ices_biota	other	palaemon serratus	wildlife (aquatic invertebrate)
ices_biota	other	pandalus borealis	wildlife (aquatic invertebrate)
ices_biota	other	pecten maximus	wildlife (aquatic invertebrate)
ices_biota	other	peringia ulvae	wildlife (aquatic invertebrate)
ices_biota	other	saduria entomon	wildlife (aquatic invertebrate)
ices_biota	other	venerupis philippinarum	wildlife (aquatic invertebrate)
ices_biota	other	balaenoptera acutorostrata	wildlife (aquatic vertebrates/mammals)
ices_biota	other	globicephala melas	wildlife (aquatic vertebrates/mammals)
ices_biota	other	monodon monoceros	wildlife (aquatic vertebrates/mammals)
ices_biota	other	phoca groenlandica	wildlife (aquatic vertebrates/mammals)
ices_biota	other	phoca hispida	wildlife (aquatic vertebrates/mammals)
ices_biota	other	phoca vitulina	wildlife (aquatic vertebrates/mammals)
ices_biota	other	cepphus grylle	wildlife (birds)
ices_biota	other	haematopus ostralegus	wildlife (birds)
ices_biota	other	larus	wildlife (birds)
ices_biota	other	larus argentatus	wildlife (birds)
ices_biota	other	larus glaucoides	wildlife (birds)
ices_biota	other	larus hyperboreus	wildlife (birds)
ices_biota	other	rissa tridactyla	wildlife (birds)
ices_biota	other	somateria mollissima	wildlife (birds)
ices_biota	other	sterna hirundo	wildlife (birds)
ices_biota	other	uria aalge	wildlife (birds)
ices_biota	other	anarhichas lupus	wildlife (fish)
ices_biota	other	anarhichas minor	wildlife (fish)
ices_biota	other	anguilla anguilla	wildlife (fish)
ices_biota	other	boreogadus saida	wildlife (fish)
ices_biota	other	brosme brosme	wildlife (fish)
ices_biota	other	buccinum undatum	wildlife (fish)
ices_biota	other	callionymus lyra	wildlife (fish)
ices_biota	other	chelidonichthys kumu	wildlife (fish)
ices_biota	other	chimaera monstrosa	wildlife (fish)
ices_biota	other	clupea harengus	wildlife (fish)
ices_biota	other	conger conger	wildlife (fish)
ices_biota	other	eutrigla gurnardus	wildlife (fish)
ices_biota	other	gadus morhua	wildlife (fish)
ices_biota	other	glyptocephalus cynoglossus	wildlife (fish)
ices_biota	other	gobius	wildlife (fish)
ices_biota	other	hippoglossoides platessoides	wildlife (fish)
ices_biota	other	lepidorhombus boscii	wildlife (fish)
ices_biota	other	lepidorhombus whiffiagonis	wildlife (fish)
ices_biota	other	leucoraja naevus	wildlife (fish)
ices_biota	other	limanda limanda	wildlife (fish)
ices_biota	other	lophius budegassa	wildlife (fish)
ices_biota	other	lophius piscatorius	wildlife (fish)
ices_biota	other	mallotus villosus	wildlife (fish)
ices_biota	other	melanogrammus aeglefinus	wildlife (fish)
ices_biota	other	merlangius merlangus	wildlife (fish)
ices_biota	other	merluccius merluccius	wildlife (fish)
ices_biota	other	microstomus kitt	wildlife (fish)
ices_biota	other	molva molva	wildlife (fish)
ices_biota	other	mullus barbatus	wildlife (fish)
ices_biota	other	myoxocephalus scorpius	wildlife (fish)
ices_biota	other	neogobius melanostomus	wildlife (fish)
ices_biota	other	pegusa lascaris	wildlife (fish)
ices_biota	other	perca fluviatilis	wildlife (fish)
ices_biota	other	platichthys flesus	wildlife (fish)
ices_biota	other	pleuronectes platessa	wildlife (fish)
ices_biota	other	pollachius pollachius	wildlife (fish)
ices_biota	other	pollachius virens	wildlife (fish)
ices_biota	other	psetta maxima	wildlife (fish)
ices_biota	other	raja brachyura	wildlife (fish)
ices_biota	other	raja clavata	wildlife (fish)
ices_biota	other	raja montagui	wildlife (fish)
ices_biota	other	reinhardtius hippoglossoides	wildlife (fish)
ices_biota	other	salmo salar	wildlife (fish)
ices_biota	other	salmo trutta	wildlife (fish)
ices_biota	other	salvelinus alpinus	wildlife (fish)
ices_biota	other	sardina pilchardus	wildlife (fish)
ices_biota	other	scomber scombrus	wildlife (fish)
ices_biota	other	scophthalmus rhombus	wildlife (fish)
ices_biota	other	scyliorhinus canicula	wildlife (fish)
ices_biota	other	sebastes marinus	wildlife (fish)
ices_biota	other	sebastes mentella	wildlife (fish)
ices_biota	other	solea solea	wildlife (fish)
ices_biota	other	solea vulgaris	wildlife (fish)
ices_biota	other	sprattus sprattus	wildlife (fish)
ices_biota	other	squalus acanthias	wildlife (fish)
ices_biota	other	thunnus alalunga	wildlife (fish)
ices_biota	other	trigla lucerna	wildlife (fish)
ices_biota	other	triglidae	wildlife (fish)
ices_biota	other	zeus faber	wildlife (fish)
ices_biota	other	zoarces viviparus	wildlife (fish)
ices_biota	other	lepus timidus	wildlife (terrestrial vertebrates)
ices_biota	other	ursus maritimus	wildlife (terrestrial vertebrates)
ices_biota	tissue	crangon crangon	wildlife (aquatic invertebrate)
ices_biota	tissue	littorina littorea	wildlife (aquatic invertebrate)
ices_biota	tissue	loligo vulgaris	wildlife (aquatic invertebrate)
ices_biota	tissue	mytilus edulis	wildlife (aquatic invertebrate)
ices_biota	tissue	nassarius reticulatus	wildlife (aquatic invertebrate)
ices_biota	tissue	nephrops norvegicus	wildlife (aquatic invertebrate)
ices_biota	tissue	nucella	wildlife (aquatic invertebrate)
ices_biota	tissue	nucella lapillus	wildlife (aquatic invertebrate)
ices_biota	tissue	ostrea edulis	wildlife (aquatic invertebrate)
ices_biota	tissue	palaemon serratus	wildlife (aquatic invertebrate)
ices_biota	tissue	pandalus borealis	wildlife (aquatic invertebrate)
ices_biota	tissue	pecten maximus	wildlife (aquatic invertebrate)
ices_biota	tissue	balaenoptera acutorostrata	wildlife (aquatic vertebrates/mammals)
ices_biota	tissue	delphinapterus leucas	wildlife (aquatic vertebrates/mammals)
ices_biota	tissue	delphinus delphis	wildlife (aquatic vertebrates/mammals)
ices_biota	tissue	globicephala melas	wildlife (aquatic vertebrates/mammals)
ices_biota	tissue	halichoerus grypus	wildlife (aquatic vertebrates/mammals)
ices_biota	tissue	monodon monoceros	wildlife (aquatic vertebrates/mammals)
ices_biota	tissue	phoca groenlandica	wildlife (aquatic vertebrates/mammals)
ices_biota	tissue	phoca hispida	wildlife (aquatic vertebrates/mammals)
ices_biota	tissue	phoca vitulina	wildlife (aquatic vertebrates/mammals)
ices_biota	tissue	phocoena phocoena	wildlife (aquatic vertebrates/mammals)
ices_biota	tissue	cepphus grylle	wildlife (birds)
ices_biota	tissue	fulmarus glacialis	wildlife (birds)
ices_biota	tissue	larus glaucoides	wildlife (birds)
ices_biota	tissue	larus hyperboreus	wildlife (birds)
ices_biota	tissue	rissa tridactyla	wildlife (birds)
ices_biota	tissue	somateria mollissima	wildlife (birds)
ices_biota	tissue	uria lomvia	wildlife (birds)
ices_biota	tissue	anarhichas lupus	wildlife (fish)
ices_biota	tissue	anarhichas minor	wildlife (fish)
ices_biota	tissue	anguilla anguilla	wildlife (fish)
ices_biota	tissue	aphanopus carbo	wildlife (fish)
ices_biota	tissue	bathysaurus ferox	wildlife (fish)
ices_biota	tissue	boreogadus saida	wildlife (fish)
ices_biota	tissue	brosme brosme	wildlife (fish)
ices_biota	tissue	callionymus lyra	wildlife (fish)
ices_biota	tissue	chelidonichthys kumu	wildlife (fish)
ices_biota	tissue	chimaera monstrosa	wildlife (fish)
ices_biota	tissue	clupea harengus	wildlife (fish)
ices_biota	tissue	conger conger	wildlife (fish)
ices_biota	tissue	coryphaenoides rupestris	wildlife (fish)
ices_biota	tissue	eutrigla gurnardus	wildlife (fish)
ices_biota	tissue	gadus morhua	wildlife (fish)
ices_biota	tissue	gadus ogac	wildlife (fish)
ices_biota	tissue	glyptocephalus cynoglossus	wildlife (fish)
ices_biota	tissue	hippoglossoides platessoides	wildlife (fish)
ices_biota	tissue	hoplostethus atlanticus	wildlife (fish)
ices_biota	tissue	lepidorhombus boscii	wildlife (fish)
ices_biota	tissue	lepidorhombus whiffiagonis	wildlife (fish)
ices_biota	tissue	leucoraja naevus	wildlife (fish)
ices_biota	tissue	limanda limanda	wildlife (fish)
ices_biota	tissue	lophius budegassa	wildlife (fish)
ices_biota	tissue	lophius piscatorius	wildlife (fish)
ices_biota	tissue	mallotus villosus	wildlife (fish)
ices_biota	tissue	melanogrammus aeglefinus	wildlife (fish)
ices_biota	tissue	merlangius merlangus	wildlife (fish)
ices_biota	tissue	merluccius merluccius	wildlife (fish)
ices_biota	tissue	micromesistius poutassou	wildlife (fish)
ices_biota	tissue	microstomus kitt	wildlife (fish)
ices_biota	tissue	molva dypterygia	wildlife (fish)
ices_biota	tissue	molva molva	wildlife (fish)
ices_biota	tissue	mullus barbatus	wildlife (fish)
ices_biota	tissue	myoxocephalus scorpius	wildlife (fish)
ices_biota	tissue	neogobius melanostomus	wildlife (fish)
ices_biota	tissue	pegusa lascaris	wildlife (fish)
ices_biota	tissue	perca fluviatilis	wildlife (fish)
ices_biota	tissue	platichthys flesus	wildlife (fish)
ices_biota	tissue	pleuronectes platessa	wildlife (fish)
ices_biota	tissue	pollachius pollachius	wildlife (fish)
ices_biota	tissue	pollachius virens	wildlife (fish)
ices_biota	tissue	psetta maxima	wildlife (fish)
ices_biota	tissue	raja brachyura	wildlife (fish)
ices_biota	tissue	raja clavata	wildlife (fish)
ices_biota	tissue	raja montagui	wildlife (fish)
ices_biota	tissue	raja radiata	wildlife (fish)
ices_biota	tissue	reinhardtius hippoglossoides	wildlife (fish)
ices_biota	tissue	salmo salar	wildlife (fish)
ices_biota	tissue	salmo trutta	wildlife (fish)
ices_biota	tissue	salvelinus alpinus	wildlife (fish)
ices_biota	tissue	sardina pilchardus	wildlife (fish)
ices_biota	tissue	scomber scombrus	wildlife (fish)
ices_biota	tissue	scophthalmus rhombus	wildlife (fish)
ices_biota	tissue	scyliorhinus canicula	wildlife (fish)
ices_biota	tissue	sebastes marinus	wildlife (fish)
ices_biota	tissue	sebastes mentella	wildlife (fish)
ices_biota	tissue	solea solea	wildlife (fish)
ices_biota	tissue	solea vulgaris	wildlife (fish)
ices_biota	tissue	sprattus sprattus	wildlife (fish)
ices_biota	tissue	squalus acanthias	wildlife (fish)
ices_biota	tissue	thunnus alalunga	wildlife (fish)
ices_biota	tissue	trigla lucerna	wildlife (fish)
ices_biota	tissue	triglidae	wildlife (fish)
ices_biota	tissue	zeus faber	wildlife (fish)
ices_biota	tissue	zoarces viviparus	wildlife (fish)
ices_biota	tissue	lepus timidus	wildlife (terrestrial vertebrates)
ices_biota	tissue	ovis aries	wildlife (terrestrial vertebrates)
ices_biota	tissue	ursus maritimus	wildlife (terrestrial vertebrates)
ices_biota		crangon crangon	wildlife (aquatic invertebrate)
ices_biota		mytilus edulis	wildlife (aquatic invertebrate)
ices_biota		clupea harengus	wildlife (fish)
ices_biota		gadus morhua	wildlife (fish)
ices_biota		solea vulgaris	wildlife (fish)
ices_sediment	sediment		sediment
ices_sediment			sediment
ip_chem_biomonitoring	biota (animals)	blue mussel (soft body)	wildlife (aquatic invertebrate)
ip_chem_biomonitoring	biota (animals)	zebra mussel (soft body)	wildlife (aquatic invertebrate)
ip_chem_biomonitoring	biota (animals)	marine samples (common bladder wrack)	wildlife (aquatic invertebrate)
ip_chem_biomonitoring	biota (animals)	herring gull (egg content)	wildlife (birds)
ip_chem_biomonitoring	biota (animals)	feral pigeon (egg content)	wildlife (birds)
ip_chem_biomonitoring	biota (animals)	bream (musculature)	wildlife (fish)
ip_chem_biomonitoring	biota (animals)	bream (liver)	wildlife (fish)
ip_chem_biomonitoring	biota (animals)	eelpout (musculature)	wildlife (fish)
ip_chem_biomonitoring	biota (animals)	eelpout (liver)	wildlife (fish)
ip_chem_biomonitoring	biota (animals)	earthworm (lumbricus terrestris) (whole body without faeces)	wildlife (terrestrial invertebrates/worms)
ip_chem_biomonitoring	biota (animals)	earthworm (aporrectodea longa) (whole body without faeces)	wildlife (terrestrial invertebrates/worms)
ip_chem_biomonitoring	biota (animals)	roe deer, one-year-old (liver)	wildlife (terrestrial vertebrates)
ip_chem_biomonitoring	biota (plants)	common spruce (one-year-old shoot)	vegetation
ip_chem_biomonitoring	biota (plants)	pine (one-year-shoots)	vegetation
ip_chem_biomonitoring	biota (plants)	lombardy poplar (leaves)	vegetation
ip_chem_biomonitoring	biota (plants)	beech (leaves)	vegetation
ip_chem_biomonitoring	human (24h-sampling urine)	students (24h-sampling urine)	urine
ip_chem_biomonitoring	human (blood plasma)	students (blood plasma)	human blood (whole/serum/plasma)
ip_chem_biomonitoring	human (blood)		human blood (whole/serum/plasma)
ip_chem_biomonitoring	human (cord blood)		human blood (whole/serum/plasma)
ip_chem_biomonitoring	human (hair)		human (other tissues or fluids)
ip_chem_biomonitoring	human (pubic hair)	students (pubic hair)	human (other tissues or fluids)
ip_chem_biomonitoring	human (saliva)	students (saliva)	human (other tissues or fluids)
ip_chem_biomonitoring	human (scalp hair)	students (scalp hair)	human (other tissues or fluids)
ip_chem_biomonitoring	human (urine)		urine
ip_chem_biomonitoring	human (whole blood)	students (whole blood)	human blood (whole/serum/plasma)
ip_chem_biomonitoring	soil	soil (organic layer/root network)	sediment
ip_chem_biomonitoring	soil	soil (topsoil)	sediment
ip_chem_biomonitoring	soil	soil (subsoil)	sediment
ip_chem_biomonitoring	water (suspended particulate matter)	limnetic samples (suspended particulate matter)	sediment
ip_chem_biota	ba	balaenoptera acutorostrata	wildlife (aquatic vertebrates/mammals)
ip_chem_biota	bb	balaenoptera acutorostrata	wildlife (aquatic vertebrates/mammals)
ip_chem_biota	bb	phoca vitulina	wildlife (aquatic vertebrates/mammals)
ip_chem_biota	bb	phocoena phocoena	wildlife (aquatic vertebrates/mammals)
ip_chem_biota	bb	halichoerus grypus	wildlife (aquatic vertebrates/mammals)
ip_chem_biota	bb	globicephala melas	wildlife (aquatic vertebrates/mammals)
ip_chem_biota	bb	monodon monoceros	wildlife (aquatic vertebrates/mammals)
ip_chem_biota	bb	phoca hispida	wildlife (aquatic vertebrates/mammals)
ip_chem_biota	bb	delphinus delphis	wildlife (aquatic vertebrates/mammals)
ip_chem_biota	bb	delphinapterus leucas	wildlife (aquatic vertebrates/mammals)
ip_chem_biota	bb	myoxocephalus scorpius	wildlife (fish)
ip_chem_biota	bb	salvelinus alpinus	wildlife (fish)
ip_chem_biota	bb	ursus maritimus	wildlife (terrestrial vertebrates)
ip_chem_biota	bc	phoca vitulina	wildlife (aquatic vertebrates/mammals)
ip_chem_biota	bl	halichoerus grypus	wildlife (aquatic vertebrates/mammals)
ip_chem_biota	br	rissa tridactyla	wildlife (birds)
ip_chem_biota	bs	phoca vitulina	wildlife (aquatic vertebrates/mammals)
ip_chem_biota	eg	uria aalge	wildlife (birds)
ip_chem_biota	eg	haematopus ostralegus	wildlife (birds)
ip_chem_biota	eg	cepphus grylle	wildlife (birds)
ip_chem_biota	eg	sterna hirundo	wildlife (birds)
ip_chem_biota	eh	cepphus grylle	wildlife (birds)
ip_chem_biota	eh	larus	wildlife (birds)
ip_chem_biota	ep	delphinapterus leucas	wildlife (aquatic vertebrates/mammals)
ip_chem_biota	fa	larus hyperboreus	wildlife (birds)
ip_chem_biota	fa	fulmarus glacialis	wildlife (birds)
ip_chem_biota	fa	rissa tridactyla	wildlife (birds)
ip_chem_biota	fa	somateria mollissima	wildlife (birds)
ip_chem_biota	fe	cepphus grylle	wildlife (birds)
ip_chem_biota	gi	aphanopus carbo	wildlife (fish)
ip_chem_biota	gi	lophius piscatorius	wildlife (fish)
ip_chem_biota	go	pecten maximus	wildlife (aquatic invertebrate)
ip_chem_biota	go	hoplostethus atlanticus	wildlife (aquatic invertebrate)
ip_chem_biota	go	aphanopus carbo	wildlife (fish)
ip_chem_biota	go	bathysaurus ferox	wildlife (fish)
ip_chem_biota	go	lophius piscatorius	wildlife (fish)
ip_chem_biota	go	molva dypterygia	wildlife (fish)
ip_chem_biota	ki	monodon monoceros	wildlife (aquatic vertebrates/mammals)
ip_chem_biota	ki	globicephala melas	wildlife (aquatic vertebrates/mammals)
ip_chem_biota	ki	phoca hispida	wildlife (aquatic vertebrates/mammals)
ip_chem_biota	ki	delphinapterus leucas	wildlife (aquatic vertebrates/mammals)
ip_chem_biota	ki	balaenoptera acutorostrata	wildlife (aquatic vertebrates/mammals)
ip_chem_biota	ki	rissa tridactyla	wildlife (birds)
ip_chem_biota	ki	cepphus grylle	wildlife (birds)
ip_chem_biota	li	mytilus galloprovincialis	wildlife (aquatic invertebrate)
ip_chem_biota	li	hoplostethus atlanticus	wildlife (aquatic invertebrate)
ip_chem_biota	li	nephrops norvegicus	wildlife (aquatic invertebrate)
ip_chem_biota	li	pandalus borealis	wildlife (aquatic invertebrate)
ip_chem_biota	li	monodon monoceros	wildlife (aquatic vertebrates/mammals)
ip_chem_biota	li	phoca vitulina	wildlife (aquatic vertebrates/mammals)
ip_chem_biota	li	globicephala melas	wildlife (aquatic vertebrates/mammals)
ip_chem_biota	li	phoca hispida	wildlife (aquatic vertebrates/mammals)
ip_chem_biota	li	delphinus delphis	wildlife (aquatic vertebrates/mammals)
ip_chem_biota	li	delphinapterus leucas	wildlife (aquatic vertebrates/mammals)
ip_chem_biota	li	balaenoptera acutorostrata	wildlife (aquatic vertebrates/mammals)
ip_chem_biota	li	larus hyperboreus	wildlife (birds)
ip_chem_biota	li	cepphus grylle	wildlife (birds)
ip_chem_biota	li	fulmarus glacialis	wildlife (birds)
ip_chem_biota	li	rissa tridactyla	wildlife (birds)
ip_chem_biota	li	somateria mollissima	wildlife (birds)
ip_chem_biota	li	uria lomvia	wildlife (birds)
ip_chem_biota	li	larus glaucoides	wildlife (birds)
ip_chem_biota	li	limanda limanda	wildlife (fish)
ip_chem_biota	li	pleuronectes platessa	wildlife (fish)
ip_chem_biota	li	gadus morhua	wildlife (fish)
ip_chem_biota	li	clupea harengus	wildlife (fish)
ip_chem_biota	li	perca fluviatilis	wildlife (fish)
ip_chem_biota	li	platichthys flesus	wildlife (fish)
ip_chem_biota	li	merlangius merlangus	wildlife (fish)
ip_chem_biota	li	microstomus kitt	wildlife (fish)
ip_chem_biota	li	melanogrammus aeglefinus	wildlife (fish)
ip_chem_biota	li	aphanopus carbo	wildlife (fish)
ip_chem_biota	li	coryphaenoides rupestris	wildlife (fish)
ip_chem_biota	li	molva dypterygia	wildlife (fish)
ip_chem_biota	li	lepidorhombus whiffiagonis	wildlife (fish)
ip_chem_biota	li	merluccius merluccius	wildlife (fish)
ip_chem_biota	li	zoarces viviparus	wildlife (fish)
ip_chem_biota	li	brosme brosme	wildlife (fish)
ip_chem_biota	li	myoxocephalus scorpius	wildlife (fish)
ip_chem_biota	li	boreogadus saida	wildlife (fish)
ip_chem_biota	li	hippoglossoides platessoides	wildlife (fish)
ip_chem_biota	li	molva molva	wildlife (fish)
ip_chem_biota	li	sebastes mentella	wildlife (fish)
ip_chem_biota	li	solea vulgaris	wildlife (fish)
ip_chem_biota	li	chimaera monstrosa	wildlife (fish)
ip_chem_biota	li	pollachius virens	wildlife (fish)
ip_chem_biota	li	bathysaurus ferox	wildlife (fish)
ip_chem_biota	li	lophius piscatorius	wildlife (fish)
ip_chem_biota	li	micromesistius poutassou	wildlife (fish)
ip_chem_biota	li	sebastes marinus	wildlife (fish)
ip_chem_biota	li	salmo trutta	wildlife (fish)
ip_chem_biota	li	glyptocephalus cynoglossus	wildlife (fish)
ip_chem_biota	li	pollachius pollachius	wildlife (fish)
ip_chem_biota	li	scomber scombrus	wildlife (fish)
ip_chem_biota	li	sardina pilchardus	wildlife (fish)
ip_chem_biota	li	reinhardtius hippoglossoides	wildlife (fish)
ip_chem_biota	li	gadus ogac	wildlife (fish)
ip_chem_biota	li	anarhichas minor	wildlife (fish)
ip_chem_biota	li	raja radiata	wildlife (fish)
ip_chem_biota	li	lepus timidus	wildlife (terrestrial vertebrates)
ip_chem_biota	li	ovis aries	wildlife (terrestrial vertebrates)
ip_chem_biota	mu	pecten maximus	wildlife (aquatic invertebrate)
ip_chem_biota	mu	palaemon serratus	wildlife (aquatic invertebrate)
ip_chem_biota	mu	ostrea edulis	wildlife (aquatic invertebrate)
ip_chem_biota	mu	hoplostethus atlanticus	wildlife (aquatic invertebrate)
ip_chem_biota	mu	nephrops norvegicus	wildlife (aquatic invertebrate)
ip_chem_biota	mu	monodon monoceros	wildlife (aquatic vertebrates/mammals)
ip_chem_biota	mu	globicephala melas	wildlife (aquatic vertebrates/mammals)
ip_chem_biota	mu	phoca hispida	wildlife (aquatic vertebrates/mammals)
ip_chem_biota	mu	delphinapterus leucas	wildlife (aquatic vertebrates/mammals)
ip_chem_biota	mu	balaenoptera acutorostrata	wildlife (aquatic vertebrates/mammals)
ip_chem_biota	mu	rissa tridactyla	wildlife (birds)
ip_chem_biota	mu	limanda limanda	wildlife (fish)
ip_chem_biota	mu	mullus barbatus	wildlife (fish)
ip_chem_biota	mu	perca fluviatilis	wildlife (fish)
ip_chem_biota	mu	clupea harengus	wildlife (fish)
ip_chem_biota	mu	gadus morhua	wildlife (fish)
ip_chem_biota	mu	boops boops	wildlife (fish)
ip_chem_biota	mu	platichthys flesus	wildlife (fish)
ip_chem_biota	mu	zoarces viviparus	wildlife (fish)
ip_chem_biota	mu	merluccius merluccius	wildlife (fish)
ip_chem_biota	mu	merlangius merlangus	wildlife (fish)
ip_chem_biota	mu	microstomus kitt	wildlife (fish)
ip_chem_biota	mu	melanogrammus aeglefinus	wildlife (fish)
ip_chem_biota	mu	aphanopus carbo	wildlife (fish)
ip_chem_biota	mu	coryphaenoides rupestris	wildlife (fish)
ip_chem_biota	mu	molva dypterygia	wildlife (fish)
ip_chem_biota	mu	pleuronectes platessa	wildlife (fish)
ip_chem_biota	mu	anguilla anguilla	wildlife (fish)
ip_chem_biota	mu	lepidorhombus whiffiagonis	wildlife (fish)
ip_chem_biota	mu	lophius piscatorius	wildlife (fish)
ip_chem_biota	mu	brosme brosme	wildlife (fish)
ip_chem_biota	mu	solea vulgaris	wildlife (fish)
ip_chem_biota	mu	mallotus villosus	wildlife (fish)
ip_chem_biota	mu	boreogadus saida	wildlife (fish)
ip_chem_biota	mu	sprattus sprattus	wildlife (fish)
ip_chem_biota	mu	molva molva	wildlife (fish)
ip_chem_biota	mu	salvelinus alpinus	wildlife (fish)
ip_chem_biota	mu	scomber scombrus	wildlife (fish)
ip_chem_biota	mu	leucoraja naevus	wildlife (fish)
ip_chem_biota	mu	pollachius pollachius	wildlife (fish)
ip_chem_biota	mu	zeus faber	wildlife (fish)
ip_chem_biota	mu	scophthalmus rhombus	wildlife (fish)
ip_chem_biota	mu	lophius budegassa	wildlife (fish)
ip_chem_biota	mu	solea solea	wildlife (fish)
ip_chem_biota	mu	thunnus alalunga	wildlife (fish)
ip_chem_biota	mu	conger conger	wildlife (fish)
ip_chem_biota	mu	raja clavata	wildlife (fish)
ip_chem_biota	mu	raja naevus	wildlife (fish)
ip_chem_biota	mu	sebastes mentella	wildlife (fish)
ip_chem_biota	mu	hippoglossoides platessoides	wildlife (fish)
ip_chem_biota	mu	chimaera monstrosa	wildlife (fish)
ip_chem_biota	mu	pollachius virens	wildlife (fish)
ip_chem_biota	mu	eutrigla gurnardus	wildlife (fish)
ip_chem_biota	mu	psetta maxima	wildlife (fish)
ip_chem_biota	mu	bathysaurus ferox	wildlife (fish)
ip_chem_biota	mu	scyliorhinus canicula	wildlife (fish)
ip_chem_biota	mu	squalus acanthias	wildlife (fish)
ip_chem_biota	mu	anarhichas lupus	wildlife (fish)
ip_chem_biota	mu	raja montagui	wildlife (fish)
ip_chem_biota	mu	micromesistius poutassou	wildlife (fish)
ip_chem_biota	mu	sebastes marinus	wildlife (fish)
ip_chem_biota	mu	salmo trutta	wildlife (fish)
ip_chem_biota	mu	glyptocephalus cynoglossus	wildlife (fish)
ip_chem_biota	mu	chelidonichthys kumu	wildlife (fish)
ip_chem_biota	mu	reinhardtius hippoglossoides	wildlife (fish)
ip_chem_biota	mu	raja brachyura	wildlife (fish)
ip_chem_biota	mu	salmo salar	wildlife (fish)
ip_chem_biota	mu	triglidae	wildlife (fish)
ip_chem_biota	mu	anarhichas minor	wildlife (fish)
ip_chem_biota	mu	thunnus thynnus	wildlife (fish)
ip_chem_biota	mu	sardina pilchardus	wildlife (fish)
ip_chem_biota	mu	pegusa lascaris	wildlife (fish)
ip_chem_biota	ro	gadus morhua	wildlife (fish)
ip_chem_biota	ro	pollachius pollachius	wildlife (fish)
ip_chem_biota	sb	unknow spp.	other-ecological
ip_chem_biota	sb		other-ecological
ip_chem_biota	sb	mytilus edulis	wildlife (aquatic invertebrate)
ip_chem_biota	sb	mytilus galloprovincialis	wildlife (aquatic invertebrate)
ip_chem_biota	sb	macoma balthica	wildlife (aquatic invertebrate)
ip_chem_biota	sb	crassostrea angulata	wildlife (aquatic invertebrate)
ip_chem_biota	sb	dreissena polymorpha	wildlife (aquatic invertebrate)
ip_chem_biota	sb	mytilus	wildlife (aquatic invertebrate)
ip_chem_biota	sb	holothuria tubulosa	wildlife (aquatic invertebrate)
ip_chem_biota	sb	mitylus galloprovincialis	wildlife (aquatic invertebrate)
ip_chem_biota	sb	mya arenaria	wildlife (aquatic invertebrate)
ip_chem_biota	sb	nassarius reticulatus	wildlife (aquatic invertebrate)
ip_chem_biota	sb	nucella lapillus	wildlife (aquatic invertebrate)
ip_chem_biota	sb	crassostrea gigas	wildlife (aquatic invertebrate)
ip_chem_biota	sb	ostrea edulis	wildlife (aquatic invertebrate)
ip_chem_biota	sb	littorina littorea	wildlife (aquatic invertebrate)
ip_chem_biota	sb	crangon crangon	wildlife (aquatic invertebrate)
ip_chem_biota	sb	pecten maximus	wildlife (aquatic invertebrate)
ip_chem_biota	sb	mysidacea	wildlife (aquatic invertebrate)
ip_chem_biota	sb	cerastoderma edule	wildlife (aquatic invertebrate)
ip_chem_biota	sb	ensis siliqua	wildlife (aquatic invertebrate)
ip_chem_biota	sb	mya truncata	wildlife (aquatic invertebrate)
ip_chem_biota	sb	macoma baltica	wildlife (aquatic invertebrate)
ip_chem_biota	sb	venerupis philippinarum	wildlife (aquatic invertebrate)
ip_chem_biota	sb	haliotis tuberculata	wildlife (aquatic invertebrate)
ip_chem_biota	sb	gadus morhua	wildlife (fish)
ip_chem_biota	sb	platichthys flesus	wildlife (fish)
ip_chem_biota	sb	gobius	wildlife (fish)
ip_chem_biota	sh	mytilus edulis	wildlife (aquatic invertebrate)
ip_chem_biota	tm	mytilus edulis	wildlife (aquatic invertebrate)
ip_chem_biota	tm	nephrops norvegicus	wildlife (aquatic invertebrate)
ip_chem_biota	tm	palaemon serratus	wildlife (aquatic invertebrate)
ip_chem_biota	tm	crangon crangon	wildlife (aquatic invertebrate)
ip_chem_biota	tm	pandalus borealis	wildlife (aquatic invertebrate)
ip_chem_biota	tm	platichthys flesus	wildlife (fish)
ip_chem_biota	wo	venerupis decussata	other-ecological
ip_chem_biota	wo	fucus vesiculosus	vegetation
ip_chem_biota	wo	fucus	vegetation
ip_chem_biota	wo	fucus serratus	vegetation
ip_chem_biota	wo	fucus ceranoides	vegetation
ip_chem_biota	wo	mytilus edulis	wildlife (aquatic invertebrate)
ip_chem_biota	wo	mytilus galloprovincialis	wildlife (aquatic invertebrate)
ip_chem_biota	wo	saduria entomon	wildlife (aquatic invertebrate)
ip_chem_biota	wo	lymnaea palustris	wildlife (aquatic invertebrate)
ip_chem_biota	wo	crassostrea gigas	wildlife (aquatic invertebrate)
ip_chem_biota	wo	cerastoderma edule	wildlife (aquatic invertebrate)
ip_chem_biota	wo	venerupis philippinarum	wildlife (aquatic invertebrate)
ip_chem_biota	wo	donax trunculus	wildlife (aquatic invertebrate)
ip_chem_biota	wo	ostrea edulis	wildlife (aquatic invertebrate)
ip_chem_biota	wo	crangon crangon	wildlife (aquatic invertebrate)
ip_chem_biota	wo	pecten maximus	wildlife (aquatic invertebrate)
ip_chem_biota	wo	clupea harengus	wildlife (fish)
ip_chem_biota	wo	perca fluviatilis	wildlife (fish)
ip_chem_biota	wo	platichthys flesus	wildlife (fish)
ip_chem_biota	wo	gadus morhua	wildlife (fish)
ip_chem_biota	wo	solea vulgaris	wildlife (fish)
ip_chem_biota		crangon crangon	wildlife (aquatic invertebrate)
ip_chem_biota		perca fluviatilis	wildlife (fish)
ip_chem_biota		clupea harengus	wildlife (fish)
ip_chem_biota		ovis aries	wildlife (terrestrial vertebrates)
ip_chem_ibs	human (urine)		urine
ip_chem_lakes			surface water
ip_chem_seawater			surface water
ip_chem_sediment			sediment
nhanes	blood		human blood (whole/serum/plasma)
nhanes	hemoglobin adduct		human blood (whole/serum/plasma)
nhanes	serum		human blood (whole/serum/plasma)
nhanes	urine		urine
nhanes	whole blood		human blood (whole/serum/plasma)
usda_nrp	kidney	animal-cattle-beef cow	livestock/meat
usda_nrp	kidney	animal-calf-bob veal	livestock/meat
usda_nrp	kidney	animal-cattle-bull	livestock/meat
usda_nrp	kidney	animal-cattle-dairy cow	livestock/meat
usda_nrp	kidney	animal-calf-heavy calf	livestock/meat
usda_nrp	kidney	animal-cattle-heifer	livestock/meat
usda_nrp	kidney	animal-cattle-steer	livestock/meat
usda_nrp	kidney	animal-swine-market swine	livestock/meat
usda_nrp	kidney	animal-swine-sow	livestock/meat
usda_nrp	kidney	animal-calf-formula-fed veal	livestock/meat
usda_nrp	kidney	animal-calf-non formula-fed veal	livestock/meat
usda_nrp	kidney	animal-sheep-lamb	livestock/meat
usda_nrp	kidney	animal-goat	livestock/meat
usda_nrp	kidney	animal-cattle-steer/heifer carcass sponge	livestock/meat
usda_nrp	kidney	animal-swine-roaster swine	livestock/meat
usda_nrp	kidney	animal-swine-boar/stag swine	livestock/meat
usda_nrp	kidney	animal-sheep-mature sheep	livestock/meat
usda_nrp	liver	animal-cattle-beef cow	livestock/meat
usda_nrp	liver	animal-calf-bob veal	livestock/meat
usda_nrp	liver	animal-cattle-bull	livestock/meat
usda_nrp	liver	animal-cattle-dairy cow	livestock/meat
usda_nrp	liver	animal-calf-heavy calf	livestock/meat
usda_nrp	liver	animal-cattle-heifer	livestock/meat
usda_nrp	liver	animal-cattle-steer	livestock/meat
usda_nrp	liver	animal-swine-market swine	livestock/meat
usda_nrp	liver	animal-swine-sow	livestock/meat
usda_nrp	liver	animal-cattle-steer/heifer carcass sponge	livestock/meat
usda_nrp	liver	animal-goat	livestock/meat
usda_nrp	liver	animal-calf-non formula-fed veal	livestock/meat
usda_nrp	liver	animal-swine-roaster swine	livestock/meat
usda_nrp	liver	animal-sheep-lamb	livestock/meat
usda_nrp	muscle	product-thermally processed, commercially sterile	food product
usda_nrp	muscle	product-rte-other fully cooked, not sliced	food product
usda_nrp	muscle	product-rte-fully cooked, sausage products	food product
usda_nrp	muscle	animal-cattle-beef cow	livestock/meat
usda_nrp	muscle	animal-cattle-heifer	livestock/meat
usda_nrp	muscle	animal-cattle-steer	livestock/meat
usda_nrp	muscle	animal-swine-market swine	livestock/meat
usda_nrp	muscle	animal-swine-sow	livestock/meat
usda_nrp	muscle	animal-sheep-lamb	livestock/meat
usda_nrp	muscle	animal-calf-bob veal	livestock/meat
usda_nrp	muscle	animal-cattle-dairy cow	livestock/meat
usda_nrp	muscle	animal-cattle-bull	livestock/meat
usda_nrp	muscle	animal-calf-heavy calf	livestock/meat
usda_nrp	muscle	animal-cattle-steer/heifer carcass sponge	livestock/meat
usda_nrp	muscle	product-raw-intact-beef	livestock/meat
usda_nrp	muscle		livestock/meat
usda_nrp	muscle	animal-sheep-mature sheep	livestock/meat
usda_nrp	muscle	animal-swine-roaster swine	livestock/meat
usda_nrp	muscle	animal-calf-non formula-fed veal	livestock/meat
usda_nrp	muscle	product-nrte-ground, comminuted or otherwise nonintact meat	livestock/meat
usda_nrp	muscle	animal-turkey	livestock/meat
usgs	air		ambient air
usgs	air	brillia	wildlife (aquatic invertebrate)
usgs	air	ceratopogoninae	wildlife (aquatic invertebrate)
usgs	air	drunella coloradensis	wildlife (aquatic invertebrate)
usgs	air	epeorus deceptivus	wildlife (aquatic invertebrate)
usgs	air	heterotrissocladius	wildlife (aquatic invertebrate)
usgs	air	isoperla	wildlife (aquatic invertebrate)
usgs	air	paraphaenocladius	wildlife (aquatic invertebrate)
usgs	air	polypedilum	wildlife (aquatic invertebrate)
usgs	air	neothremma	wildlife (aquatic invertebrate)
usgs	air	sweltsa	wildlife (aquatic invertebrate)
usgs	air	corynoneura	wildlife (aquatic invertebrate)
usgs	air	hesperophylax	wildlife (aquatic invertebrate)
usgs	air	neoplasta	wildlife (aquatic invertebrate)
usgs	air	cinygmula	wildlife (aquatic invertebrate)
usgs	air	polycelis coronata	wildlife (aquatic invertebrate)
usgs	air	baetis bicaudatus	wildlife (aquatic invertebrate)
usgs	air	leuctridae	wildlife (aquatic invertebrate)
usgs	air	macropelopia	wildlife (aquatic invertebrate)
usgs	air	thienemanniella	wildlife (aquatic invertebrate)
usgs	air	zapada cinctipes	wildlife (aquatic invertebrate)
usgs	air	chloroperlidae	wildlife (aquatic invertebrate)
usgs	air	micropsectra	wildlife (aquatic invertebrate)
usgs	air	ameletus	wildlife (aquatic invertebrate)
usgs	air	rhyacophila vofixa	wildlife (aquatic invertebrate)
usgs	air	sperchon	wildlife (aquatic invertebrate)
usgs	air	zapada oregonensis	wildlife (aquatic invertebrate)
usgs	air	pagastia	wildlife (aquatic invertebrate)
usgs	air	oreogeton	wildlife (aquatic invertebrate)
usgs	air	tvetenia	wildlife (aquatic invertebrate)
usgs	air	pseudodiamesa	wildlife (aquatic invertebrate)
usgs	air	limnophyes	wildlife (aquatic invertebrate)
usgs	air	ormosia (eriopterini)	wildlife (aquatic invertebrate)
usgs	air	prosimulium	wildlife (aquatic vertebrates/mammals)
usgs	air	naididae	wildlife (fish)
usgs	air	amphinemura banksi	wildlife (terrestrial invertebrates/worms)
usgs	air	enchytraeidae	wildlife (terrestrial invertebrates/worms)
usgs	air	agabus	wildlife (terrestrial invertebrates/worms)
usgs	ambient air		ambient air
usgs	biological tissue	animalia	livestock/meat
usgs	biological tissue	taxon unknown	other-ecological
usgs	biological tissue		unknown
usgs	biological tissue	magnoliopsida	vegetation
usgs	biological tissue	plantae	vegetation
usgs	biological tissue	cyprinus carpio	wildlife (fish)
usgs	biological tissue	oncorhynchus mykiss	wildlife (fish)
usgs	biological tissue	mylopharodon conocephalus	wildlife (fish)
usgs	biological tissue	salmo trutta	wildlife (fish)
usgs	biological tissue	serranus tigrinus	wildlife (fish)
usgs	biological tissue	ameiurus natalis	wildlife (fish)
usgs	biological tissue	gambusia affinis	wildlife (fish)
usgs	biological tissue	micropterus salmoides	wildlife (fish)
usgs	biological tissue	lepomis cyanellus	wildlife (fish)
usgs	biological tissue	lepomis macrochirus	wildlife (fish)
usgs	biological tissue	ictalurus punctatus	wildlife (fish)
usgs	biological tissue	morone saxatilis	wildlife (fish)
usgs	biological tissue	micropterus dolomieu	wildlife (fish)
usgs	biological tissue	prosopium williamsoni	wildlife (fish)
usgs	biological tissue	pomatomus saltatrix	wildlife (fish)
usgs	biological tissue	perca flavescens	wildlife (fish)
usgs	biological tissue	anisoptera	wildlife (terrestrial invertebrates/worms)
usgs	bottom material		sediment
usgs	bulk deposition		precipitation
usgs	canopy		vegetation
usgs	deionized water		drinking water
usgs	drinking water		drinking water
usgs	effluent		wastewater (influent, effluent)
usgs	elutriation		sediment
usgs	filter residue		other-environmental
usgs	finished water		drinking water
usgs	groundwater		groundwater
usgs	hyporheic zone		other-environmental
usgs	indoor air		indoor air
usgs	industrial effluent		wastewater (influent, effluent)
usgs	interstitial		surface water
usgs	interstitial water		surface water
usgs	interstitial water	ceriodaphnia dubia	wildlife (aquatic invertebrate)
usgs	interstitial water	pimephales promelas	wildlife (fish)
usgs	landfill effluent		landfill leachate
usgs	leachate		landfill leachate
usgs	mixing zone		wastewater (influent, effluent)
usgs	municipal sewage effluent		wastewater (influent, effluent)
usgs	municipal waste		wastewater (influent, effluent)
usgs	ocean water		surface water
usgs	pore water		surface water
usgs	rainwater		precipitation
usgs	sediment	animalia	livestock/meat
usgs	sediment		sediment
usgs	sediment	stylodrilus heringianus	wildlife (aquatic invertebrate)
usgs	sediment	pisidium	wildlife (aquatic invertebrate)
usgs	sediment	lumbriculidae	wildlife (aquatic invertebrate)
usgs	sediment	diporeia	wildlife (aquatic invertebrate)
usgs	sediment	mysis relicta	wildlife (aquatic invertebrate)
usgs	sediment	gammarus	wildlife (aquatic invertebrate)
usgs	sediment	chironomus	wildlife (aquatic invertebrate)
usgs	sediment	dreissena bugensis	wildlife (aquatic invertebrate)
usgs	sediment	micropsectra	wildlife (aquatic invertebrate)
usgs	sediment	tanytarsus	wildlife (aquatic invertebrate)
usgs	sediment	vejdovskyella intermedia	wildlife (aquatic invertebrate)
usgs	sediment	tubificidae	wildlife (aquatic invertebrate)
usgs	sediment	thalassodrilus hallae	wildlife (aquatic invertebrate)
usgs	sediment	pisidiidae	wildlife (aquatic invertebrate)
usgs	sediment	potamothrix vejdovskyi	wildlife (aquatic invertebrate)
usgs	sediment	limnodrilus hoffmeisteri	wildlife (aquatic invertebrate)
usgs	sediment	tubifex tubifex	wildlife (aquatic invertebrate)
usgs	sediment	potamothrix moldaviensis	wildlife (aquatic invertebrate)
usgs	sediment	heterotrissocladius subpilosus	wildlife (aquatic invertebrate)
usgs	sediment	hydra	wildlife (aquatic invertebrate)
usgs	sediment	orthocladius	wildlife (aquatic invertebrate)
usgs	sediment	nemertea	wildlife (aquatic invertebrate)
usgs	sediment	spirosperma nikolskyi	wildlife (aquatic invertebrate)
usgs	sediment	stylaria lacustris	wildlife (aquatic invertebrate)
usgs	sediment	protanypus	wildlife (aquatic invertebrate)
usgs	sediment	ophidonais serpentina	wildlife (aquatic invertebrate)
usgs	sediment	polypedilum	wildlife (aquatic invertebrate)
usgs	sediment	aulodrilus americanus	wildlife (aquatic invertebrate)
usgs	sediment	valvata lewisi	wildlife (aquatic invertebrate)
usgs	sediment	aulodrilus pigueti	wildlife (aquatic invertebrate)
usgs	sediment	procladius	wildlife (aquatic invertebrate)
usgs	sediment	quistadrilus multisetosus	wildlife (aquatic invertebrate)
usgs	sediment	chaetogaster diaphanus	wildlife (aquatic invertebrate)
usgs	sediment	ilyodrilus templetoni	wildlife (aquatic invertebrate)
usgs	sediment	spirosperma ferox	wildlife (aquatic invertebrate)
usgs	sediment	valvata sincera	wildlife (aquatic invertebrate)
usgs	sediment	aulodrilus pluriseta	wildlife (aquatic invertebrate)
usgs	sediment	uncinais uncinata	wildlife (aquatic invertebrate)
usgs	sediment	slavina appendiculata	wildlife (aquatic invertebrate)
usgs	sediment	tasserkidrilus americanus	wildlife (aquatic invertebrate)
usgs	sediment	nais bretscheri	wildlife (aquatic invertebrate)
usgs	sediment	limnodrilus claparedeianus	wildlife (aquatic invertebrate)
usgs	sediment	amphipoda	wildlife (aquatic invertebrate)
usgs	sediment	tasserkidrilus superiorensis	wildlife (aquatic invertebrate)
usgs	sediment	paratanytarsus	wildlife (aquatic invertebrate)
usgs	sediment	nais simplex	wildlife (aquatic invertebrate)
usgs	sediment	paranais frici	wildlife (aquatic invertebrate)
usgs	sediment	aulodrilus limnobius	wildlife (aquatic invertebrate)
usgs	sediment	helobdella stagnalis	wildlife (aquatic invertebrate)
usgs	sediment	mollusca	wildlife (aquatic invertebrate)
usgs	sediment	rhyacodrilus coccineus	wildlife (aquatic invertebrate)
usgs	sediment	dicrotendipes fumidus	wildlife (aquatic invertebrate)
usgs	sediment	ceriodaphnia dubia	wildlife (aquatic invertebrate)
usgs	sediment	hexagenia	wildlife (aquatic invertebrate)
usgs	sediment	heterotrissocladius marcidus	wildlife (aquatic invertebrate)
usgs	sediment	paracladopelma undine	wildlife (aquatic invertebrate)
usgs	sediment	paracladopelma winnelli	wildlife (aquatic invertebrate)
usgs	sediment	caecidotea	wildlife (aquatic invertebrate)
usgs	sediment	valvata perdepressa	wildlife (aquatic invertebrate)
usgs	sediment	heterotrissocladius	wildlife (aquatic invertebrate)
usgs	sediment	amnicola limosus	wildlife (aquatic invertebrate)
usgs	sediment	valvata tricarinata	wildlife (aquatic invertebrate)
usgs	sediment	specaria josinae	wildlife (aquatic invertebrate)
usgs	sediment	limnodrilus cervix	wildlife (aquatic invertebrate)
usgs	sediment	piguetiella blanci	wildlife (aquatic invertebrate)
usgs	sediment	isochaetides freyi	wildlife (aquatic invertebrate)
usgs	sediment	manayunkia speciosa	wildlife (aquatic invertebrate)
usgs	sediment	polypedilum tuberculum	wildlife (aquatic invertebrate)
usgs	sediment	valvata	wildlife (aquatic invertebrate)
usgs	sediment	ampelisca abdita	wildlife (aquatic invertebrate)
usgs	sediment	capitella	wildlife (aquatic invertebrate)
usgs	sediment	pectinaria	wildlife (aquatic invertebrate)
usgs	sediment	nassarius obsoletus	wildlife (aquatic invertebrate)
usgs	sediment	corophium	wildlife (aquatic invertebrate)
usgs	sediment	nephtys incisa	wildlife (aquatic invertebrate)
usgs	sediment	mercenaria mercenaria	wildlife (aquatic invertebrate)
usgs	sediment	streblospio benedicti	wildlife (aquatic invertebrate)
usgs	sediment	phallodrillus hallae	wildlife (aquatic invertebrate)
usgs	sediment	prionospio heterobranchia	wildlife (aquatic invertebrate)
usgs	sediment	leucon americanus	wildlife (aquatic invertebrate)
usgs	sediment	tellina	wildlife (aquatic invertebrate)
usgs	sediment	scoloplos robustus	wildlife (aquatic invertebrate)
usgs	sediment	tharyx	wildlife (aquatic invertebrate)
usgs	sediment	platyhelminthes	wildlife (aquatic invertebrate)
usgs	sediment	stictochironomus	wildlife (aquatic invertebrate)
usgs	sediment	echinogammarus	wildlife (aquatic invertebrate)
usgs	sediment	limnodrilus profundicola	wildlife (aquatic invertebrate)
usgs	sediment	alitta succinea	wildlife (aquatic invertebrate)
usgs	sediment	crepidula fornicata	wildlife (aquatic invertebrate)
usgs	sediment	rhithropanopeus harrisii	wildlife (aquatic invertebrate)
usgs	sediment	mytilus edulis	wildlife (aquatic invertebrate)
usgs	sediment	protohaustorius	wildlife (aquatic invertebrate)
usgs	sediment	nais communis	wildlife (aquatic invertebrate)
usgs	sediment	nais variabilis	wildlife (aquatic invertebrate)
usgs	sediment	vejdovskyella comata	wildlife (aquatic invertebrate)
usgs	sediment	paralauterborniella nigrohalteralis	wildlife (aquatic invertebrate)
usgs	sediment	nucula	wildlife (aquatic invertebrate)
usgs	sediment	crangon septemspinosa	wildlife (aquatic invertebrate)
usgs	sediment	paracladopelma	wildlife (aquatic invertebrate)
usgs	sediment	potthastia	wildlife (aquatic invertebrate)
usgs	sediment	clymenella torquata	wildlife (aquatic invertebrate)
usgs	sediment	ampelisca	wildlife (aquatic invertebrate)
usgs	sediment	pagurus	wildlife (aquatic invertebrate)
usgs	sediment	rhepoxynius epistomus	wildlife (aquatic invertebrate)
usgs	sediment	spio	wildlife (aquatic invertebrate)
usgs	sediment	sabellaria vulgaris	wildlife (aquatic invertebrate)
usgs	sediment	costoanachis	wildlife (aquatic invertebrate)
usgs	sediment	rhyacodrilus montanus	wildlife (aquatic invertebrate)
usgs	sediment	polydora cornuta	wildlife (aquatic invertebrate)
usgs	sediment	mulinia lateralis	wildlife (aquatic invertebrate)
usgs	sediment	stephensoniania trivandrana	wildlife (aquatic invertebrate)
usgs	sediment	anthozoa (anthozoa)	wildlife (aquatic invertebrate)
usgs	sediment	psectrocladius	wildlife (aquatic invertebrate)
usgs	sediment	crepidula plana	wildlife (aquatic invertebrate)
usgs	sediment	neomysis americana	wildlife (aquatic invertebrate)
usgs	sediment	yoldia	wildlife (aquatic invertebrate)
usgs	sediment	leptocheirus plumulosus	wildlife (aquatic invertebrate)
usgs	sediment	pontogeneia inermis	wildlife (aquatic invertebrate)
usgs	sediment	ampelisca macrocephala	wildlife (aquatic invertebrate)
usgs	sediment	prionospio steenstrupi	wildlife (aquatic invertebrate)
usgs	sediment	corophium volutator	wildlife (aquatic invertebrate)
usgs	sediment	cyathura polita	wildlife (aquatic invertebrate)
usgs	sediment	marphysa sanguinea	wildlife (aquatic invertebrate)
usgs	sediment	pherusa plumosa	wildlife (aquatic invertebrate)
usgs	sediment	harnischia	wildlife (aquatic invertebrate)
usgs	sediment	physa	wildlife (aquatic invertebrate)
usgs	sediment	hydrobaenus	wildlife (aquatic invertebrate)
usgs	sediment	cryptonatica affinis	wildlife (aquatic invertebrate)
usgs	sediment	potamothrix bedoti	wildlife (aquatic invertebrate)
usgs	sediment	mysis	wildlife (aquatic invertebrate)
usgs	sediment	potamothrix bavaricus	wildlife (aquatic invertebrate)
usgs	sediment	prionospio	wildlife (aquatic invertebrate)
usgs	sediment	sthenelais	wildlife (aquatic invertebrate)
usgs	sediment	amphitrite ornata	wildlife (aquatic invertebrate)
usgs	sediment	bathyporeia quoddyensis	wildlife (aquatic invertebrate)
usgs	sediment	nematoda	wildlife (aquatic invertebrate)
usgs	sediment	probythinella lacustris	wildlife (aquatic invertebrate)
usgs	sediment	hydrolimax grisea	wildlife (aquatic invertebrate)
usgs	sediment	chironomidae	wildlife (aquatic invertebrate)
usgs	sediment	branchiura sowerbyi	wildlife (aquatic invertebrate)
usgs	sediment	microchironomus	wildlife (aquatic invertebrate)
usgs	sediment	potamopyrgus antipodarum	wildlife (aquatic invertebrate)
usgs	sediment	cryptochironomus	wildlife (aquatic invertebrate)
usgs	sediment	polypedilum halterale	wildlife (aquatic invertebrate)
usgs	sediment	hyalella azteca	wildlife (aquatic invertebrate)
usgs	sediment	cincinnatia cincinnatiensis	wildlife (aquatic invertebrate)
usgs	sediment	limnodrilus udekemianus	wildlife (aquatic invertebrate)
usgs	sediment	gammarus pseudolimnaeus	wildlife (aquatic invertebrate)
usgs	sediment	dreissena polymorpha	wildlife (aquatic invertebrate)
usgs	sediment	rhyacodrilus sodalis	wildlife (aquatic invertebrate)
usgs	sediment	polypedilum scalaenum	wildlife (aquatic invertebrate)
usgs	sediment	chaetogaster diastrophus	wildlife (aquatic invertebrate)
usgs	sediment	paralauterborniella	wildlife (aquatic invertebrate)
usgs	sediment	rhyacodrilus	wildlife (aquatic invertebrate)
usgs	sediment	gloiobdella elongata	wildlife (aquatic vertebrates/mammals)
usgs	sediment	glycera	wildlife (aquatic vertebrates/mammals)
usgs	sediment	glycera americana	wildlife (aquatic vertebrates/mammals)
usgs	sediment	naididae	wildlife (fish)
usgs	sediment	girardia tigrina	wildlife (fish)
usgs	sediment	pimephales promelas	wildlife (fish)
usgs	sediment	catenulida (platyhelminthes), acoelomorpha, rhabditophora***retired***use (platyhelminthe	wildlife (terrestrial invertebrates/worms)
usgs	sediment	oligochaeta (oligochaeta)	wildlife (terrestrial invertebrates/worms)
usgs	sediment	enchytraeidae	wildlife (terrestrial invertebrates/worms)
usgs	sediment	arcteonais lomondi	wildlife (terrestrial invertebrates/worms)
usgs	sediment	ablabesmyia	wildlife (terrestrial invertebrates/worms)
usgs	sediment	idotea metallica	wildlife (terrestrial invertebrates/worms)
usgs	sediment	eteone	wildlife (terrestrial invertebrates/worms)
usgs	sediment	harmothoe extenuata	wildlife (terrestrial invertebrates/worms)
usgs	sediment	eteone heteropoda	wildlife (terrestrial invertebrates/worms)
usgs	sediment	arabella iricolor	wildlife (terrestrial invertebrates/worms)
usgs	sediment	gastropoda	wildlife (terrestrial invertebrates/worms)
usgs	sediment	cricotopus	wildlife (terrestrial invertebrates/worms)
usgs	sieved sediment		sediment
usgs	snowmelt		precipitation
usgs	soil moisture		soil
usgs	stormwater		wastewater (influent, effluent)
usgs	subsurface soil/sediment		sediment
usgs	surface soil/sediment		sediment
usgs	surface water		surface water
usgs	surface water sediment		sediment
usgs	suspended		sediment
usgs	tissue	animalia	livestock/meat
usgs	tissue		unknown
usgs	tissue	cardiidae	wildlife (aquatic invertebrate)
usgs	tissue	nephtys	wildlife (aquatic invertebrate)
usgs	tissue	mytilus californianus	wildlife (aquatic invertebrate)
usgs	tissue	rangia cuneata	wildlife (aquatic invertebrate)
usgs	tissue	catostomus commersoni***retired***use catostomus commersonii	wildlife (aquatic invertebrate)
usgs	tissue	mytilus edulis	wildlife (aquatic invertebrate)
usgs	tissue	anguilla rostrata	wildlife (aquatic invertebrate)
usgs	tissue	bivalvia	wildlife (aquatic invertebrate)
usgs	tissue	catostomus commersonii	wildlife (aquatic invertebrate)
usgs	tissue	homarus americanus	wildlife (aquatic invertebrate)
usgs	tissue	catostomus catostomus	wildlife (aquatic invertebrate)
usgs	tissue	mercenaria	wildlife (aquatic invertebrate)
usgs	tissue	mya arenaria	wildlife (aquatic invertebrate)
usgs	tissue	corbicula fluminea	wildlife (aquatic invertebrate)
usgs	tissue	mysis	wildlife (aquatic invertebrate)
usgs	tissue	ophiodon elongatus	wildlife (aquatic invertebrate)
usgs	tissue	dorosoma cepedianum	wildlife (aquatic invertebrate)
usgs	tissue	triakis semifasciata	wildlife (aquatic invertebrate)
usgs	tissue	mytilus galloprovincialis	wildlife (aquatic invertebrate)
usgs	tissue	hexagenia	wildlife (aquatic invertebrate)
usgs	tissue	brachiopoda	wildlife (aquatic invertebrate)
usgs	tissue	nereis	wildlife (aquatic invertebrate)
usgs	tissue	catostomus occidentalis	wildlife (aquatic invertebrate)
usgs	tissue	corbicula	wildlife (aquatic invertebrate)
usgs	tissue	diporeia	wildlife (aquatic invertebrate)
usgs	tissue	catostomus clarkii	wildlife (aquatic invertebrate)
usgs	tissue	hesperoleucus symmetricus	wildlife (aquatic invertebrate)
usgs	tissue	catostomus columbianus	wildlife (aquatic invertebrate)
usgs	tissue	dorosoma petenense	wildlife (aquatic invertebrate)
usgs	tissue	campostoma anomalum	wildlife (aquatic invertebrate)
usgs	tissue	ostrea lurida	wildlife (aquatic invertebrate)
usgs	tissue	catostomus macrocheilus	wildlife (aquatic invertebrate)
usgs	tissue	farfantepenaeus aztecus	wildlife (aquatic invertebrate)
usgs	tissue	penaeus	wildlife (aquatic invertebrate)
usgs	tissue	nuttallia obscurata	wildlife (aquatic invertebrate)
usgs	tissue	catostomus tahoensis	wildlife (aquatic invertebrate)
usgs	tissue	chironomidae	wildlife (aquatic invertebrate)
usgs	tissue	sphaeriidae***retired***use pisidiidae	wildlife (aquatic invertebrate)
usgs	tissue	brachyura	wildlife (aquatic invertebrate)
usgs	tissue	nephropidae	wildlife (aquatic invertebrate)
usgs	tissue	tresus capax	wildlife (aquatic invertebrate)
usgs	tissue	clinocardium nuttallii	wildlife (aquatic invertebrate)
usgs	tissue	saxidomus gigantea	wildlife (aquatic invertebrate)
usgs	tissue	panulirus interruptus	wildlife (aquatic invertebrate)
usgs	tissue	pacifastacus leniusculus	wildlife (aquatic invertebrate)
usgs	tissue	exopalaemon modestus	wildlife (aquatic invertebrate)
usgs	tissue	margaritifera falcata	wildlife (aquatic invertebrate)
usgs	tissue	phalacrocorax auritus	wildlife (birds)
usgs	tissue	oncorhynchus mykiss	wildlife (fish)
usgs	tissue	micropterus dolomieu	wildlife (fish)
usgs	tissue	perca flavescens	wildlife (fish)
usgs	tissue	micropterus salmoides	wildlife (fish)
usgs	tissue	morone americana	wildlife (fish)
usgs	tissue	micropterus cataractae	wildlife (fish)
usgs	tissue	lepomis auritus	wildlife (fish)
usgs	tissue	lobotes surinamensis	wildlife (fish)
usgs	tissue	salvelinus alpinus	wildlife (fish)
usgs	tissue	amphistichus argenteus	wildlife (fish)
usgs	tissue	cymatogaster aggregata	wildlife (fish)
usgs	tissue	ictalurus punctatus	wildlife (fish)
usgs	tissue	salvelinus namaycush	wildlife (fish)
usgs	tissue	sander vitreus	wildlife (fish)
usgs	tissue	coregonus hoyi	wildlife (fish)
usgs	tissue	myoxocephalus thompsonii	wildlife (fish)
usgs	tissue	osteichthyes	wildlife (fish)
usgs	tissue	osmerus mordax	wildlife (fish)
usgs	tissue	pomoxis annularis	wildlife (fish)
usgs	tissue	lepomis cyanellus	wildlife (fish)
usgs	tissue	selar crumenophthalmus	wildlife (fish)
usgs	tissue	lepomis macrochirus	wildlife (fish)
usgs	tissue	cyprinus carpio	wildlife (fish)
usgs	tissue	pomoxis nigromaculatus	wildlife (fish)
usgs	tissue	morone saxatilis	wildlife (fish)
usgs	tissue	ameiurus nebulosus	wildlife (fish)
usgs	tissue	bidyanus bidyanus	wildlife (fish)
usgs	tissue	paralichthys dentatus	wildlife (fish)
usgs	tissue	ictalurus furcatus	wildlife (fish)
usgs	tissue	ambloplites rupestris	wildlife (fish)
usgs	tissue	channa argus	wildlife (fish)
usgs	tissue	centropristis striata	wildlife (fish)
usgs	tissue	salmo trutta	wildlife (fish)
usgs	tissue	ptychocheilus oregonensis	wildlife (fish)
usgs	tissue	aplodinotus grunniens	wildlife (fish)
usgs	tissue	morone chrysops	wildlife (fish)
usgs	tissue	acipenser fulvescens	wildlife (fish)
usgs	tissue	oncorhynchus kisutch	wildlife (fish)
usgs	tissue	oncorhynchus tshawytscha	wildlife (fish)
usgs	tissue	esox lucius	wildlife (fish)
usgs	tissue	mugilidae	wildlife (fish)
usgs	tissue	cynoscion nebulosus	wildlife (fish)
usgs	tissue	lepomis	wildlife (fish)
usgs	tissue	sebastes caurinus	wildlife (fish)
usgs	tissue	coregonus kiyi	wildlife (fish)
usgs	tissue	lepomis megalotis	wildlife (fish)
usgs	tissue	lepomis gibbosus	wildlife (fish)
usgs	tissue	ameiurus natalis	wildlife (fish)
usgs	tissue	salvelinus fontinalis	wildlife (fish)
usgs	tissue	siphateles bicolor	wildlife (fish)
usgs	tissue	amia calva	wildlife (fish)
usgs	tissue	pomoxis	wildlife (fish)
usgs	tissue	carpiodes	wildlife (fish)
usgs	tissue	micropterus punctulatus	wildlife (fish)
usgs	tissue	ictiobus cyprinellus	wildlife (fish)
usgs	tissue	ameiurus	wildlife (fish)
usgs	tissue	scorpaenichthys marmoratus	wildlife (fish)
usgs	tissue	hexagrammos decagrammus	wildlife (fish)
usgs	tissue	ictiobus bubalus	wildlife (fish)
usgs	tissue	esox niger	wildlife (fish)
usgs	tissue	pleuronichthys verticalis	wildlife (fish)
usgs	tissue	minytrema melanops	wildlife (fish)
usgs	tissue	ameiurus brunneus	wildlife (fish)
usgs	tissue	archosargus probatocephalus	wildlife (fish)
usgs	tissue	pylodictis olivaris	wildlife (fish)
usgs	tissue	sebastes melanops	wildlife (fish)
usgs	tissue	sebastes carnatus	wildlife (fish)
usgs	tissue	sebastes auriculatus	wildlife (fish)
usgs	tissue	lepomis microlophus	wildlife (fish)
usgs	tissue	coregonus clupeaformis	wildlife (fish)
usgs	tissue	coregonus zenithicus	wildlife (fish)
usgs	tissue	salmo salar	wildlife (fish)
usgs	tissue	mugil cephalus	wildlife (fish)
usgs	tissue	sebastes miniatus	wildlife (fish)
usgs	tissue	ptychocheilus grandis	wildlife (fish)
usgs	tissue	ameiurus melas	wildlife (fish)
usgs	tissue	lutjanus kasmira	wildlife (fish)
usgs	tissue	carpiodes cyprinus	wildlife (fish)
usgs	tissue	prosopium cylindraceum	wildlife (fish)
usgs	tissue	esox masquinongy	wildlife (fish)
usgs	tissue	coregonus artedi	wildlife (fish)
usgs	tissue	moxostoma erythrurum	wildlife (fish)
usgs	tissue	carpiodes carpio	wildlife (fish)
usgs	tissue	sander vitreus x sander canadensis	wildlife (fish)
usgs	tissue	gila coerulea	wildlife (fish)
usgs	tissue	hypophthalmichthys molitrix	wildlife (fish)
usgs	tissue	citharichthys sordidus	wildlife (fish)
usgs	tissue	parophrys vetulus	wildlife (fish)
usgs	tissue	orthodon microlepidotus	wildlife (fish)
usgs	tissue	sander canadensis	wildlife (fish)
usgs	tissue	sebastes mystinus	wildlife (fish)
usgs	tissue	sebastes maliger	wildlife (fish)
usgs	tissue	gambusia affinis	wildlife (fish)
usgs	tissue	lota lota	wildlife (fish)
usgs	tissue	paralichthys californicus	wildlife (fish)
usgs	tissue	coregonus albula	wildlife (fish)
usgs	tissue	semotilus atromaculatus	wildlife (fish)
usgs	tissue	morone	wildlife (fish)
usgs	tissue	micropterus	wildlife (fish)
usgs	tissue	sebastes serranoides	wildlife (fish)
usgs	tissue	luxilus chrysocephalus	wildlife (fish)
usgs	tissue	sebastes rosaceus	wildlife (fish)
usgs	tissue	tilapia	wildlife (fish)
usgs	tissue	hysterocarpus traskii	wildlife (fish)
usgs	tissue	myliobatis californica	wildlife (fish)
usgs	tissue	hypsurus caryi	wildlife (fish)
usgs	tissue	hypentelium nigricans	wildlife (fish)
usgs	tissue	sebastes atrovirens	wildlife (fish)
usgs	tissue	sebastes chrysomelas	wildlife (fish)
usgs	tissue	hypophthalmichthys nobilis	wildlife (fish)
usgs	tissue	carassius auratus	wildlife (fish)
usgs	tissue	sebastes nebulosus	wildlife (fish)
usgs	tissue	atherinops affinis	wildlife (fish)
usgs	tissue	genyonemus lineatus	wildlife (fish)
usgs	tissue	ameiurus catus	wildlife (fish)
usgs	tissue	gila bicolor***retired***use siphateles bicolor	wildlife (fish)
usgs	tissue	sebastes flavidus	wildlife (fish)
usgs	tissue	pleuronectiformes	wildlife (fish)
usgs	tissue	neogobius melanostomus	wildlife (fish)
usgs	tissue	cottus cognatus	wildlife (fish)
usgs	tissue	alosa pseudoharengus	wildlife (fish)
usgs	tissue	cyprinella spiloptera	wildlife (fish)
usgs	tissue	micropterus dolomieui***retired***use micropterus dolomieu	wildlife (fish)
usgs	tissue	mylocheilus caurinus	wildlife (fish)
usgs	tissue	salvelinus confluentus	wildlife (fish)
usgs	tissue	oncorhynchus clarki	wildlife (fish)
usgs	tissue	siluriformes	wildlife (fish)
usgs	tissue	luxilus cornutus	wildlife (fish)
usgs	tissue	morone saxatilis x chrysops	wildlife (fish)
usgs	tissue	archoplites interruptus	wildlife (fish)
usgs	tissue	oncorhynchus clarkii	wildlife (fish)
usgs	tissue	moxostoma anisurum	wildlife (fish)
usgs	tissue	bothidae	wildlife (fish)
usgs	tissue	notemigonus crysoleucas	wildlife (fish)
usgs	tissue	menidia beryllina	wildlife (fish)
usgs	tissue	ctenopharyngodon idella	wildlife (fish)
usgs	tissue	scomberomorus cavalla	wildlife (fish)
usgs	tissue	sciaenops ocellatus	wildlife (fish)
usgs	tissue	pogonias cromis	wildlife (fish)
usgs	tissue	menticirrhus	wildlife (fish)
usgs	tissue	centrarchidae	wildlife (fish)
usgs	tissue	menticirrhus americanus	wildlife (fish)
usgs	tissue	moxostoma duquesnii	wildlife (fish)
usgs	tissue	morone mississippiensis	wildlife (fish)
usgs	tissue	fundulus notatus	wildlife (fish)
usgs	tissue	moxostoma breviceps	wildlife (fish)
usgs	tissue	alosa sapidissima	wildlife (fish)
usgs	tissue	prosopium williamsoni	wildlife (fish)
usgs	tissue	moxostoma macrolepidotum	wildlife (fish)
usgs	tissue	oncorhynchus nerka	wildlife (fish)
usgs	tissue	cyprinidae	wildlife (fish)
usgs	tissue	hypostomus plecostomus	wildlife (fish)
usgs	tissue	nocomis biguttatus	wildlife (fish)
usgs	tissue	esox americanus	wildlife (fish)
usgs	tissue	oncorhynchus clarkii lewisi	wildlife (fish)
usgs	tissue	pimephales notatus	wildlife (fish)
usgs	tissue	pimephales promelas	wildlife (fish)
usgs	tissue	hypophthalmichthys	wildlife (fish)
usgs	tissue	ambloplites constellatus	wildlife (fish)
usgs	tissue	atherinopsis californiensis	wildlife (fish)
usgs	tissue	chaenobryttus gulosus***retired***use lepomis gulosus	wildlife (fish)
usgs	tissue	erimyzon oblongus	wildlife (fish)
usgs	tissue	nocomis micropogon	wildlife (fish)
usgs	tissue	lepisosteus osseus	wildlife (fish)
usgs	tissue	ictiobus niger	wildlife (fish)
usgs	tissue	acipenser transmontanus	wildlife (fish)
usgs	tissue	phanerodon furcatus	wildlife (fish)
usgs	tissue	moxostoma valenciennesi	wildlife (fish)
usgs	tissue	rhinichthys cataractae	wildlife (fish)
usgs	tissue	leptocottus armatus	wildlife (fish)
usgs	tissue	hyperprosopon argenteum	wildlife (fish)
usgs	tissue	embiotoca jacksoni	wildlife (fish)
usgs	tissue	rhacochilus vacca	wildlife (fish)
usgs	tissue	engraulis mordax	wildlife (fish)
usgs	tissue	gasterosteus aculeatus	wildlife (fish)
usgs	tissue	archocentrus nigrofasciatus	wildlife (fish)
usgs	tissue	umbra limi	wildlife (fish)
usgs	tissue	fundulus parvipinnis	wildlife (fish)
usgs	tissue	paralabrax maculatofasciatus	wildlife (fish)
usgs	tissue	cottus	wildlife (fish)
usgs	tissue	abarenicola	wildlife (terrestrial invertebrates/worms)
usgs	tissue	abarenicola pacifica	wildlife (terrestrial invertebrates/worms)
usgs	tissue	oligochaeta (oligochaeta)	wildlife (terrestrial invertebrates/worms)
usgs	tissue	enchytraeidae	wildlife (terrestrial invertebrates/worms)
usgs	tissue	trachemys scripta elegans	wildlife (terrestrial vertebrates)
usgs	tissue	chelydra serpentina	wildlife (terrestrial vertebrates)
usgs	unknown		unknown
usgs	unknown	vaccinium parvifolium	vegetation
usgs	unknown	salicornia depressa	vegetation
usgs	unknown	alnus	vegetation
usgs	unknown	lysichiton americanus	vegetation
[truncated: 372 more rows]
