# Supplementary material for: A harmonized chemical monitoring database for support of exposure assessments
Source: Sci Data. 2022 Jun 16;9:314. doi: 10.1038/s41597-022-01365-8 (PMC9203490; doi:10.1038/s41597-022-01365-8)
Supplement: Supplementary file 6 — Table S6. [file 41597_2022_1365_MOESM6_ESM.xlsx]

## Sheet: Table S6
S6. Summary of data records by DTXSID
	Variable	Description
	DTXSID	DTXSID identifier
	PREFERRED_NAME	Preferred NAME identifier
	CASRN	CASRN identifier
	Type	Type identifier
	Observations	Number of observations
	Detections	Number of bservations that could be assigned a detect flag
DTXSID	PREFERRED_NAME	CASRN	Type	Observations	Detections
DTXSID001015153	Trichloroethane	25323-89-1	Single-Sample	11
DTXSID001015153	Trichloroethane	25323-89-1	Summary	84
DTXSID001016187	Thiabendazole-d4	1190007-20-5	Single-Sample	2421	2421
DTXSID001016618	Clethodim-sulfone	111031-17-5	Single-Sample	597	1
DTXSID001017866	Acetochlor sulfynilacetic acid	618113-86-3	Single-Sample	15274	1576
DTXSID001017911	Desulfinylfipronil amide	1115248-09-3	Single-Sample	27391	856
DTXSID001019286	Indium-111	15750-15-9	Single-Sample	222
DTXSID001019531	Sulfur-34	13965-97-4	Single-Sample	1	1
DTXSID001020623	Haloacetic acids	NOCAS_1020623	Single-Sample	7
DTXSID001024118	Microcystin	77238-39-2	Single-Sample	22180	9704
DTXSID001024118	Microcystin	77238-39-2	Summary	4
DTXSID001025673	Methylphenanthrene	31711-53-2	Single-Sample	137	131
DTXSID001026176	Nonachlorobiphenyl	53742-07-7	Single-Sample	479	475
DTXSID001026407	Aluminum silicate, hydrated	98615-67-9	Summary	4
DTXSID001026564	Hexachlorobiphenyl	26601-64-9	Single-Sample	252	252
DTXSID00108994	Clam-trol CT-2	193700-05-9	Summary	30
DTXSID00109466	Acenaphthylene-d8	93951-97-4	Single-Sample	219	208
DTXSID00146174	N-Acetyl-S-(N-methylcarbamoyl)cysteine	103974-29-4	Summary	202
DTXSID00150357	2-Bromo-9H-fluorene	1133-80-8	Single-Sample	23	23
DTXSID00152114	Dibromochloronitromethane	1184-89-0	Single-Sample	39
DTXSID00153106	N-Acetylserotonin	1210-83-9	Summary	1
DTXSID00164499	1,2,3,6,7-Pentachloronaphthalene	150224-16-1	Single-Sample	98
DTXSID00166372	2,2',3',4,4',5,5'-Heptachloro-3-biphenylol	158076-69-8	Single-Sample	38	20
DTXSID00177327	Tripropyltin chloride	2279-76-7	Single-Sample	57	57
DTXSID00180538	1-methylfluoranthene	25889-60-5	Single-Sample	3616	2450
DTXSID00196255	2,2',3,4,4',5,6,6'-Octabromodiphenyl ether	446255-54-5	Single-Sample	505
DTXSID0020022	Acifluorfen	50594-66-6	Single-Sample	6233	20
DTXSID0020074	Gabapentin	60142-96-3	Single-Sample	2326	693
DTXSID0020101	Aroclor 1260	11096-82-5	Single-Sample	13579	2040
DTXSID0020101	Aroclor 1260	11096-82-5	Summary	6703
DTXSID0020151	Benzyl acetate	140-11-4	Summary	38
DTXSID0020153	Benzyl chloride	100-44-7	Single-Sample	3975	3590
DTXSID0020153	Benzyl chloride	100-44-7	Summary	13
DTXSID0020232	Caffeine	58-08-2	Single-Sample	13231	3745
DTXSID0020232	Caffeine	58-08-2	Summary	81
DTXSID0020280	1-Chloro-2-nitrobenzene	88-73-3	Summary	725
DTXSID0020286	3-Chloro-4-methylaniline	95-74-9	Summary	32
DTXSID0020311	Monuron	150-68-5	Single-Sample	2672
DTXSID0020311	Monuron	150-68-5	Summary	21
DTXSID0020315	Chloropicrin	76-06-2	Single-Sample	3161	12
DTXSID0020315	Chloropicrin	76-06-2	Summary	28
DTXSID0020319	Chlorothalonil	1897-45-6	Single-Sample	20836
DTXSID0020319	Chlorothalonil	1897-45-6	Summary	1923
DTXSID00203615	Dimethylarsinous acid	55094-22-9	Summary	27	10
DTXSID0020440	Dichlorprop	120-36-5	Single-Sample	14841
DTXSID0020440	Dichlorprop	120-36-5	Summary	2652
DTXSID0020442	2,4-Dichlorophenoxyacetic acid	94-75-7	Single-Sample	34047	11575
DTXSID0020442	2,4-Dichlorophenoxyacetic acid	94-75-7	Summary	17235
DTXSID0020446	Diuron	330-54-1	Single-Sample	46578
DTXSID0020446	Diuron	330-54-1	Summary	49960
DTXSID0020448	1,2-Dichloropropane	78-87-5	Single-Sample	54141	15363
DTXSID0020448	1,2-Dichloropropane	78-87-5	Summary	11840
DTXSID0020498	Dimethyl terephthalate	120-61-6	Single-Sample	17
DTXSID0020498	Dimethyl terephthalate	120-61-6	Summary	9
DTXSID0020523	2,4-Dinitrophenol	51-28-5	Single-Sample	5412	138
DTXSID0020523	2,4-Dinitrophenol	51-28-5	Summary	10276
DTXSID0020529	2,4-Dinitrotoluene	121-14-2	Single-Sample	6141	93
DTXSID0020529	2,4-Dinitrotoluene	121-14-2	Summary	9236
DTXSID0020573	17beta-Estradiol	50-28-2	Single-Sample	15440	113
DTXSID0020573	17beta-Estradiol	50-28-2	Summary	151
DTXSID0020575	Estragole	140-67-0	Single-Sample	3110	1
DTXSID0020600	Ethylene oxide	75-21-8	Single-Sample	165	165
DTXSID0020600	Ethylene oxide	75-21-8	Summary	27
DTXSID0020606	Bis(2-ethylhexyl)hexanedioate	103-23-1	Single-Sample	1236	43
DTXSID0020606	Bis(2-ethylhexyl)hexanedioate	103-23-1	Summary	1401
DTXSID0020652	Gemfibrozil	25812-30-0	Single-Sample	3009	591
DTXSID0020656	Gibberellic acid	77-06-5	Single-Sample	60	60
DTXSID0020658	Glu-P-2	67730-10-3	Summary	110
DTXSID0020737	Indole	120-72-9	Single-Sample	5084	1656
DTXSID0020814	Mestranol	72-33-3	Single-Sample	2604	23
DTXSID0020862	3-Methylcholanthrene	56-49-5	Single-Sample	226
DTXSID0020862	3-Methylcholanthrene	56-49-5	Summary	42
DTXSID0020868	Dichloromethane	75-09-2	Single-Sample	62014
DTXSID0020868	Dichloromethane	75-09-2	Summary	55251
DTXSID0021098	Ozone	10028-15-6	Summary	937
DTXSID0021206	1,2-Propylene glycol	57-55-6	Single-Sample	675	150
DTXSID0021206	1,2-Propylene glycol	57-55-6	Summary	1052
DTXSID0021254	Safrole	94-59-7	Single-Sample	67
DTXSID0021337	Thiabendazole	148-79-8	Single-Sample	5693
DTXSID0021381	1,1,1-Trichloroethane	71-55-6	Single-Sample	52615	17257
DTXSID0021381	1,1,1-Trichloroethane	71-55-6	Summary	34228
DTXSID0021383	Trichloroethylene	79-01-6	Single-Sample	66646
DTXSID0021383	Trichloroethylene	79-01-6	Summary	55584
DTXSID0021385	Folpet	133-07-3	Single-Sample	26
DTXSID0021385	Folpet	133-07-3	Summary	1597
DTXSID0021387	2-(2,4,5-Trichlorophenoxy)propionic acid	93-72-1	Single-Sample	13841
DTXSID0021387	2-(2,4,5-Trichlorophenoxy)propionic acid	93-72-1	Summary	2225
DTXSID0021389	Trichlorfon	52-68-6	Single-Sample	419
DTXSID0021389	Trichlorfon	52-68-6	Summary	182
DTXSID0021414	Tris(2-ethylhexyl) phosphate	78-42-2	Single-Sample	58	36
DTXSID0021414	Tris(2-ethylhexyl) phosphate	78-42-2	Summary	6	6
DTXSID0021464	Ziram	137-30-4	Single-Sample	39	1
DTXSID0021464	Ziram	137-30-4	Summary	385
DTXSID0021541	Chloromethane	74-87-3	Single-Sample	83747	18049
DTXSID0021541	Chloromethane	74-87-3	Summary	9946
DTXSID0021543	1-Chlorooctane	111-85-3	Single-Sample	17	17
DTXSID0021597	Heptanal	111-71-7	Single-Sample	2	2
DTXSID0021597	Heptanal	111-71-7	Summary	1
DTXSID0021672	Trichloroacetonitrile	545-06-2	Single-Sample	39
DTXSID0021759	2-Methyl-1-propanol	78-83-1	Single-Sample	731
DTXSID0021759	2-Methyl-1-propanol	78-83-1	Summary	37
DTXSID0021834	4-Nitrophenol	100-02-7	Single-Sample	5329	156
DTXSID0021834	4-Nitrophenol	100-02-7	Summary	8937
DTXSID0021836	1,4-Dinitrobenzene	100-25-4	Single-Sample	564
DTXSID0021888	2-Pentanone	107-87-9	Single-Sample	1	1
DTXSID0021917	n-Hexane	110-54-3	Single-Sample	151160	133519
DTXSID0021917	n-Hexane	110-54-3	Summary	201
DTXSID0021961	Benzophenone	119-61-9	Single-Sample	5097	1133
DTXSID0021961	Benzophenone	119-61-9	Summary	37	36
DTXSID0021965	1,2,4-Trichlorobenzene	120-82-1	Single-Sample	45931	11049
DTXSID0021965	1,2,4-Trichlorobenzene	120-82-1	Summary	28617
DTXSID0021969	4-Hydroxy-3-methoxybenzaldehyde	121-33-5	Single-Sample	55	27
DTXSID0021969	4-Hydroxy-3-methoxybenzaldehyde	121-33-5	Summary	11
DTXSID0022018	Disulfoton	298-04-4	Single-Sample	46030
DTXSID0022018	Disulfoton	298-04-4	Summary	386
DTXSID0022068	2-Hexanone	591-78-6	Single-Sample	11856	1351
DTXSID0022068	2-Hexanone	591-78-6	Summary	46
DTXSID0022220	2,3,4,5-Tetrachlorophenol	4901-51-3	Single-Sample	398
DTXSID0022220	2,3,4,5-Tetrachlorophenol	4901-51-3	Summary	1292
DTXSID0022309	Equol	531-95-3	Summary	550	550
DTXSID0022432	Chrysene	218-01-9	Single-Sample	34461	22763
DTXSID0022432	Chrysene	218-01-9	Summary	20969
DTXSID0022511	2,4'-Dichlorobiphenyl	34883-43-7	Single-Sample	2172	1386
DTXSID0022511	2,4'-Dichlorobiphenyl	34883-43-7	Summary	16	16
DTXSID0022513	2,2',4,4'-Tetrachlorobiphenyl	2437-79-8	Single-Sample	2351	1592
DTXSID0022515	4,4'-Dichlorobiphenyl	2050-68-2	Single-Sample	2039	1512
DTXSID0022515	4,4'-Dichlorobiphenyl	2050-68-2	Summary	16	16
DTXSID0022519	Folic acid	59-30-3	Summary	70
DTXSID0022721	Calcifediol	19356-17-3	Summary	297
DTXSID0022777	Celecoxib	169590-42-5	Single-Sample	1315	189
DTXSID00228005	4-Fluoro-3-phenoxybenzoic acid	77279-89-1	Summary	406	116
DTXSID0022804	Chlorpheniramine	132-22-9	Single-Sample	4161	343
DTXSID0022937	Dihydrostreptomycin	128-46-1	Single-Sample	33	33
DTXSID0023113	2-Methoxyphenol	90-05-1	Single-Sample	41
DTXSID0023163	Iopromide	73334-07-3	Single-Sample	15
DTXSID0023163	Iopromide	73334-07-3	Summary	35
DTXSID0023329	Modafinil	68693-11-8	Single-Sample	1444	213
DTXSID0023537	Pseudoephedrine	90-82-4	Single-Sample	1481	240
DTXSID0023581	Simvastatin	79902-63-9	Single-Sample	1466	222
DTXSID0023589	Sotalol	3930-20-9	Single-Sample	1620	294
DTXSID0023612	Sulfamerazine	127-79-7	Single-Sample	120
DTXSID00236685	1,2,3-Trimethylnaphthalene	879-12-9	Single-Sample	332	45
DTXSID0023824	1,2,3,6,7,8-Hexachlorodibenzo-p-dioxin	57653-85-7	Single-Sample	2412	1152
DTXSID0023824	1,2,3,6,7,8-Hexachlorodibenzo-p-dioxin	57653-85-7	Summary	962
DTXSID0023826	Isophorone diisocyanate	4098-71-9	Summary	6	6
DTXSID0023872	Ammonia	7664-41-7	Single-Sample	2446429	2338086
DTXSID0023872	Ammonia	7664-41-7	Summary	248384
DTXSID0023878	Anthracene	120-12-7	Single-Sample	58595	36122
DTXSID0023878	Anthracene	120-12-7	Summary	54323
DTXSID0023901	Bentazone	25057-89-0	Single-Sample	26070	4884
DTXSID0023901	Bentazone	25057-89-0	Summary	15050
DTXSID0023907	Benzo(b)fluoranthene	205-99-2	Single-Sample	23423	19726
DTXSID0023907	Benzo(b)fluoranthene	205-99-2	Summary	59281
DTXSID0023909	Benzo(k)fluoranthene	207-08-9	Single-Sample	35906	22807
DTXSID0023909	Benzo(k)fluoranthene	207-08-9	Summary	55845
DTXSID0023951	Carboxin	5234-68-4	Single-Sample	1374
DTXSID0023955	Chlorimuron-ethyl	90982-32-4	Single-Sample	23916	1427
DTXSID0024000	Chlorthal-dimethyl	1861-32-1	Single-Sample	31535
DTXSID0024000	Chlorthal-dimethyl	1861-32-1	Summary	49
DTXSID0024002	Fenpropathrin	39515-41-8	Single-Sample	5634	125
DTXSID0024002	Fenpropathrin	39515-41-8	Summary	1	1
DTXSID0024050	1,1-Difluoroethane	75-37-6	Single-Sample	3147	13
DTXSID0024050	1,1-Difluoroethane	75-37-6	Summary	5
DTXSID0024135	epsilon-Hexachlorocyclohexane	6108-10-07	Summary	947
DTXSID0024183	Methyl acrylate	96-33-3	Single-Sample	3596
DTXSID0024183	Methyl acrylate	96-33-3	Summary	7
DTXSID0024187	Methyl iodide	74-88-4	Single-Sample	10264	1300
DTXSID0024187	Methyl iodide	74-88-4	Summary	4
DTXSID0024212	Nickel carbonyl	13463-39-3	Summary	4
DTXSID0024266	Pirimiphos-methyl	29232-93-7	Single-Sample	117
DTXSID0024266	Pirimiphos-methyl	29232-93-7	Summary	180	52
DTXSID0024343	Tralomethrin	66841-25-6	Single-Sample	36
DTXSID0024345	Triasulfuron	82097-50-5	Single-Sample	5012
DTXSID0024345	Triasulfuron	82097-50-5	Summary	326
DTXSID0024399	Acetoin	513-86-0	Summary	2
DTXSID0024761	3-Chloroaniline	108-42-9	Summary	763
DTXSID0024842	Coconut oil acid/Diethanolamine condensate (2:1)	68603-42-9	Summary	10
DTXSID0025523	Maltol	118-71-8	Summary	3
DTXSID0025604	Ethyl T-butyl ether	637-92-3	Single-Sample	4347	6
DTXSID0025604	Ethyl T-butyl ether	637-92-3	Summary	4
DTXSID0025608	N-Methylformamide	123-39-7	Summary	11
DTXSID0025654	1-Methylpyrene	2381-21-7	Single-Sample	2628	643
DTXSID0025816	Oxalic acid	144-62-7	Summary	8
DTXSID0026098	2,3,5,6-Tetrachloronitrobenzene	117-18-0	Single-Sample	1336
DTXSID0026098	2,3,5,6-Tetrachloronitrobenzene	117-18-0	Summary	56
DTXSID0026171	Tolyltriazole	29385-43-1	Single-Sample	2524	774
DTXSID0026171	Tolyltriazole	29385-43-1	Summary	117
DTXSID0026208	2,3,5-Trichlorophenol	933-78-8	Summary	141
DTXSID0026339	alpha-Vitamin E	59-02-9	Summary	4
DTXSID0026387	1-Propyne	74-99-7	Single-Sample	3	3
DTXSID0026882	Octane	111-65-9	Single-Sample	1	1
DTXSID0026882	Octane	111-65-9	Summary	59
DTXSID0026913	Dodecane	112-40-3	Single-Sample	83	77
DTXSID0026913	Dodecane	112-40-3	Summary	6
DTXSID0027195	Hexadecane	544-76-3	Single-Sample	83	80
DTXSID0027224	2-Butene, (2Z)-	590-18-1	Single-Sample	1	1
DTXSID0027852	Chlorotoluene	25168-05-2	Single-Sample	1873
DTXSID0027852	Chlorotoluene	25168-05-2	Summary	44
DTXSID0027856	Dipropylene glycol	25265-71-8	Summary	15
DTXSID0028745	Carboxylic acids, C5-9	68603-84-9	Summary	5
DTXSID0029187	2,6-Dimethylnaphthalene	581-42-0	Single-Sample	8165	3464
DTXSID0029214	Methylionone	1335-46-2	Summary	21
DTXSID0029688	Iron(II) sulfate	7720-78-7	Summary	40
DTXSID0032316	4-Chloro-3,5-dimethylphenol	88-04-0	Single-Sample	21	1
DTXSID0032493	Triadimenol	55219-65-3	Single-Sample	1931
DTXSID0032493	Triadimenol	55219-65-3	Summary	373	32
DTXSID0032497	Triclopyr	55335-06-3	Single-Sample	31721	3946
DTXSID0032497	Triclopyr	55335-06-3	Summary	12
DTXSID0032520	Azoxystrobin	131860-33-8	Single-Sample	25282
DTXSID0032520	Azoxystrobin	131860-33-8	Summary	1140	304
DTXSID0032522	Bentazone-sodium	50723-80-3	Single-Sample	220	9
DTXSID0032572	Prallethrin	23031-36-9	Single-Sample	915	6
DTXSID0032572	Prallethrin	23031-36-9	Summary	1	1
DTXSID0032578	Thiodicarb	59669-26-0	Summary	6
DTXSID0032601	Cyproconazole	94361-06-5	Single-Sample	1922
DTXSID0032601	Cyproconazole	94361-06-5	Summary	88
DTXSID0032605	(+-)-Diclofop-methyl	51338-27-3	Single-Sample	1
DTXSID0032655	Triticonazole	131983-72-7	Single-Sample	1979
DTXSID0032655	Triticonazole	131983-72-7	Summary	72	8
DTXSID0034192	17beta-Trenbolone	10161-33-8	Single-Sample	37
DTXSID0034227	Icaridin	119515-38-7	Summary	4
DTXSID0034300	Acetamiprid	135410-20-7	Single-Sample	11542
DTXSID0034300	Acetamiprid	135410-20-7	Summary	687	35
DTXSID0034518	Desmedipham	13684-56-5	Single-Sample	138	1
DTXSID0034518	Desmedipham	13684-56-5	Summary	961
DTXSID0034566	Emamectin benzoate	155569-91-8	Single-Sample	138
DTXSID0034699	MCPA dimethylamine salt	2039-46-5	Single-Sample	430	32
DTXSID0034722	Topramezone	210631-68-8	Single-Sample	20
DTXSID0034776	Tolclofos-methyl	57018-04-9	Summary	209	12
DTXSID0034803	Penoxsulam	219714-96-2	Single-Sample	512
DTXSID0034803	Penoxsulam	219714-96-2	Summary	7
DTXSID0034851	Dichlorprop-P	15165-67-0	Summary	1749	8
DTXSID0034855	Fluazifop-P-butyl	79241-46-6	Summary	56
DTXSID0034936	Sulfometuron-methyl	74222-97-2	Single-Sample	29372
DTXSID0034936	Sulfometuron-methyl	74222-97-2	Summary	270
DTXSID0036508	Medroxyprogesterone	520-85-4	Single-Sample	18
DTXSID0037100	Bis-(2-chloroethyl)sulfide	505-60-2	Summary	3
DTXSID0037235	Gentamicin sulfate	1405-41-0	Single-Sample	61	61
DTXSID0037237	Glybenclamide	10238-21-8	Single-Sample	4140	272
DTXSID0037493	Atraton	1610-17-9	Single-Sample	4631	230
DTXSID0037495	Deisopropylatrazine	1007-28-9	Single-Sample	32999	7623
DTXSID0037495	Deisopropylatrazine	1007-28-9	Summary	11081
DTXSID0037570	Methabenzthiazuron	18691-97-9	Summary	824	22
DTXSID0037576	Monolinuron	1746-81-2	Summary	800	10
DTXSID0037601	Terbufos oxon	56070-14-5	Single-Sample	14843	5
DTXSID0037653	Doxycycline	564-25-0	Single-Sample	756	84
DTXSID0038338	(+/-)-cis-Permethrin	61949-76-6	Single-Sample	24764	265
DTXSID0038338	(+/-)-cis-Permethrin	61949-76-6	Summary	19	19
DTXSID0039223	Aldicarb	116-06-3	Single-Sample	24119	323
DTXSID0039223	Aldicarb	116-06-3	Summary	25
DTXSID0039227	2-Acetylaminofluorene	53-96-3	Single-Sample	52
DTXSID0039229	Acrylic acid	79-10-7	Summary	2
DTXSID0040414	Amino Acids	NOCAS_40414	Summary	160
DTXSID0040672	Fenbendazole	43210-67-9	Single-Sample	237	46
DTXSID0040676	Glipizide	29094-61-9	Single-Sample	2567	13
DTXSID0040701	Triethyl citrate	77-93-0	Single-Sample	3934	969
DTXSID0040709	Tributyltin	688-73-3	Single-Sample	3990
DTXSID0040709	Tributyltin	688-73-3	Summary	3038
DTXSID0041220	cis-1,2,3,6-Tetrahydrophthalimide	1469-48-3	Single-Sample	50	50
DTXSID0041359	2,4-Dichloro-3,5-dimethylphenol	133-53-9	Summary	65
DTXSID0041436	2-Methyl-2-butanol	75-85-4	Single-Sample	631	2
DTXSID0041517	4-Hydroxy-2,5-dimethyl-3(2H)furanone	3658-77-3	Summary	3
DTXSID0041854	Dichlorobenzene	25321-22-6	Single-Sample	724
DTXSID0041854	Dichlorobenzene	25321-22-6	Summary	1564
DTXSID0041856	Dichlorophenol	25167-81-1	Single-Sample	5
DTXSID0041856	Dichlorophenol	25167-81-1	Summary	166
DTXSID0042082	Jasmolin II	1172-63-0	Single-Sample	14	1
DTXSID0042371	Sarin	107-44-8	Summary	6
DTXSID0043719	Fipronil desulfinyl	205650-65-3	Single-Sample	27970	3525
DTXSID0043767	Trp-P-1	62450-06-0	Summary	110
DTXSID0043973	Glufosinate	51276-47-2	Single-Sample	7720	80
DTXSID0043979	Flucarbazone	145026-88-6	Single-Sample	59
DTXSID0044151	3,5-Dinitroaniline	618-87-1	Single-Sample	9
DTXSID0044155	3,4,5,6-Tetrachloroguaiacol	2539-17-5	Summary	435
DTXSID0044280	Quinine	130-95-0	Single-Sample	2525	66
DTXSID0045703	Oxcarbazepine	28721-07-5	Single-Sample	1295	228
DTXSID00461713	[(R)-Diphenylmethanesulfinyl]acetic acid	112111-45-2	Single-Sample	1437	214
DTXSID0046432	Danofloxacin	112398-08-0	Single-Sample	17	17
DTXSID0046773	Difluprednate	23674-86-4	Single-Sample	78
DTXSID0047084	2-Acetylpyrrole	1072-83-9	Summary	3
DTXSID0047450	5-Chlorobenzotriazole	94-97-3	Single-Sample	109
DTXSID0047618	4-Pentanolide	108-29-2	Summary	1
DTXSID00477016	Benzene, 1,3-dibromo-2-phenoxy-	51930-04-2	Single-Sample	470	5
DTXSID0047741	Dibenzothiophene	132-65-0	Single-Sample	8600	4916
DTXSID0047741	Dibenzothiophene	132-65-0	Summary	8	8
DTXSID0047743	Endrin aldehyde	7421-93-4	Single-Sample	17597
DTXSID0047743	Endrin aldehyde	7421-93-4	Summary	5965
DTXSID0047745	2-Fluorophenol	367-12-4	Single-Sample	1284	1253
DTXSID0047749	Methylcyclohexane	108-87-2	Single-Sample	1036	243
DTXSID0047874	Methyl triclosan	4640-01-01	Single-Sample	65	1
DTXSID0047874	Methyl triclosan	4640-01-01	Summary	373
DTXSID0047876	(-)-Enterodiol	80226-00-2	Summary	540	540
DTXSID0048006	Acesulfame	33665-90-6	Single-Sample	108	103
DTXSID0048183	Enterolactone	78473-71-9	Summary	540	540
DTXSID0049230	2-Chloroanthracene	17135-78-3	Single-Sample	23	23
DTXSID0049658	Magnesium	7439-95-4	Single-Sample	597173	575082
DTXSID0049658	Magnesium	7439-95-4	Summary	49935
DTXSID0049816	Yttrium	7440-65-5	Single-Sample	3016	2394
DTXSID0049816	Yttrium	7440-65-5	Summary	8
DTXSID0049818	Zirconium	7440-67-7	Single-Sample	1420	784
DTXSID0049818	Zirconium	7440-67-7	Summary	47
DTXSID0050219	Strontium-90	10098-97-2	Single-Sample	1360	1029
DTXSID0050219	Strontium-90	10098-97-2	Summary	570
DTXSID0050392	2-Butoxyacetic acid	2516-93-0	Summary	3	3
DTXSID0050471	Barium sulfate	7727-43-7	Single-Sample	1	1
DTXSID0051441	Silicon	7440-21-3	Single-Sample	27487	27020
DTXSID0051441	Silicon	7440-21-3	Summary	88
DTXSID0051570	2-Chloroethyl vinyl ether	110-75-8	Single-Sample	2371	160
DTXSID0051570	2-Chloroethyl vinyl ether	110-75-8	Summary	7011
DTXSID0052706	2,3,3',4,4',5-Hexachlorobiphenyl	38380-08-4	Single-Sample	26287	15118
DTXSID0052706	2,3,3',4,4',5-Hexachlorobiphenyl	38380-08-4	Summary	702	256
DTXSID0052833	Arsenobetaine	64436-13-1	Single-Sample	45	41
DTXSID0052833	Arsenobetaine	64436-13-1	Summary	674	625
DTXSID0052839	Metribuzin-DA	35045-02-4	Single-Sample	22736	3823
DTXSID0057596	Balsams, peru	8007-00-9	Summary	1
DTXSID0057918	Cycloxydim	101205-02-1	Summary	168	52
DTXSID0058223	Indaziflam	950782-86-2	Single-Sample	89	1
DTXSID0058275	Thiencarbazone-methyl	317815-83-1	Single-Sample	41
DTXSID0058641	Cerium	7440-45-1	Single-Sample	3202	2473
DTXSID0058641	Cerium	7440-45-1	Summary	31	14
DTXSID00602927	2-Chloro-N-(2,6-dimethylphenyl)-N-(ethoxymethyl)acetamide	81634-16-4	Single-Sample	421	48
DTXSID0060351	1,5-Dimethylnaphthalene	571-61-9	Single-Sample	350	159
DTXSID0060935	Triacontane	638-68-6	Single-Sample	85	78
DTXSID0064591	Heptatriacontane	7194-84-5	Single-Sample	1	1
DTXSID0064674	Iridium	7439-88-5	Single-Sample	495
DTXSID0064674	Iridium	7439-88-5	Summary	410	358
DTXSID0064676	Lanthanum	7439-91-0	Single-Sample	3038
DTXSID0064676	Lanthanum	7439-91-0	Summary	8	8
DTXSID0064678	Neon	7440-01-09	Single-Sample	1163	1161
DTXSID0065355	[3-(Trifluoromethyl)phenyl]urea	13114-87-9	Single-Sample	14652	12
DTXSID0065983	2,2',6,6'-Tetrachlorobiphenyl	15968-05-5	Single-Sample	1504
DTXSID0065983	2,2',6,6'-Tetrachlorobiphenyl	15968-05-5	Summary	16	16
DTXSID00697818	1,2,6-Trimethylphenanthrene	30436-55-6	Single-Sample	412	328
DTXSID0073376	4,5-Dichloro-2-nitroaniline	6641-64-1	Single-Sample	2
DTXSID0073405	2,4,5-Trichlorobiphenyl	15862-07-4	Single-Sample	1487	186
DTXSID0073409	2,3-Dichlorobiphenyl	16605-91-7	Single-Sample	2130	587
DTXSID0073409	2,3-Dichlorobiphenyl	16605-91-7	Summary	16	16
DTXSID0073536	2,2',3,3',6-Pentachlorobiphenyl	52663-60-2	Single-Sample	2418	1782
DTXSID0073536	2,2',3,3',6-Pentachlorobiphenyl	52663-60-2	Summary	16	16
DTXSID0073538	2,2',3,3',5,6,6'-Heptachlorobiphenyl	52663-64-6	Single-Sample	2402	1758
DTXSID0073538	2,2',3,3',5,6,6'-Heptachlorobiphenyl	52663-64-6	Summary	16	16
DTXSID0074007	Arsenite	15502-74-6	Single-Sample	1447	680
DTXSID0074007	Arsenite	15502-74-6	Summary	351	24
DTXSID0074132	2,2',3,3',5,5',6,6'-Octachlorobiphenyl	2136-99-4	Single-Sample	4003
DTXSID0074132	2,2',3,3',5,5',6,6'-Octachlorobiphenyl	2136-99-4	Summary	16	16
DTXSID0074134	2,2',3,3',4,4',6,6'-Octachlorobiphenyl	33091-17-7	Single-Sample	1663	856
DTXSID0074136	2,3,5,6-Tetrachlorobiphenyl	33284-54-7	Single-Sample	319	269
DTXSID0074138	2,2',3,4,4',5-Hexachlorobiphenyl	35694-06-5	Single-Sample	4945	3518
DTXSID0074138	2,2',3,4,4',5-Hexachlorobiphenyl	35694-06-5	Summary	16	16
DTXSID0074180	2,3,4-Trichlorobiphenyl	55702-46-0	Single-Sample	610	345
DTXSID0074182	2,3,5-Trichlorobiphenyl	55720-44-0	Single-Sample	2205	620
DTXSID0074182	2,3,5-Trichlorobiphenyl	55720-44-0	Summary	16	16
DTXSID0074184	2,2',4,6,6'-Pentachlorobiphenyl	56558-16-8	Single-Sample	1705	901
DTXSID0074184	2,2',4,6,6'-Pentachlorobiphenyl	56558-16-8	Summary	16	16
DTXSID0074186	2,2',3,4,4',6'-Hexachlorobiphenyl	59291-64-4	Single-Sample	120	35
DTXSID0074188	2,2',3,3',5-Pentachlorobiphenyl	60145-20-2	Single-Sample	1335	556
DTXSID0074211	2,3,3',4',5-Pentachlorobiphenyl	70424-68-9	Single-Sample	1151	979
DTXSID0074213	2,3',4',5,5'-Pentachlorobiphenyl	70424-70-3	Single-Sample	342	270
DTXSID0074215	2,3',4,5-Tetrachlorobiphenyl	73575-53-8	Single-Sample	1853	1563
DTXSID0074215	2,3',4,5-Tetrachlorobiphenyl	73575-53-8	Summary	16	16
DTXSID0074217	2,2',3,5,6'-Pentachlorobiphenyl	73575-55-0	Single-Sample	1495	1180
DTXSID0074217	2,2',3,5,6'-Pentachlorobiphenyl	73575-55-0	Summary	16	16
DTXSID0074219	2,2',3,4,6'-Pentachlorobiphenyl	73575-57-2	Single-Sample	1573	1230
DTXSID0074219	2,2',3,4,6'-Pentachlorobiphenyl	73575-57-2	Summary	16	16
DTXSID0074683	Aminocyclopyrachlor	858956-08-8	Single-Sample	59
DTXSID0074687	Sulfoxaflor	946578-00-3	Single-Sample	161
DTXSID0074716	1-Pentanol, 2-propyl-	58175-57-8	Single-Sample	1	1
DTXSID0075073	Phenanthrene, 3-nitro-	17024-19-0	Single-Sample	22	16
DTXSID0075362	6-Chloro-o-cresol	87-64-9	Single-Sample	35
DTXSID0075443	Hentriacontane	630-04-6	Single-Sample	83	78
DTXSID00858725	Trichlorophenol	25167-82-2	Summary	280
DTXSID00858745	4,5,6-Trichloroguaiacol	2668-24-8	Summary	451
DTXSID00860388	Cyclohexanol, 2-<U+200B>[(dimethylamino)<U+200B>methyl]<U+200B>-<U+200B>1-<U+200B>(3-<U+200B>methoxyphenyl)<U+200B>-	2914-77-4	Single-Sample	2442	488
DTXSID00861411	Fexofenadine	83799-24-0	Single-Sample	2523	454
DTXSID00865914	3,4,4'-Trichlorobiphenyl	38444-90-5	Single-Sample	2469
DTXSID00865914	3,4,4'-Trichlorobiphenyl	38444-90-5	Summary	16	16
DTXSID00865994	Mono(2-ethyl-5-oxohexyl)phthalate	40321-98-0	Single-Sample	248	248
DTXSID00865994	Mono(2-ethyl-5-oxohexyl)phthalate	40321-98-0	Summary	2094
DTXSID00866860	2-[(2-Ethyl-6-methylphenyl)amino]-1-propanol	61520-53-4	Single-Sample	14845	10
DTXSID00867918	2,2',3,5-Tetrachlorobiphenyl	70362-46-8	Single-Sample	1560	1360
DTXSID00867918	2,2',3,5-Tetrachlorobiphenyl	70362-46-8	Summary	16	16
DTXSID00871050	heptane, 2,3,6-trimethyl-	4032-93-3	Single-Sample	1	1
DTXSID00871959	Cannabidiol	13956-29-1	Single-Sample	176	40
DTXSID00872603	Pentachloronaphthalene	1321-64-8	Single-Sample	98
DTXSID00872820	Hexachlorodibenzo-p-dioxin	34465-46-8	Single-Sample	128	113
DTXSID00872845	Endrin ketone	53494-70-5	Single-Sample	10211
DTXSID00873155	Monocarboxyoctyl phthalate	1923895-92-4	Summary	490	490
DTXSID00873771	(+/-)-a-Hexabromocyclododecane	134237-50-6	Single-Sample	903	323
DTXSID00873771	(+/-)-a-Hexabromocyclododecane	134237-50-6	Summary	234
DTXSID00873791	4-Epianhydrotetracycline	7518-17-4	Single-Sample	18	8
DTXSID00874006	Technetium-99m	14133-76-7	Single-Sample	235	5
DTXSID00874006	Technetium-99m	14133-76-7	Summary	139
DTXSID00875290	BENZENE, (1-PENTYLNONYL)-	4534-55-8	Single-Sample	67	19
DTXSID00880086	Microcystin YR	101064-48-6	Single-Sample	517	41
DTXSID00880809	dibenzothiophene, 4-methyl-	7372-88-5	Single-Sample	95	80
DTXSID00891435	Ecgonine methyl ester	7143-09-01	Single-Sample	759	158
DTXSID00891475	Microcystin LF	154037-70-4	Single-Sample	186	5
DTXSID00891753	Manganese 54	13966-31-9	Single-Sample	224
DTXSID00891778	Thorium 228	14274-82-9	Single-Sample	319	78
DTXSID00892482	Perfluorododecanoate	171978-95-3	Single-Sample	119	8
DTXSID00893474	Chrysene-d12	1719-03-5	Single-Sample	12	12
DTXSID00894062	benzo[a]pyrene-d12	NOCAS_894062	Single-Sample	31	31
DTXSID00904130	2-bromoallyl 2,4,6-tribromophenyl ethe	99717-56-3	Single-Sample	40
DTXSID00904312	4-Hydroxyestrone	3131-23-5	Summary	9
DTXSID00904317	Ethyl glucuronide	17685-04-0	Summary	2
DTXSID00904332	15-Hydroxyeicosatrienoic acid	82451-61-4	Summary	2
DTXSID00904337	Hopane	471-62-5	Summary	53
DTXSID00904352	Testosterone glucuronate	1180-25-2	Summary	1
DTXSID00914077	N-Acetyl-S-(2-hydroxyethyl)-L-cysteine	15060-26-1	Summary	190	190
DTXSID00921605	2,3,6-Trichloro-5-cyano-4-hydroxybenzene-1-carboximidic acid	115044-73-0	Single-Sample	67	13
DTXSID00930530	(~106~Ru)Ruthenium	13967-48-1	Single-Sample	232	2
DTXSID00930611	(~20~Ne)Neon	13981-34-5	Single-Sample	16	16
DTXSID00931683	1-(9-Azabicyclo[4.2.1]non-2-en-2-yl)propan-1-one	142926-86-1	Single-Sample	70	1
DTXSID00932933	(~152~Eu)Europium	14683-23-9	Single-Sample	6	2
DTXSID00937620	(2H4)Tetrahydro(2H4)furan	1693-74-9	Single-Sample	3230	3230
DTXSID00944591	1,2-Dichloro(~2~H_4_)benzene	2199-69-1	Single-Sample	753	296
DTXSID00963368	(Tetradecan-7-yl)benzene	4534-54-7	Single-Sample	67	33
DTXSID00971544	O,O-Diethyl S-[(2-methylpropane-2-sulfinyl)methyl] phosphorothioate	56165-57-2	Single-Sample	14843	22
DTXSID101002894	1-(3-Chlorophenyl)-2-[(1-hydroxy-2-methylpropan-2-yl)amino]propan-1-one	82793-84-8	Single-Sample	1442	266
DTXSID101009345	Polonium-210	13981-52-7	Single-Sample	2163	1569
DTXSID101009357	2-(3-Hydroxybutoxycarbonyl)benzoic acid	57074-43-8	Summary	135
DTXSID101016085	Lead-212	15092-94-1	Single-Sample	222	97
DTXSID101016154	Cocaine-d3	65266-73-1	Single-Sample	40	2
DTXSID101016178	Microcystin-WR	138234-58-9	Single-Sample	111	11
DTXSID101016180	Methadone-d9	NOCAS_1016180	Single-Sample	2421	2419
DTXSID101016611	Deethylcyanazine	21725-40-6	Single-Sample	483
DTXSID101017788	cis-propiconazole	112721-87-6	Single-Sample	6677	768
DTXSID101017869	Deiodo flubendiamide	1016160-78-3	Single-Sample	14845	65
DTXSID101017914	trans-propiconazole	120523-07-1	Single-Sample	6674	846
DTXSID101017940	Fenvalerate	51630-58-1	Single-Sample	84
DTXSID101017940	Fenvalerate	51630-58-1	Summary	73
DTXSID101019734	Pentachlorodibenzodioxin	36088-22-9	Single-Sample	148	74
DTXSID101021012	Dibromochloroethane	73506-94-2	Single-Sample	87	1
DTXSID101026567	Heptachlorobiphenyl	28655-71-2	Single-Sample	253	253
DTXSID10107852	Lipids	66455-18-3	Single-Sample	10526	10438
DTXSID10107852	Lipids	66455-18-3	Summary	9	9
DTXSID10107872	Hydrocarbons	308067-53-0	Single-Sample	180	136
DTXSID10107872	Hydrocarbons	308067-53-0	Summary	4127
DTXSID10109457	Ethane-1,1,2,2-d4, 1,2-dichloro-	17060-07-0	Single-Sample	8888	8888
DTXSID10150323	Dimethomorph, (E)-	113210-97-2	Single-Sample	208
DTXSID10160886	ICI-214227	139079-39-3	Single-Sample	153	26
DTXSID10161853	Mercury, isotope of mass 199	14191-87-8	Single-Sample	76	4
DTXSID10166368	(1,1'-Biphenyl)-4-ol, 2,2',3,3',4',5-hexachloro-	158076-62-1	Single-Sample	19	4
DTXSID10178380	Antimony cation (3+)	23713-48-6	Single-Sample	44	20
DTXSID10180584	Fluoranthene, 3-chloro-	25911-51-7	Single-Sample	23	23
DTXSID10192228	3-Chloro-4-nitrotoluene	38939-88-7	Summary	62
DTXSID10194449	Dimethylchrysene	41637-92-7	Single-Sample	44	42
DTXSID1020148	Benzotrichloride	98-07-7	Summary	85
DTXSID1020194	Boric acid (H3BO3)	10043-35-3	Summary	16
DTXSID1020198	Bromodichloromethane	75-27-4	Single-Sample	36317	7129
DTXSID1020198	Bromodichloromethane	75-27-4	Summary	12607
DTXSID1020221	4-tert-Butylphenol	98-54-4	Summary	4	4
DTXSID1020273	Chlorine	7782-50-5	Single-Sample	41744	30565
DTXSID1020273	Chlorine	7782-50-5	Summary	235811
DTXSID1020300	Chlorodibromomethane	124-48-1	Single-Sample	35770	6331
DTXSID1020300	Chlorodibromomethane	124-48-1	Summary	10252
DTXSID1020302	Chloroethane	75-00-3	Single-Sample	38157	11580
DTXSID1020302	Chloroethane	75-00-3	Summary	9612
DTXSID1020306	Chloroform	67-66-3	Single-Sample	64754
DTXSID1020306	Chloroform	67-66-3	Summary	61427
DTXSID1020431	1,4-Dichlorobenzene	106-46-7	Single-Sample	53089
DTXSID1020431	1,4-Dichlorobenzene	106-46-7	Summary	14694
DTXSID1020437	1,1-Dichloroethane	75-34-3	Single-Sample	85299	16967
DTXSID1020437	1,1-Dichloroethane	75-34-3	Summary	17848
DTXSID1020439	2,4-Dichlorophenol	120-83-2	Single-Sample	6162	462
DTXSID1020439	2,4-Dichlorophenol	120-83-2	Summary	12779
DTXSID1020510	7,12-Dimethylbenz(a)anthracene	57-97-6	Single-Sample	58
DTXSID1020560	Endosulfan	115-29-7	Single-Sample	9148
DTXSID1020560	Endosulfan	115-29-7	Summary	12331
DTXSID1020566	Epichlorohydrin	106-89-8	Summary	60
DTXSID1020647	Furfural	98-01-1	Summary	12
DTXSID1020770	Kepone	143-50-0	Single-Sample	171	24
DTXSID1020770	Kepone	143-50-0	Summary	3112
DTXSID1020778	D-Limonene	5989-27-5	Single-Sample	5026	491
DTXSID1020805	dl-Menthol	89-78-1	Single-Sample	5098	349
DTXSID1020807	2-Mercaptobenzothiazole	149-30-4	Single-Sample	3060	926
DTXSID1020855	Methyl parathion	298-00-0	Single-Sample	42513
DTXSID1020855	Methyl parathion	298-00-0	Summary	12873
DTXSID1020859	alpha-Methylbenzyl alcohol	98-85-1	Single-Sample	640	342
DTXSID1020930	Nicotine	54-11-5	Single-Sample	2512	757
DTXSID1020930	Nicotine	54-11-5	Summary	147	16
DTXSID1020938	Nitric oxide	10102-43-9	Summary	243
DTXSID1021087	Oxazepam	604-75-1	Single-Sample	3986	223
DTXSID1021089	Oxolinic acid	14698-29-4	Single-Sample	107
DTXSID1021116	Phenacetin	62-44-2	Single-Sample	68
DTXSID1021160	Picloram	1918-02-01	Single-Sample	12160
DTXSID1021160	Picloram	1918-02-01	Summary	1268
DTXSID1021166	Piperonyl butoxide	51-03-6	Single-Sample	19711	1347
DTXSID1021166	Piperonyl butoxide	51-03-6	Summary	35	27
DTXSID1021291	Sodium sulfate anyhdrous	7757-82-6	Summary	8
DTXSID1021328	Tetrahydrofuran	109-99-9	Single-Sample	4555	71
DTXSID1021328	Tetrahydrofuran	109-99-9	Summary	288
DTXSID1021374	Bromoform	75-25-2	Single-Sample	42181	10979
DTXSID1021374	Bromoform	75-25-2	Summary	9151
DTXSID1021378	Trichloroacetic acid	76-03-9	Single-Sample	1
DTXSID1021378	Trichloroacetic acid	76-03-9	Summary	123
DTXSID1021401	Trimethylarsine oxide	4964-14-1	Summary	470	10
DTXSID1021405	Musk Xylene	81-15-2	Single-Sample	98
DTXSID1021405	Musk Xylene	81-15-2	Summary	13	8
DTXSID1021407	Trinitroglycerin	55-63-0	Single-Sample	62
DTXSID1021407	Trinitroglycerin	55-63-0	Summary	40
DTXSID10216498	2,4-Diamino-6-nitrotoluene	6629-29-4	Single-Sample	3
DTXSID1021667	Tribromoacetaldehyde	115-17-3	Single-Sample	39
DTXSID1021669	Tribromoacetonitrile	75519-19-6	Single-Sample	39
DTXSID1021740	1-Butanol	71-36-3	Single-Sample	3443
DTXSID1021740	1-Butanol	71-36-3	Summary	26
DTXSID1021790	2-Nitrophenol	88-75-5	Single-Sample	5751	113
DTXSID1021790	2-Nitrophenol	88-75-5	Summary	8475
DTXSID1021798	Quinoline	91-22-5	Single-Sample	58	5
DTXSID1021798	Quinoline	91-22-5	Summary	21
DTXSID1021827	Cumene	98-82-8	Single-Sample	164321	116250
DTXSID1021827	Cumene	98-82-8	Summary	7578
DTXSID1021871	4-Chlorophenol	106-48-9	Single-Sample	107
DTXSID1021871	4-Chlorophenol	106-48-9	Summary	1034
DTXSID1021879	Propionitrile	107-12-0	Single-Sample	436
DTXSID1021879	Propionitrile	107-12-0	Summary	2
DTXSID1021952	Triphenyl phosphate	115-86-6	Single-Sample	9144	4674
DTXSID1021952	Triphenyl phosphate	115-86-6	Summary	54
DTXSID1021956	Di-n-octyl phthalate	117-84-0	Single-Sample	6214	288
DTXSID1021956	Di-n-octyl phthalate	117-84-0	Summary	6264
DTXSID1022001	Ethyl acetate	141-78-6	Single-Sample	3120	11
DTXSID1022001	Ethyl acetate	141-78-6	Summary	211
DTXSID1022051	2-Tolualdehyde	529-20-4	Summary	12
DTXSID1022053	2-Methyl-4,6-dinitrophenol	534-52-1	Single-Sample	5263	78
DTXSID1022053	2-Methyl-4,6-dinitrophenol	534-52-1	Summary	10249
DTXSID1022055	tert-Butyl acetate	540-88-5	Single-Sample	10	10
DTXSID1022057	1,3-Dichloropropene	542-75-6	Single-Sample	656
DTXSID1022057	1,3-Dichloropropene	542-75-6	Summary	10500
DTXSID1022265	Alachlor	15972-60-8	Single-Sample	71245
DTXSID1022265	Alachlor	15972-60-8	Summary	62602
DTXSID1022267	Methomyl	16752-77-5	Single-Sample	30803	1197
DTXSID1022267	Methomyl	16752-77-5	Summary	2995
DTXSID1022477	11H-Benzo[b]fluorene	243-17-4	Single-Sample	183	87
DTXSID1022556	Acyclovir	59277-89-3	Single-Sample	2523	234
DTXSID1022845	Clonazepam	1622-61-3	Single-Sample	175	40
DTXSID1022893	Demeclocycline	127-33-3	Single-Sample	102	11
DTXSID1023071	Flurazepam	17617-23-1	Single-Sample	177	40
DTXSID1023445	Phenazopyridine	94-78-0	Single-Sample	2524	9
DTXSID1023447	Phendimetrazine	634-03-7	Single-Sample	2586	15
DTXSID1023524	Propoxyphene	469-62-5	Single-Sample	2523	14
DTXSID1023607	Sulfadimethoxine	122-11-2	Single-Sample	4780	248
DTXSID1023732	Valacyclovir	124832-26-4	Single-Sample	2526	8
DTXSID1023786	Methyl isocyanate	624-83-9	Summary	6	6
DTXSID1023815	Dibromoacetic acid	631-64-1	Single-Sample	662	159
DTXSID1023815	Dibromoacetic acid	631-64-1	Summary	21
DTXSID1023869	Ametryn	834-12-8	Single-Sample	28261
DTXSID1023869	Ametryn	834-12-8	Summary	6311
DTXSID1023940	Cadmium	7440-43-9	Single-Sample	579840	256465
DTXSID1023940	Cadmium	7440-43-9	Summary	202250
DTXSID1023990	Cyanazine	21725-46-2	Single-Sample	54972	1242
DTXSID1023990	Cyanazine	21725-46-2	Summary	5094
DTXSID1023996	Cyclohexylamine	108-91-8	Summary	24
DTXSID1023998	Cypermethrin	52315-07-8	Single-Sample	5957
DTXSID1023998	Cypermethrin	52315-07-8	Summary	2766
DTXSID1024047	Diethylene glycol dinitrate	693-21-0	Summary	15
DTXSID1024049	Diflubenzuron	35367-38-5	Single-Sample	14986
DTXSID1024049	Diflubenzuron	35367-38-5	Summary	56
DTXSID1024091	EPTC	759-94-4	Single-Sample	52159	1541
DTXSID1024091	EPTC	759-94-4	Summary	17
DTXSID1024097	2-Butoxyethanol	111-76-2	Single-Sample	243	5
DTXSID1024097	2-Butoxyethanol	111-76-2	Summary	46
DTXSID1024120	Glufosinate-ammonium	77182-82-2	Single-Sample	14	14
DTXSID1024122	Glyphosate	1071-83-6	Single-Sample	14923	6706
DTXSID1024122	Glyphosate	1071-83-6	Summary	6867
DTXSID1024124	Thifensulfuron methyl	79277-27-3	Single-Sample	4932	6
DTXSID1024124	Thifensulfuron methyl	79277-27-3	Summary	342
DTXSID1024126	Heptachlor epoxide B	1024-57-3	Single-Sample	29423	3963
DTXSID1024126	Heptachlor epoxide B	1024-57-3	Summary	17910
DTXSID1024128	Hexabromobenzene	87-82-1	Single-Sample	197	48
DTXSID1024128	Hexabromobenzene	87-82-1	Summary	44	44
DTXSID10241447	4-Amino-3-chloro-6-(4-chloro-2-fluoro-3-methoxyphenyl)-2-pyridinecarboxylic acid	943832-60-8	Single-Sample	1195
DTXSID1024172	Mercury	7439-97-6	Single-Sample	790732	609098
DTXSID1024172	Mercury	7439-97-6	Summary	166056
DTXSID1024174	Tribufos	78-48-8	Single-Sample	28461	26
DTXSID1024174	Tribufos	78-48-8	Summary	13
DTXSID1024176	Methacrylonitrile	126-98-7	Single-Sample	3946	1
DTXSID1024207	Molybdenum	7439-98-7	Single-Sample	169018	91176
DTXSID1024207	Molybdenum	7439-98-7	Summary	10606
DTXSID1024209	Naled	300-76-5	Single-Sample	17320
DTXSID1024209	Naled	300-76-5	Summary	17
DTXSID1024255	Phenmedipham	13684-63-4	Summary	16	8
DTXSID1024259	Phosalone	2310-17-0	Single-Sample	1166
DTXSID1024259	Phosalone	2310-17-0	Summary	3760
DTXSID1024338	Thiophanate-methyl	23564-05-8	Summary	16	8
DTXSID1024382	Phosphorus	7723-14-0	Single-Sample	1261445	1163883
DTXSID1024382	Phosphorus	7723-14-0	Summary	148632
DTXSID1024465	2-Aminobenzimidazole	934-32-7	Single-Sample	14844	501
DTXSID1024467	2-Aminobenzothiazole	136-95-8	Single-Sample	130	42
DTXSID1024627	1,2-Bis(2,4,6-tribromophenoxy)ethane	37853-59-1	Single-Sample	170	48
DTXSID1024627	1,2-Bis(2,4,6-tribromophenoxy)ethane	37853-59-1	Summary	17	17
DTXSID1024671	2-Butanone peroxide	1338-23-4	Summary	5
DTXSID1024887	4H-Cyclopenta(def)phenanthrene	203-64-5	Single-Sample	1092	609
DTXSID1024966	2,4-Dichloroaniline	554-00-7	Summary	19
DTXSID1025148	3,5-Dimethylphenol	108-68-9	Single-Sample	52	2
DTXSID1025227	Eicosane	112-95-8	Single-Sample	165	160
DTXSID1025271	N-Ethylaniline	103-69-5	Summary	4
DTXSID1025300	2-Ethylhexyl diphenyl phosphate	1241-94-7	Single-Sample	121	104
DTXSID1025300	2-Ethylhexyl diphenyl phosphate	1241-94-7	Summary	6	6
DTXSID1025302	Octinoxate	5466-77-3	Single-Sample	26	26
DTXSID1025302	Octinoxate	5466-77-3	Summary	17	11
DTXSID1025308	Ethyl methacrylate	97-63-2	Single-Sample	3434	1
DTXSID1025512	Malachite green	569-64-2	Single-Sample	39	1
DTXSID1025564	Dimethoxymethane	109-87-5	Single-Sample	3110	5
DTXSID1025649	2-Methylphenanthrene	2531-84-2	Single-Sample	1745	1601
DTXSID1025649	2-Methylphenanthrene	2531-84-2	Summary	14	14
DTXSID1025726	2-Nitroaniline	88-74-4	Single-Sample	3107	58
DTXSID1025853	Peracetic acid	79-21-0	Summary	54
DTXSID1026081	3,3',5,5'-Tetrabromobisphenol A	79-94-7	Single-Sample	647
DTXSID1026081	3,3',5,5'-Tetrabromobisphenol A	79-94-7	Summary	32	28
DTXSID1026089	1,2,3,5-Tetrachlorobenzene	634-90-2	Single-Sample	644	541
DTXSID1026118	Tetralin	119-64-2	Single-Sample	3143	5
DTXSID1026164	2-Methylaniline	95-53-4	Single-Sample	52
DTXSID1026164	2-Methylaniline	95-53-4	Summary	26	26
DTXSID1026241	3,3,5-Trimethylcyclohexyl salicylate	118-56-9	Summary	5	5
DTXSID1026295	Vitamin D3 emulsifiable	1406-16-2	Summary	72
DTXSID1026378	Ethylene	74-85-1	Single-Sample	1817	278
DTXSID1026401	Isobutane	75-28-5	Single-Sample	876	53
DTXSID1026746	1-Butene	106-98-9	Single-Sample	6	6
DTXSID1026792	3-Methylaniline	108-44-1	Summary	33
DTXSID1026796	1-Methoxy-2-propyl acetate	108-65-6	Summary	100
DTXSID1027184	Decamethylcyclopentasiloxane	541-02-6	Single-Sample	171
DTXSID1027184	Decamethylcyclopentasiloxane	541-02-6	Summary	3
DTXSID1027263	Pentyl acetate	628-63-7	Single-Sample	6
DTXSID1027263	Pentyl acetate	628-63-7	Summary	118
DTXSID1027267	Tetradecane	629-59-4	Single-Sample	83	77
DTXSID1027394	Naphthenic acids	1338-24-5	Summary	15
DTXSID10273960	Norpropoxyphene	3376-94-1	Single-Sample	21
DTXSID1027479	2-(2H-Benzotriazol-2-yl)-4-methylphenol	2440-22-4	Single-Sample	58	50
DTXSID1027502	2-Isopropyl-6-methyl-4-pyrimidone	2814-20-2	Single-Sample	14842	669
DTXSID1027502	2-Isopropyl-6-methyl-4-pyrimidone	2814-20-2	Summary	415	245
DTXSID1027718	Nonylphenoxypolyethoxyethanol	9016-45-9	Single-Sample	251	172
DTXSID1028526	Fuel oil, No. 2	68476-30-2	Summary	11
DTXSID10291088	2,7-Dichlorofluorene	7012-16-0	Single-Sample	23	23
DTXSID1029124	1,2,4,5-Tetramethylbenzene	95-93-2	Single-Sample	1	1
DTXSID1029677	Silica	7631-86-9	Single-Sample	216685	212127
DTXSID1029677	Silica	7631-86-9	Summary	183
DTXSID1029910	1,1-Dichloropropene	563-58-6	Single-Sample	24058	3138
DTXSID1029910	1,1-Dichloropropene	563-58-6	Summary	369
DTXSID1031040	Cobalt	7440-48-4	Single-Sample	192251	64435
DTXSID1031040	Cobalt	7440-48-4	Summary	22493
DTXSID1031591	Methoxyacetic acid	625-45-6	Summary	6	6
DTXSID1032305	(Z)-Dichloropropene	10061-01-5	Single-Sample	45978	16032
DTXSID1032305	(Z)-Dichloropropene	10061-01-5	Summary	3053
DTXSID1032355	Clomazone	81777-89-1	Single-Sample	13572
DTXSID1032355	Clomazone	81777-89-1	Summary	16	12
DTXSID1032359	Cyprodinil	121552-61-2	Single-Sample	1997	83
DTXSID1032359	Cyprodinil	121552-61-2	Summary	1020
DTXSID1032482	Tebupirimfos	96182-53-5	Single-Sample	25153	143
DTXSID1032482	Tebupirimfos	96182-53-5	Summary	19
DTXSID1032484	Temephos	3383-96-8	Summary	4
DTXSID1032488	Thiazopyr	117718-60-2	Single-Sample	1691
DTXSID1032519	Acibenzolar-S-methyl	135158-54-2	Single-Sample	1239	6
DTXSID1032569	Pirimicarb	23103-98-2	Summary	5796
DTXSID1032640	Pyriproxyfen	95737-68-1	Single-Sample	21394	17
DTXSID1032642	Rimsulfuron	122931-48-0	Single-Sample	3
DTXSID1032642	Rimsulfuron	122931-48-0	Summary	342
DTXSID1032648	Z-Tetrachlorvinphos	22248-79-9	Single-Sample	10411
DTXSID1032648	Z-Tetrachlorvinphos	22248-79-9	Summary	95
DTXSID1032690	Indoxacarb	173584-44-6	Single-Sample	16395	17
DTXSID1032690	Indoxacarb	173584-44-6	Summary	4
DTXSID1033161	Aldicarb sulfoxide	1646-87-3	Single-Sample	26134	375
DTXSID1033161	Aldicarb sulfoxide	1646-87-3	Summary	10
DTXSID1033402	Dibenzyl phosphate	1623-08-1	Summary	110
DTXSID1034187	Tamoxifen	10540-29-1	Single-Sample	2326	5
DTXSID1034210	Prodiamine	29091-21-2	Single-Sample	2270	126
DTXSID1034212	Spiroxamine	118134-30-8	Summary	72
DTXSID1034260	Oxytetracycline	79-57-2	Single-Sample	1350
DTXSID1034260	Oxytetracycline	79-57-2	Summary	112
DTXSID1034341	Arsenic acid	7778-39-4	Summary	909	166
DTXSID1034397	Bromopropylate	18181-80-1	Summary	120
DTXSID1034424	Potassium N-methyldithiocarbamate	137-41-7	Summary	5
DTXSID1034501	gamma-Cyhalothrin	76703-62-3	Single-Sample	39
DTXSID1034503	Cyhalofop-butyl	122008-85-9	Single-Sample	1577
DTXSID1034559	(Dodecylbenzyl)trimethylammonium chloride	1330-85-4	Single-Sample	115	104
DTXSID1034898	Sodium 4,6-dinitro-2-methylphenolate	2312-76-7	Single-Sample	74
DTXSID1034973	Tralkoxydim	87820-88-0	Single-Sample	60
DTXSID1034973	Tralkoxydim	87820-88-0	Summary	56	20
DTXSID1035238	Bromine	7726-95-6	Single-Sample	648	609
DTXSID1035238	Bromine	7726-95-6	Summary	1718
DTXSID1037303	Perfluoroheptanoic acid	375-85-9	Single-Sample	37445	415
DTXSID1037303	Perfluoroheptanoic acid	375-85-9	Summary	1311
DTXSID1037484	Acetochlor OA	194992-44-4	Single-Sample	24160	6817
DTXSID1037486	Alachlor OA	171262-17-2	Single-Sample	24558
DTXSID1037511	Chlormephos	24934-91-6	Summary	56
DTXSID1037563	Imidacloprid urea	120868-66-8	Single-Sample	1402
DTXSID1037567	Metolachlor ESA	171118-09-5	Single-Sample	24260	13537
DTXSID1037694	Acetate	71-50-1	Single-Sample	246	130
DTXSID1037694	Acetate	71-50-1	Summary	16
DTXSID1037806	6-Chloro-1,3,5-triazine-2,4-diamine	3397-62-4	Single-Sample	22715	7539
DTXSID1037806	6-Chloro-1,3,5-triazine-2,4-diamine	3397-62-4	Summary	2238
DTXSID1038298	1-Hydroxypyrene	5315-79-7	Single-Sample	10057	6969
DTXSID1038298	1-Hydroxypyrene	5315-79-7	Summary	803	608
DTXSID1038321	3-Phenoxybenzoic acid	3739-38-6	Single-Sample	14866	21
DTXSID1038321	3-Phenoxybenzoic acid	3739-38-6	Summary	675	622
DTXSID1038666	Chlorpyrifos oxon	5598-15-2	Single-Sample	28983
DTXSID1038666	Chlorpyrifos oxon	5598-15-2	Summary	108	72
DTXSID1038743	5-Methyl-1H-benzotriazole	136-85-6	Single-Sample	3946	759
DTXSID1038743	5-Methyl-1H-benzotriazole	136-85-6	Summary	24	12
DTXSID10399891	9,10-dibromophenanthrene	15810-15-8	Single-Sample	23	23
DTXSID1040245	Sucralose	56038-13-2	Single-Sample	4733	3131
DTXSID1040295	Propamocarb	24579-73-5	Summary	48
DTXSID1040299	3-Chlorobiphenyl	2051-61-8	Single-Sample	1991	1238
DTXSID1040299	3-Chlorobiphenyl	2051-61-8	Summary	16	16
DTXSID1040320	Bifenox	42576-02-3	Single-Sample	27
DTXSID1040320	Bifenox	42576-02-3	Summary	2865	36
DTXSID1040372	Epoxiconazole	133855-98-8	Summary	703
DTXSID1040451	Creatine	57-00-1	Summary	1
DTXSID1040661	Clofibric acid	882-09-7	Single-Sample	3
DTXSID1041263	1-Chloro-2-methyl-3-nitrobenzene	83-42-1	Summary	25
DTXSID1041390	2-Amino-3-chloro-1,4-naphthoquinone	2797-51-5	Summary	56
DTXSID1041683	Bromofos	2104-96-3	Summary	88
DTXSID1041762	Chloramben-methyl	7286-84-2	Single-Sample	2017	4
DTXSID1041841	Desmethylnorflurazon	23576-24-1	Single-Sample	18711	1359
DTXSID1042077	Isoproturon	34123-59-6	Single-Sample	3725
DTXSID1042077	Isoproturon	34123-59-6	Summary	46992	13205
DTXSID1042158	Metoxuron	19937-59-8	Summary	56
DTXSID1042231	o,p'-Methoxychlor	30667-99-3	Single-Sample	19
DTXSID1042283	Phorate sulfoxide	2588-03-06	Single-Sample	14902	9
DTXSID1042364	Quinmerac	90717-03-6	Summary	72	8
DTXSID1042443	Terbufos sulfone	56070-16-7	Single-Sample	14903	26
DTXSID1042445	Terbumeton	33693-04-8	Summary	5593	12
DTXSID1042522	Uranium	7440-61-1	Single-Sample	26473	20134
DTXSID1042522	Uranium	7440-61-1	Summary	8103
DTXSID1044223	Ezetimibe	163222-33-1	Single-Sample	2525	7
DTXSID1044699	Diethyl hydrogen phosphate	598-02-7	Summary	1013
DTXSID1044770	4-Methoxybenzyl acetate	104-21-2	Summary	5
DTXSID1044803	Dodecamethylpentasiloxane	141-63-9	Single-Sample	73	52
DTXSID1045033	Minocycline	10118-90-8	Single-Sample	102	41
DTXSID1045166	Lidocaine	137-58-6	Single-Sample	3982	983
DTXSID1045291	Oxyphenbutazone	129-20-4	Single-Sample	2	2
DTXSID1045536	Disopyramide	3737-09-05	Single-Sample	998	149
DTXSID1045619	Enrofloxacin	93106-60-6	Single-Sample	789
DTXSID1045950	Pregabalin	148553-50-8	Single-Sample	1440	254
DTXSID1046421	4-Hydroxyphenylsulfonic acid	98-67-9	Summary	3
DTXSID1046558	2-Chloro-5-methylphenol	615-74-7	Single-Sample	35
DTXSID1046689	Ormetoprim	6981-18-6	Single-Sample	758	18
DTXSID1046922	Norgestimate	35189-28-7	Single-Sample	102
DTXSID1047576	Cotinine	486-56-6	Single-Sample	10171	1589
DTXSID1047576	Cotinine	486-56-6	Summary	791
DTXSID1048207	Diphenyl phosphate	838-85-7	Summary	110	110
DTXSID1048627	Ritonavir	155213-67-5	Single-Sample	443	60
DTXSID10487227	1,7-DIMETHYLFLUORENE	442-66-0	Single-Sample	458	328
DTXSID1049019	Normorphine	466-97-7	Single-Sample	152	26
DTXSID1049439	1,3-Dimethyladamantane	702-79-4	Single-Sample	349
DTXSID1049697	o-Terphenyl	84-15-1	Single-Sample	233	233
DTXSID1049770	Silica, vitreous	60676-86-0	Summary	79
DTXSID1049774	Sodium	7440-23-5	Single-Sample	515133	496852
DTXSID1049774	Sodium	7440-23-5	Summary	47621
DTXSID1049801	Tin	7440-31-5	Single-Sample	21351	11259
DTXSID1049801	Tin	7440-31-5	Summary	6032
DTXSID1052034	1,2,3,4,6,7,8-Heptachlorodibenzodioxin	35822-46-9	Single-Sample	2470	1506
DTXSID1052034	1,2,3,4,6,7,8-Heptachlorodibenzodioxin	35822-46-9	Summary	956
DTXSID1052036	Coprosterol	360-68-9	Single-Sample	8401	2062
DTXSID10577713	2,4-Dibromo-1-(3-bromophenoxy)benzene	147217-77-4	Single-Sample	38
DTXSID1058000	Silthiofam	175217-20-6	Summary	16	8
DTXSID1058052	Zytron	299-85-4	Single-Sample	7
DTXSID1058052	Zytron	299-85-4	Summary	2
DTXSID1058185	Thifensulfuron	79277-67-1	Single-Sample	59
DTXSID1058212	Flocoumafen	90035-08-8	Summary	140
DTXSID1058474	O-ethyl O-methyl S-propylphosphorothioate (metabolite of ethoprop)	76960-87-7	Single-Sample	14866	14
DTXSID1058680	2-[4-(2,4,4-Trimethyl-2-pentanyl)phenoxy]ethanol	2315-67-5	Single-Sample	5121	219
DTXSID1058680	2-[4-(2,4,4-Trimethyl-2-pentanyl)phenoxy]ethanol	2315-67-5	Summary	79
DTXSID1058717	1,2-Dimethylnaphthalene	573-98-8	Single-Sample	1413	615
DTXSID1059072	1,1'-Biphenyl, 4,4'-dibromo-	92-86-4	Single-Sample	18	12
DTXSID1060558	2,4,6-Tribromoanisole	607-99-8	Single-Sample	13	7
DTXSID1060714	2-Furancarboxaldehyde, 5-methyl-	620-02-0	Summary	1
DTXSID1061998	1,5-Dichloronaphthalene	1825-30-5	Single-Sample	196
DTXSID1062415	2,6-Dichloro-4-methylphenol	2432-12-04	Single-Sample	83	31
DTXSID10624392	2-(N-Methylperfluorooctanesulfonamido)acetic acid	2355-31-9	Single-Sample	81	39
DTXSID10624392	2-(N-Methylperfluorooctanesulfonamido)acetic acid	2355-31-9	Summary	475
DTXSID1066071	Perfluorooctadecanoic acid	16517-11-6	Single-Sample	26
DTXSID10670071	8-Chloro-1-methyl-6-(~2~H_5_)phenyl-4H-[1,2,4]triazolo[4,3-a][1,4]benzodiazepine	125229-61-0	Single-Sample	40	2
DTXSID10704805	2,3,3',4,4',5',6-Heptabromodiphenyl ether	446255-30-7	Single-Sample	1017	136
DTXSID1070800	Perfluorohexadecanoic acid	67905-19-5	Single-Sample	113
DTXSID10723536	1,2,3-Trimethyl-9H-fluorene	30582-02-6	Single-Sample	44	44
DTXSID1073492	2,2',4-Trichlorobiphenyl	37680-66-3	Single-Sample	2265	1823
DTXSID1073492	2,2',4-Trichlorobiphenyl	37680-66-3	Summary	16	16
DTXSID1073496	2,2',4,4',5-Pentachlorobiphenyl	38380-01-7	Single-Sample	5202	3186
DTXSID1073496	2,2',4,4',5-Pentachlorobiphenyl	38380-01-7	Summary	390	155
DTXSID1073498	2,2',3,4',5',6-Hexachlorobiphenyl	38380-04-0	Single-Sample	9884	6640
DTXSID1073498	2,2',3,4',5',6-Hexachlorobiphenyl	38380-04-0	Summary	6	6
DTXSID1073608	2,2',3,4',6-Pentachlorobiphenyl	68194-05-8	Single-Sample	1276	634
DTXSID1073943	2-Methylfluorene	1430-97-3	Single-Sample	442	442
DTXSID1074046	Propane, 1,1,2,2-tetrafluoro-	40723-63-5	Single-Sample	31	31
DTXSID1074171	2,2',3,3',4,4',5,6-Octachlorobiphenyl	52663-78-2	Single-Sample	2892	1817
DTXSID1074171	2,2',3,3',4,4',5,6-Octachlorobiphenyl	52663-78-2	Summary	16	16
DTXSID1074173	2,2',3,3',5,6-Hexachlorobiphenyl	52704-70-8	Single-Sample	1595	744
DTXSID1074175	2,2',3,4,5,5',6-Heptachlorobiphenyl	52712-05-7	Single-Sample	1090
DTXSID1074177	2,3,4,6-Tetrachlorobiphenyl	54230-22-7	Single-Sample	621	1
DTXSID1074179	2,2',3,4,5-Pentachlorobiphenyl	55312-69-1	Single-Sample	228	141
DTXSID1074200	2,2',3,4',5,6-Hexachlorobiphenyl	68194-13-8	Single-Sample	1073	450
DTXSID1074202	2,2',3,4,5,6'-Hexachlorobiphenyl	68194-15-0	Single-Sample	229	26
DTXSID1074204	2,2',3,3',4,5,5',6-Octachlorobiphenyl	68194-17-2	Single-Sample	1158	345
DTXSID1074206	2,3,3',4,5'-Pentachlorobiphenyl	70362-41-3	Single-Sample	210	11
DTXSID1074208	3,3',4,5-Tetrachlorobiphenyl	70362-49-1	Single-Sample	2204	300
DTXSID1074208	3,3',4,5-Tetrachlorobiphenyl	70362-49-1	Summary	16	16
DTXSID1074751	Naphthalene, 1,4,6,7-tetramethyl-	13764-18-6	Single-Sample	740	718
DTXSID1074755	Phenanthrene, 1,7-dimethyl-	483-87-4	Single-Sample	501	495
DTXSID1074759	Methylchrysene, 1-	3351-28-8	Single-Sample	479	432
DTXSID1075432	1,4-Difluorobenzene	540-36-3	Single-Sample	2	2
DTXSID10858736	O,O-Dimethylthiophosphate	1112-38-5	Summary	967
DTXSID10858938	2,2,4,5,6,7,8,8-Octachloro-2,3,3a,4,7,7a-hexahydro-4,7-methano-1H-indene	5566-34-7	Single-Sample	1245	394
DTXSID10858938	2,2,4,5,6,7,8,8-Octachloro-2,3,3a,4,7,7a-hexahydro-4,7-methano-1H-indene	5566-34-7	Summary	35
DTXSID10861008	3,4-Bis[(3-hydroxyphenyl)methyl]oxolan-2-one	76543-15-2	Summary	62	44
DTXSID10861023	2,3-Bis[(3-hydroxyphenyl)methyl]butane-1,4-diol	76543-16-3	Summary	10	10
DTXSID10861583	Benzeneacetic acid, .alpha.,4-dihydroxy-3-methoxy-	55-10-7	Summary	1
DTXSID10863067	3,4'-Dichlorobiphenyl	2974-90-5	Single-Sample	190	42
DTXSID10865622	3,4,6-Trichlorobenzene-1,2-diol	32139-72-3	Summary	447
DTXSID10865965	2,3,3',4',5,5'-Hexachlorobiphenyl	39635-34-2	Single-Sample	1474	1235
DTXSID10865965	2,3,3',4',5,5'-Hexachlorobiphenyl	39635-34-2	Summary	16	16
DTXSID10866715	1,2,3,4,5,6,8-Heptachloronaphthalene	58863-15-3	Single-Sample	98
DTXSID10867525	2,2',4,5,6'-Pentachlorobiphenyl	68194-06-9	Single-Sample	50
DTXSID10869241	Propan-2-yl (3-chloro-4-methoxyphenyl)carbamate	NOCAS_869241	Single-Sample	33	33
DTXSID10869766	Carfentrazone	128621-72-7	Single-Sample	91
DTXSID10869766	Carfentrazone	128621-72-7	Summary	21
DTXSID10871440	1,2,3,4,5,6,7-Heptachloronaphthalene	58863-14-2	Single-Sample	98
DTXSID10872417	Cadmium & Cadmium Compounds	NOCAS_872417	Summary	25
DTXSID10872811	Flupyradifurone	951659-40-8	Single-Sample	1964	31
DTXSID10872831	Chlorinated terphenyl	61788-33-8	Single-Sample	38
DTXSID10873181	Bisphenol A glucuronide	267244-08-6	Summary	41	41
DTXSID10873621	Pentachloro-1,1'-biphenyl	25429-29-2	Single-Sample	253	253
DTXSID10873929	2,2',4,4',6,6'-Hexabromodiphenyl Ether	35854-94-5	Single-Sample	281	244
DTXSID10873984	Cesium-134	13967-70-9	Single-Sample	291
DTXSID10874870	BENZENE, (1-METHYLNONYL)-	4537-13-7	Single-Sample	65	59
DTXSID10875105	(1-PROPYLNONYL)BENZENE	2719-64-4	Single-Sample	61	60
DTXSID10875201	BENZENE, (1-ETHYLUNDECYL)-	4534-52-5	Single-Sample	65	25
DTXSID10878676	Desmosterol	313-04-2	Single-Sample	102	71
DTXSID10879789	Monobutyltin ion	78763-54-9	Single-Sample	1887
DTXSID10879926	BDE-114	446254-77-9	Single-Sample	125	69
DTXSID10880951	2-Ethylidene-1,5-dimethyl-3,3-diphenylpyrrolidine	30223-73-5	Single-Sample	1424	226
DTXSID10883169	o,p'-Dicofol	10606-46-9	Single-Sample	11	11
DTXSID10891380	Nitrate and Nitrite	NOCAS_891380	Single-Sample	2491238	2259146
DTXSID10891466	Clopidogrel carboxylic acid	144457-28-3	Single-Sample	416	67
DTXSID10891769	Thorium 230	14269-63-7	Single-Sample	383	354
DTXSID10891769	Thorium 230	14269-63-7	Summary	7
DTXSID10892099	Silver ion (1+)	14701-21-4	Summary	5
DTXSID10894058	Naphthalene d8	1146-65-2	Single-Sample	33	33
DTXSID10894199	Tolpyralate	1101132-67-5	Single-Sample	597
DTXSID10904121	Trioctyl stannylium	250252-89-2	Single-Sample	86
DTXSID10904126	2,2',3',4,4',6,6'-Heptachloro[1,1'-biphenyl]-3-ol	941713-69-5	Single-Sample	22	6
DTXSID10904161	Potassium-40	13966-00-2	Single-Sample	282	66
DTXSID10904161	Potassium-40	13966-00-2	Summary	97
DTXSID10904308	Propolis	9009-62-5	Summary	1
DTXSID10904328	9,12,13-Trihydroxy-10-octadecenoic acid	29907-56-0	Summary	2
DTXSID10904343	Cortolone	516-42-7	Summary	1
DTXSID10904348	Cytidine monophosphate N-acetylneuraminic acid	3063-71-6	Summary	1
DTXSID10904787	1,2,3,4-Tetramethylanthracene	137284-64-1	Single-Sample	44	44
DTXSID10905052	S-Phenyl-N-acetylcysteine	4775-80-8	Summary	95	95
DTXSID10906069	7-Chloro-4-(dimethylamino)-1,6,10,11,12a-pentahydroxy-6-methyl-3,12-dioxo-3,4,4a,5,5a,6,12,12a-octahydrotetracene-2-carboximidic acid--hydrogen chloride (1/1)	101342-45-4	Single-Sample	402
DTXSID10912342	Formaldehyde, polymer with 3-methylphenol and 4-methylphenol	27029-76-1	Summary	16
DTXSID10912347	gamma-Chlordene	56641-38-4	Single-Sample	225	175
DTXSID10912347	gamma-Chlordene	56641-38-4	Summary	13
DTXSID10920508	8-(2,6-Diethyl-4-methylphenyl)-8-hydroxytetrahydro-7H-pyrazolo[1,2-d][1,4,5]oxadiazepine-7,9(8H)-dione	NOCAS_920508	Single-Sample	60
DTXSID10933951	(~129~I)iodine	15046-84-1	Single-Sample	152	102
DTXSID10935298	(~154~Eu)Europium	15585-10-1	Single-Sample	6	2
DTXSID10946162	1-Hydroxyethyl	2348-46-1	Single-Sample	14747	36
DTXSID10993752	Methyl 4-[phenyl(propanoyl)amino]piperidine-4-carboxylate	72996-78-2	Single-Sample	179	24
DTXSID201009900	2,2',5,5'-Tetrabromobiphenyl	59080-37-4	Single-Sample	18	10
DTXSID201016157	Oxycodone-d3	160227-46-3	Single-Sample	2402	2394
DTXSID201016171	Anhydrotetracycline	1665-56-1	Single-Sample	18	8
DTXSID201016507	1-(2H3)Methyl-5-(2-pyridinyl)-2-pyrrolidinone	66269-66-7	Single-Sample	2413	2413
DTXSID201016690	2,3,4,5-Tetrabromobenzoic Acid	27581-13-1	Summary	110	50
DTXSID201016864	anti-Dechlorane Plus	135821-74-8	Single-Sample	40	28
DTXSID201023223	Nitrophenol	25154-55-6	Summary	686	12
DTXSID201024671	Polychlorinated dibenzodioxins	NOCAS_1024671	Summary	168	10
DTXSID201025693	Methyl-9H-fluorene	26914-17-0	Single-Sample	556	484
DTXSID20108830	1H-Indene, 2,3-dihydro-1,1,3-trimethyl-3-phenyl-, octabromo deriv.	155613-93-7	Single-Sample	40	6
DTXSID20108991	Neptune Blue	39409-45-5	Summary	40
DTXSID20109605	Krypton, isotope of mass 83m(1.83 h)	378253-16-8	Single-Sample	7	7
DTXSID20149602	S-Trichlorovinyl-N-acetylcysteine	111348-61-9	Summary	190
DTXSID20150455	Dibenzothiophene, 1,2,3,4-tetramethyl-	113547-12-9	Single-Sample	44	36
DTXSID20174116	7-Chlorobenz(a)anthracene	20268-52-4	Single-Sample	23	23
DTXSID2020006	Acetaminophen	103-90-2	Single-Sample	10045	1652
DTXSID2020006	Acetaminophen	103-90-2	Summary	45
DTXSID20200282	Triethyllead	5224-23-7	Summary	10
DTXSID2020137	C.I. Azoic Diazo Component 112	92-87-5	Single-Sample	1339	4
DTXSID2020137	C.I. Azoic Diazo Component 112	92-87-5	Summary	6982
DTXSID2020139	Benzo(a)pyrene	50-32-8	Single-Sample	57252	37847
DTXSID2020139	Benzo(a)pyrene	50-32-8	Summary	62059
DTXSID20201734	Urea, N-(4-chlorophenyl)-N'-methyl- (9CI)	5352-88-5	Single-Sample	2017	2
DTXSID2020216	Butylated hydroxytoluene	128-37-0	Summary	115	110
DTXSID2020262	Chloramben	133-90-4	Single-Sample	849
DTXSID2020268	Chlorendic acid	115-28-6	Summary	4
DTXSID2020341	Codeine	76-57-3	Single-Sample	6038	424
DTXSID2020347	Coumaphos	56-72-4	Single-Sample	3727
DTXSID2020347	Coumaphos	56-72-4	Summary	429
DTXSID2020391	Diallate	2303-16-4	Single-Sample	39	1
DTXSID2020420	Propyzamide	23950-58-5	Single-Sample	36580	429
DTXSID2020420	Propyzamide	23950-58-5	Summary	9534
DTXSID2020426	Dicloran	99-30-9	Single-Sample	366
DTXSID2020426	Dicloran	99-30-9	Summary	2509
DTXSID2020428	Dichloroacetic acid	79-43-6	Single-Sample	681	680
DTXSID2020428	Dichloroacetic acid	79-43-6	Summary	48
DTXSID2020474	3,4-Dihydrocoumarin	119-84-6	Summary	1
DTXSID2020507	N,N-Dimethylaniline	121-69-7	Summary	31
DTXSID2020682	Hexachlorobenzene	118-74-1	Single-Sample	102065	62902
DTXSID2020682	Hexachlorobenzene	118-74-1	Summary	69591
DTXSID2020684	alpha-1,2,3,4,5,6-Hexachlorocyclohexane	319-84-6	Single-Sample	62924
DTXSID2020684	alpha-1,2,3,4,5,6-Hexachlorocyclohexane	319-84-6	Summary	31837
DTXSID2020686	Lindane	58-89-9	Single-Sample	112957
DTXSID2020686	Lindane	58-89-9	Summary	66290
DTXSID2020688	Hexachlorocyclopentadiene	77-47-4	Single-Sample	13009	149
DTXSID2020688	Hexachlorocyclopentadiene	77-47-4	Summary	6982
DTXSID2020711	Hydrochloric acid	7647-01-0	Summary	9
DTXSID2020713	Hydrochlorothiazide	58-93-5	Single-Sample	1460	312
DTXSID2020715	Hydrogen peroxide	7722-84-1	Summary	359
DTXSID2020761	Isoprene	78-79-5	Summary	2
DTXSID2020767	Isosafrole	120-58-1	Single-Sample	67
DTXSID20207973	2,6-Diamino-4-nitrotoluene	59229-75-3	Single-Sample	9
DTXSID2020844	Methyl methacrylate	80-62-6	Single-Sample	7157	3288
DTXSID2020844	Methyl methacrylate	80-62-6	Summary	34
DTXSID2020896	Photomirex	39801-14-4	Single-Sample	60	6
DTXSID2020921	2-Naphthylamine	91-59-8	Single-Sample	121
DTXSID2020921	2-Naphthylamine	91-59-8	Summary	18
DTXSID2020925	Nickel	7440-02-0	Single-Sample	476761	285429
DTXSID2020925	Nickel	7440-02-0	Summary	173145
DTXSID2020971	2-Nitrofluorene	607-57-8	Single-Sample	22	18
DTXSID2020977	Nitromethane	75-52-5	Summary	45	45
DTXSID2021026	N-Nitrosodibutylamine	924-16-3	Single-Sample	341
DTXSID2021026	N-Nitrosodibutylamine	924-16-3	Summary	24
DTXSID2021028	N-Nitrosodiethylamine	55-18-5	Single-Sample	3441
DTXSID2021028	N-Nitrosodiethylamine	55-18-5	Summary	32
DTXSID2021070	Norharman	244-63-3	Summary	110	110
DTXSID2021074	Octachlorostyrene	29082-74-4	Single-Sample	12993
DTXSID2021074	Octachlorostyrene	29082-74-4	Summary	1316
DTXSID2021103	Pentachloroanisole	1825-21-4	Single-Sample	6108	395
DTXSID2021103	Pentachloroanisole	1825-21-4	Summary	165	64
DTXSID2021105	Pentachloronitrobenzene	82-68-8	Single-Sample	3701
DTXSID2021105	Pentachloronitrobenzene	82-68-8	Summary	3187
DTXSID2021151	2-Phenylphenol	90-43-7	Single-Sample	88	88
DTXSID2021151	2-Phenylphenol	90-43-7	Summary	570	569
DTXSID20211535	beta-Hydroxyisovaleric acid	625-08-1	Summary	1
DTXSID20212300	Benz(a)anthracene, 7,12 -dichloro-	63021-10-3	Single-Sample	23	23
DTXSID2021238	Resorcinol	108-46-3	Summary	4
DTXSID2021284	Styrene	100-42-5	Single-Sample	185089	132573
DTXSID2021284	Styrene	100-42-5	Summary	5228
DTXSID2021311	2,4,6-Tris(tert-butyl)phenol	732-26-3	Single-Sample	98
DTXSID2021311	2,4,6-Tris(tert-butyl)phenol	732-26-3	Summary	215
DTXSID2021315	2,3,7,8-Tetrachlorodibenzo-p-dioxin	1746-01-6	Single-Sample	2479	1065
DTXSID2021315	2,3,7,8-Tetrachlorodibenzo-p-dioxin	1746-01-6	Summary	7462
DTXSID2021317	1,1,1,2-Tetrachloroethane	630-20-6	Single-Sample	27118	3354
DTXSID2021317	1,1,1,2-Tetrachloroethane	630-20-6	Summary	693
DTXSID2021319	Tetrachloroethylene	127-18-4	Single-Sample	68554
DTXSID2021319	Tetrachloroethylene	127-18-4	Summary	57923
DTXSID20213251	Chlorodiiodomethane	638-73-3	Single-Sample	39	2
DTXSID2021446	Xylenes	1330-20-7	Single-Sample	169563
DTXSID2021446	Xylenes	1330-20-7	Summary	38433
DTXSID2021496	Bromoacetonitrile	590-17-0	Single-Sample	39
DTXSID2021575	Dalapon	75-99-0	Single-Sample	916
DTXSID2021575	Dalapon	75-99-0	Summary	1331
DTXSID2021604	Hexanal	66-25-1	Single-Sample	5	5
DTXSID2021604	Hexanal	66-25-1	Summary	13
DTXSID2021650	Pyruvic acid	127-17-3	Single-Sample	92
DTXSID2021654	Glutaric acid	110-94-1	Single-Sample	57
DTXSID2021658	Propanal	123-38-6	Single-Sample	6993	6464
DTXSID2021658	Propanal	123-38-6	Summary	16
DTXSID2021731	Methanol	67-56-1	Single-Sample	425	2
DTXSID2021731	Methanol	67-56-1	Summary	515
DTXSID2021735	Dimethyl sulfoxide	67-68-5	Summary	61
DTXSID2021739	1-Propanol	71-23-8	Single-Sample	334
DTXSID2021739	1-Propanol	71-23-8	Summary	9
DTXSID2021781	Dibutyl phthalate	84-74-2	Single-Sample	7712
DTXSID2021781	Dibutyl phthalate	84-74-2	Summary	11496
DTXSID2021810	2-Chloroaniline	95-51-2	Summary	718
DTXSID2021864	2,4-Dimethylphenol	105-67-9	Single-Sample	5909
DTXSID2021864	2,4-Dimethylphenol	105-67-9	Summary	10134
DTXSID2021868	p-Xylene	106-42-3	Single-Sample	2578
DTXSID2021868	p-Xylene	106-42-3	Summary	1082
DTXSID2021941	2-(2-Ethoxyethoxy)ethanol	111-90-0	Summary	3	3
DTXSID2021993	Dibenzofuran	132-64-9	Single-Sample	3723	96
DTXSID2021993	Dibenzofuran	132-64-9	Summary	173
DTXSID2021995	DEET	134-62-3	Single-Sample	14255
DTXSID2021995	DEET	134-62-3	Summary	493
DTXSID20221831	Anthracene, 9-chloro-	716-53-0	Single-Sample	23	23
DTXSID2022254	Terbufos	13071-79-9	Single-Sample	45003	388
DTXSID2022254	Terbufos	13071-79-9	Summary	3195
DTXSID2022333	sec-Butylbenzene	135-98-8	Single-Sample	29807
DTXSID2022333	sec-Butylbenzene	135-98-8	Summary	620
DTXSID2022599	Amoxicillin hydrate (1:3)	61336-70-7	Single-Sample	4	1
DTXSID2022628	Atenolol	29122-68-7	Single-Sample	4148	509
DTXSID2022628	Atenolol	29122-68-7	Summary	24	4
DTXSID2022672	Betamethasone dipropionate	5593-20-4	Single-Sample	78
DTXSID2022705	Buprenorphine	52485-79-7	Single-Sample	1420	208
DTXSID2022709	Butabarbital	125-40-6	Single-Sample	177	40
DTXSID2022753	Cefazolin	25953-19-9	Single-Sample	16	16
DTXSID2022836	Clindamycin	18323-44-9	Single-Sample	60
DTXSID2023195	Lamotrigine	84057-84-1	Single-Sample	1436	345
DTXSID2023224	Loratadine	79794-75-5	Single-Sample	3421	230
DTXSID2023270	Metformin	657-24-9	Single-Sample	4082	1494
DTXSID2023278	Methapyrilene	91-80-5	Single-Sample	52
DTXSID2023309	Metoprolol	51384-51-1	Single-Sample	5386	758
DTXSID2023309	Metoprolol	51384-51-1	Summary	32	12
DTXSID2023430	Pentaerythritol tetranitrate	78-11-5	Single-Sample	46
DTXSID2023430	Pentaerythritol tetranitrate	78-11-5	Summary	1
DTXSID20235337	Dibenzofuran, 2-bromo- (8CI)(9CI)	86-76-0	Single-Sample	80	40
DTXSID2023981	Chromium (III)	16065-83-1	Summary	11197
DTXSID2023985	Copper	7440-50-8	Single-Sample	595385	377865
DTXSID2023985	Copper	7440-50-8	Summary	262458
DTXSID2023987	Creosote	8001-58-9	Summary	10
DTXSID2024030	(Z)-1,2-Dichloroethylene	156-59-2	Single-Sample	44465	9210
DTXSID2024030	(Z)-1,2-Dichloroethylene	156-59-2	Summary	5791
DTXSID2024086	Ethion	563-12-2	Single-Sample	14897	468
DTXSID2024086	Ethion	563-12-2	Summary	24
DTXSID2024113	Fonofos	944-22-9	Single-Sample	42418
DTXSID2024113	Fonofos	944-22-9	Summary	89
DTXSID2024115	Formic acid	64-18-6	Single-Sample	6
DTXSID2024115	Formic acid	64-18-6	Summary	9
DTXSID2024119	Furmecyclox	60568-05-0	Summary	5
DTXSID2024161	Lead	7439-92-1	Single-Sample	646956	318717
DTXSID2024161	Lead	7439-92-1	Summary	255736
DTXSID2024163	Linuron	330-55-2	Single-Sample	41716	2526
DTXSID2024163	Linuron	330-55-2	Summary	40612
DTXSID2024169	Manganese	7439-96-5	Single-Sample	455357	392116
DTXSID2024169	Manganese	7439-96-5	Summary	166609
DTXSID2024242	Paclobutrazol	76738-62-0	Single-Sample	1066
DTXSID2024242	Paclobutrazol	76738-62-0	Summary	56
DTXSID2024246	Pentabromodiphenyl ether	32534-81-9	Single-Sample	210	210
DTXSID2024246	Pentabromodiphenyl ether	32534-81-9	Summary	4614	530
DTXSID2024294	Radium	7440-14-4	Single-Sample	50	46
DTXSID2024294	Radium	7440-14-4	Summary	19
DTXSID2024589	Benzotrifluoride	98-08-8	Single-Sample	22	2
DTXSID2024791	1-Chloronaphthalene	90-13-1	Single-Sample	6
DTXSID2024791	1-Chloronaphthalene	90-13-1	Summary	228	8
DTXSID2024793	Chloroneb	2675-77-6	Single-Sample	7445
DTXSID2024793	Chloroneb	2675-77-6	Summary	13
DTXSID2024799	4-Chloro-3-nitrobenzotrifluoride	121-17-5	Single-Sample	6	6
DTXSID2025004	2,6-Dichlorophenol	87-65-0	Single-Sample	592	92
DTXSID2025004	2,6-Dichlorophenol	87-65-0	Summary	832
DTXSID2025347	Furfuryl alcohol	98-00-0	Summary	1
DTXSID2025478	Isopropyl acetate	108-21-4	Single-Sample	3126
DTXSID2025478	Isopropyl acetate	108-21-4	Summary	119
DTXSID2025680	MEHP	4376-20-9	Single-Sample	248	248
DTXSID2025680	MEHP	4376-20-9	Summary	2569
DTXSID2025682	Isopropylamine	75-31-0	Summary	6
DTXSID2025688	Morpholine	110-91-8	Summary	5
DTXSID2025715	Nifedipine	21829-25-4	Single-Sample	915	146
DTXSID2025765	3-Nitrophenol	554-84-7	Single-Sample	24
DTXSID2025846	Pentane	109-66-0	Single-Sample	3966	133
DTXSID2025846	Pentane	109-66-0	Summary	4	4
DTXSID2026101	2,3,5,6-Tetrachlorophenol	935-95-5	Single-Sample	1345	28
DTXSID2026157	Toluene-2,6-diisocyanate	91-08-7	Summary	3	3
DTXSID2026523	Symclosene	87-90-1	Summary	4
DTXSID2026781	4-Methyl-2-pentanol	108-11-2	Single-Sample	3110
DTXSID2026781	4-Methyl-2-pentanol	108-11-2	Summary	5
DTXSID2026783	Imidodicarbonic diamide	108-19-0	Summary	6	6
DTXSID2027092	Ethyl acetoacetate	141-97-9	Summary	3
DTXSID2027204	Methyl isothiocyanate	556-61-6	Single-Sample	48	1
DTXSID2027204	Methyl isothiocyanate	556-61-6	Summary	12	12
DTXSID2027414	2,3-Dihydro-2,2-dimethyl-7-benzofuranol	1563-38-8	Summary	298
DTXSID20274180	L-Domoic acid	14277-97-5	Single-Sample	111	2
DTXSID2027545	Chlordene	3734-48-3	Single-Sample	1400	1
DTXSID2027886	2-(2-Hydroxy-3,5-di-tert-pentylphenyl)benzotriazole	25973-55-1	Single-Sample	58	41
DTXSID2027888	Terphenyl	26140-60-3	Single-Sample	19	19
DTXSID2028985	2-(2H-Benzotriazol-2-yl)-4,6-bis(1-methyl-1-phenylethyl)phenol	70321-86-7	Single-Sample	58	32
DTXSID2029167	Metam-sodium	137-42-8	Single-Sample	1
DTXSID2029167	Metam-sodium	137-42-8	Summary	5
DTXSID2029612	Limonene	138-86-3	Summary	69	24
DTXSID2029660	1-Tetradecanamine, N,N-dimethyl-, N-oxide	3332-27-2	Summary	5251
DTXSID2029874	Fenofibrate	49562-28-9	Single-Sample	2523	9
DTXSID2029905	10:2 Fluorotelomer alcohol	865-86-1	Summary	7
DTXSID2031083	Cylindrospermopsin	143545-90-8	Single-Sample	3625	231
DTXSID2031374	Glycidamide	5694-00-8	Summary	146
DTXSID2031615	Methyl mercury	16056-34-1	Single-Sample	77	74
DTXSID2031615	Methyl mercury	16056-34-1	Summary	120	120
DTXSID2032180	2,2',4,4',5,5'-Hexachlorobiphenyl	35065-27-1	Single-Sample	96286	82534
DTXSID2032180	2,2',4,4',5,5'-Hexachlorobiphenyl	35065-27-1	Summary	14083
DTXSID2032342	Chinomethionate	2439-01-02	Summary	56
DTXSID2032344	Chlorethoxyfos	54593-83-8	Summary	4
DTXSID2032348	Chlorophacinone	3691-35-8	Summary	140
DTXSID2032390	Fenarimol	60168-88-9	Single-Sample	9553
DTXSID2032390	Fenarimol	60168-88-9	Summary	142
DTXSID2032392	Fenoxaprop-ethyl	66441-23-4	Single-Sample	1	1
DTXSID2032398	Fludioxonil	131341-86-1	Single-Sample	1975
DTXSID2032398	Fludioxonil	131341-86-1	Summary	264	12
DTXSID2032500	Triflumizole	68694-11-1	Single-Sample	1946
DTXSID2032502	Triflusulfuron-methyl	126535-15-7	Summary	342
DTXSID2032552	Flufenacet	142459-58-3	Single-Sample	2077	2
DTXSID2032552	Flufenacet	142459-58-3	Summary	800	144
DTXSID2032558	Kresoxim-methyl	143390-89-0	Single-Sample	16906
DTXSID2032558	Kresoxim-methyl	143390-89-0	Summary	144
DTXSID2032631	Oxadixyl	77732-09-3	Summary	916	4
DTXSID2032637	Pymetrozine	123312-89-0	Single-Sample	3054
DTXSID2032637	Pymetrozine	123312-89-0	Summary	4
DTXSID2032639	Pyridate	55512-33-9	Summary	3594	48
DTXSID2032683	Mevinphos	7786-34-7	Single-Sample	12523
DTXSID2032683	Mevinphos	7786-34-7	Summary	1510
DTXSID2034330	Aminopyralid	150114-71-9	Single-Sample	1838	46
DTXSID2034465	Clothianidin	210880-92-5	Single-Sample	7019	1000
DTXSID2034465	Clothianidin	210880-92-5	Summary	16
DTXSID2034542	Dimethenamid-P	163515-14-8	Summary	746	174
DTXSID2034590	Fenamidone	161326-34-7	Single-Sample	1066
DTXSID2034590	Fenamidone	161326-34-7	Summary	56
DTXSID2034598	Fenoxaprop-P-ethyl	71283-80-2	Summary	56
DTXSID2034625	Fluoxastrobin	361377-29-9	Single-Sample	2103
DTXSID2034627	Fluroxypyr	69377-81-7	Single-Sample	59
DTXSID2034627	Fluroxypyr	69377-81-7	Summary	72	40
DTXSID2034673	Iodosulfuron methyl ester sodium salt	144550-36-7	Summary	72	8
DTXSID2034702	MCPB-sodium	6062-26-6	Single-Sample	191	7
DTXSID2034839	Potassium permanganate	7722-64-7	Summary	203
DTXSID2034881	Quinoxyfen	124495-18-7	Single-Sample	1074
DTXSID2034881	Quinoxyfen	124495-18-7	Summary	4117	44
DTXSID2034885	Fenchlorphos	299-84-3	Single-Sample	3891
DTXSID2034885	Fenchlorphos	299-84-3	Summary	90
DTXSID2034962	Thiamethoxam	153719-23-4	Single-Sample	8531	900
DTXSID2034962	Thiamethoxam	153719-23-4	Summary	119	49
DTXSID2035726	Polihexanide	32289-58-0	Summary	1576
DTXSID2036035	Thallium	7440-28-0	Single-Sample	122482	27964
DTXSID2036035	Thallium	7440-28-0	Summary	25930
DTXSID2037502	Bitertanol	55179-31-2	Summary	72	8
DTXSID2037506	3-Hydroxycarbofuran	16655-82-6	Single-Sample	20959	323
DTXSID2037552	Flufenacet OA	201668-31-7	Single-Sample	5368	1
DTXSID2037681	Oxygen	7782-44-7	Single-Sample	521730	511543
DTXSID2037681	Oxygen	7782-44-7	Summary	173132
DTXSID2038310	2,4,4'-Trichlorobiphenyl	7012-37-5	Single-Sample	92850	53409
DTXSID2038310	2,4,4'-Trichlorobiphenyl	7012-37-5	Summary	8182	1156
DTXSID2038314	3,3',4,4',5,5'-Hexachlorobiphenyl	32774-16-6	Single-Sample	6502	3288
DTXSID2038314	3,3',4,4',5,5'-Hexachlorobiphenyl	32774-16-6	Summary	1470	55
DTXSID2038443	Cocaine	50-36-2	Single-Sample	1767	256
DTXSID2038732	Diethyl butanedioate	123-25-1	Summary	1
DTXSID2040282	Vanadium	7440-62-2	Single-Sample	182002	103713
DTXSID2040282	Vanadium	7440-62-2	Summary	23870
DTXSID2040313	Cercelor S 52	85535-85-9	Single-Sample	405	222
DTXSID2041468	3,4-Dichlorophenylurea	2327-02-08	Single-Sample	15631	314
DTXSID2041468	3,4-Dichlorophenylurea	2327-02-08	Summary	12	4
DTXSID2041620	Benazolin	3813-05-06	Summary	16	8
DTXSID2041886	Dioxacarb	6988-21-2	Single-Sample	1
DTXSID2042060	Isoborneol	124-76-5	Single-Sample	5048	49
DTXSID2042220	Nuarimol	63284-71-9	Summary	88
DTXSID2042309	Polyethylene glycol octylphenyl ether	9036-19-5	Single-Sample	28	14
DTXSID2042309	Polyethylene glycol octylphenyl ether	9036-19-5	Summary	21
DTXSID2042353	Pyrethrin II	121-29-9	Single-Sample	19	6
DTXSID2042353	Pyrethrin II	121-29-9	Summary	1	1
DTXSID2042359	Pyrifenox	88283-41-4	Summary	4
DTXSID2042480	trans-1,3-Dichloropropene	10061-02-6	Single-Sample	46377	16462
DTXSID2042480	trans-1,3-Dichloropropene	10061-02-6	Summary	908
DTXSID2042511	Verbenol	473-67-6	Summary	9
DTXSID2043797	Dimethyldithiocarbamic acid	79-45-8	Summary	7
DTXSID2044002	Fluvoxamine	54739-18-3	Single-Sample	2523	7
DTXSID2044343	Pyrasulfotole	365400-11-9	Single-Sample	60
DTXSID2044345	Chlorantraniliprole	500008-45-7	Single-Sample	4886	361
DTXSID2044345	Chlorantraniliprole	500008-45-7	Summary	636	96
DTXSID2044478	dl-Menthone	89-80-5	Summary	4
DTXSID2044551	Decamethyltetrasiloxane	141-62-8	Single-Sample	73	14
DTXSID2044559	Profluralin	26399-36-0	Single-Sample	64
DTXSID2046545	Diphenylcyclopropenone	886-38-4	Summary	55	55
DTXSID2046759	Clobazam	22316-47-8	Single-Sample	177	40
DTXSID2047569	2-Hydroxyfluorene	2443-58-5	Summary	623	600
DTXSID2047644	Isoquinoline	119-65-3	Single-Sample	5077	73
DTXSID2048539	Acebutolol	37517-30-9	Single-Sample	1615	252
DTXSID20486781	Atrazine-d5	163165-75-1	Single-Sample	73	73
DTXSID2048905	Buprenorphine hydrochloride	53152-21-9	Single-Sample	14
DTXSID2049000	Desmethyldiazepam	1088-11-5	Single-Sample	2525	26
DTXSID2049921	Bicarbonate	71-52-3	Single-Sample	127738	125838
DTXSID2049921	Bicarbonate	71-52-3	Summary	2338
DTXSID2050403	1-Ethyl-2-methylbenzene	611-14-3	Single-Sample	3381	35
DTXSID2052156	Equilenin	517-09-9	Single-Sample	2927	29
DTXSID2052281	1,7-Dimethylxanthine	611-59-6	Single-Sample	3555	251
DTXSID2052447	4-Chlorodiphenyl ether	7005-72-3	Single-Sample	5568	93
DTXSID2052447	4-Chlorodiphenyl ether	7005-72-3	Summary	6067
DTXSID2052730	Fluorene-d10	81103-79-9	Single-Sample	4	4
DTXSID2052732	1,1'-Ethane-1,2-diylbis(pentabromobenzene)	84852-53-9	Single-Sample	111	33
DTXSID2052732	1,1'-Ethane-1,2-diylbis(pentabromobenzene)	84852-53-9	Summary	14	14
DTXSID2052736	Benzothiophene	95-15-8	Summary	4
DTXSID2052788	Sodium molybdate (Na2MoO4)	7631-95-0	Summary	15
DTXSID2057657	Norfentanyl	1609-66-1	Single-Sample	1616	248
DTXSID2057940	Fenoxaprop-P	113158-40-0	Summary	8	8
DTXSID2057994	Ethaboxam	162650-77-3	Single-Sample	454
DTXSID2058128	Difenacoum	56073-07-5	Summary	140
DTXSID2058174	Cyantraniliprole	736994-63-1	Single-Sample	2747
DTXSID2058207	Sedaxane	874967-67-6	Single-Sample	3542
DTXSID2058253	(-)-cis-Permethrin	54774-46-8	Single-Sample	239	23
DTXSID2058752	Heptachlor epoxide A	28044-83-9	Single-Sample	1596	649
DTXSID2058752	Heptachlor epoxide A	28044-83-9	Summary	284
DTXSID20593308	2-Bromotriphenylene	19111-87-6	Single-Sample	23	23
DTXSID2060206	m-Cymene	535-77-3	Single-Sample	302	1
DTXSID2060337	1,2-Dichloro-1-propene	563-54-2	Single-Sample	35
DTXSID2060337	1,2-Dichloro-1-propene	563-54-2	Summary	24
DTXSID2060383	2,3-Dimethylnaphthalene	581-40-8	Single-Sample	22	12
DTXSID2060882	Pentacosane	629-99-2	Single-Sample	83	78
DTXSID2060884	Nonacosane	630-03-5	Single-Sample	83	78
DTXSID2061488	1-Butyne, 3-chloro-3-methyl-	1111-97-3	Single-Sample	12	12
DTXSID2062610	Potassium pentylxanthate	2720-73-2	Summary	5
DTXSID2062957	O,O-Diethyl S-methyl dithiophosphate	3288-58-2	Summary	7
DTXSID2063341	Tetracontane	4181-95-7	Single-Sample	1
DTXSID2064810	Deuterium	7782-39-0	Single-Sample	18863	497
DTXSID2064818	Selenic acid	7783-08-06	Summary	5
DTXSID2065670	Methanesulfonic acid, amino-	13881-91-9	Single-Sample	1	1
DTXSID2069155	1,2,3,6,7,8-Hexachlorodibenzofuran	57117-44-9	Single-Sample	2453	1076
DTXSID2069155	1,2,3,6,7,8-Hexachlorodibenzofuran	57117-44-9	Summary	899
DTXSID2073198	2-Nitronaphthalene	581-89-5	Single-Sample	22	20
DTXSID2073481	2,2',3,3',4,4',5-Heptachlorobiphenyl	35065-30-6	Single-Sample	13584	7758
DTXSID2073481	2,2',3,3',4,4',5-Heptachlorobiphenyl	35065-30-6	Summary	533
DTXSID2073510	2,2',3,4',5'-Pentachlorobiphenyl	41464-51-1	Single-Sample	5431	3358
DTXSID2074160	2,2',3,5,5',6-Hexachlorobiphenyl	52663-63-5	Single-Sample	4808
DTXSID2074160	2,2',3,5,5',6-Hexachlorobiphenyl	52663-63-5	Summary	30	21
DTXSID2074162	2,2',3,3',5,5',6-Heptachlorobiphenyl	52663-67-9	Single-Sample	2627	1988
DTXSID2074162	2,2',3,3',5,5',6-Heptachlorobiphenyl	52663-67-9	Summary	16	16
DTXSID2074164	2,2',3,3',4,5',6'-Heptachlorobiphenyl	52663-70-4	Single-Sample	3228	2545
DTXSID2074164	2,2',3,3',4,5',6'-Heptachlorobiphenyl	52663-70-4	Summary	16	16
DTXSID2074166	2,2',3,3',4,5,6,6'-Octachlorobiphenyl	52663-73-7	Single-Sample	1675	732
DTXSID2074168	2,2',3,3',4,5,5',6'-Octachlorobiphenyl	52663-75-9	Single-Sample	1912	1060
DTXSID2074241	2,3,3',4,4',5,5',6-Octachlorobiphenyl	74472-53-0	Single-Sample	2339	1809
DTXSID2074241	2,3,3',4,4',5,5',6-Octachlorobiphenyl	74472-53-0	Summary	16	16
DTXSID2074243	2,3,3',4',5'-Pentachlorobiphenyl	76842-07-4	Single-Sample	1523
DTXSID2074243	2,3,3',4',5'-Pentachlorobiphenyl	76842-07-4	Summary	16	16
DTXSID2074245	1,2,3,4,6,7,8-Heptabromodibenzo-p-dioxin	110999-47-8	Single-Sample	40
DTXSID2074320	Dibromofluoromethane	1868-53-7	Single-Sample	1065	1065
DTXSID2074451	Octadecanoic acid, 2-chloroethyl ester	1119-75-1	Single-Sample	30	30
DTXSID2074823	Fluoranthene, 2-methyl-	33543-31-6	Single-Sample	170	20
DTXSID2074873	4,4'-Dibromo-2,2',3,3',5,5',6,6'-octafluorobiphenyl	10386-84-2	Single-Sample	722	721
DTXSID20786910	1,2,3,4-Tetrabromo-5-(3,4-dibromophenoxy)benzene	405237-85-6	Single-Sample	449	69
DTXSID20858727	Dichloroethane	1300-21-6	Summary	188
DTXSID20863412	(Tridecan-2-yl)benzene	4534-53-6	Single-Sample	63	27
DTXSID20864540	1-Chloro-2-[2-chloro-1-(4-chlorophenyl)ethenyl]benzene	14835-94-0	Single-Sample	2	2
DTXSID20864888	Ritalinic acid	19395-41-6	Single-Sample	1440	263
DTXSID20866044	2,3,3',4,5,6-Hexachlorobiphenyl	41411-62-5	Single-Sample	290	23
DTXSID20866448	15-Hydroxyicosa-5,8,11,13-tetraenoic acid	73945-47-8	Summary	2
DTXSID20868260	9-Hydroxyoctadeca-10,12-dienoic acid	15514-85-9	Summary	2
DTXSID20868604	4-[3-(Tetradeca-2,5,8-trien-1-yl)oxiran-2-yl]butanoic acid	81246-84-6	Summary	2
DTXSID20872928	Sulfide	18496-25-8	Single-Sample	8429	3234
DTXSID20872928	Sulfide	18496-25-8	Summary	7419
DTXSID20873152	Mono(2-ethyl-5-carboxypentyl) phthalate	40809-41-4	Single-Sample	248	248
DTXSID20873152	Mono(2-ethyl-5-carboxypentyl) phthalate	40809-41-4	Summary	1586
DTXSID20873157	Monoisononyl phthalate	519056-28-1	Summary	760	670
DTXSID20873213	Cocaethylene	529-38-4	Single-Sample	890	146
DTXSID20873773	(+/-)-gamma-Hexabromocyclododecane	134237-52-8	Single-Sample	968	202
DTXSID20873793	4-epi-Oxytetracycline	14206-58-7	Single-Sample	759
DTXSID20873798	Isochlortetracycline	514-53-4	Single-Sample	755
DTXSID20873970	Carbon-14	14762-75-5	Single-Sample	11574	11561
DTXSID20874982	BENZENE, (1-ETHYLNONYL)-	4536-87-2	Single-Sample	63	62
DTXSID20879856	BDE-21	337513-67-4	Single-Sample	50	17
DTXSID20879917	BDE-105	373594-78-6	Single-Sample	50
DTXSID20879957	BDE-158	446255-09-0	Single-Sample	1598	700
DTXSID20879972	BDE-175	446255-22-7	Single-Sample	55	30
DTXSID20891452	2-[(1-Methylethyl)phenylamino]-2-oxoethanesulfonic acid	123732-85-4	Single-Sample	7379	247
DTXSID20891457	Dimethachlor ESA	NOCAS_891457	Single-Sample	15092	14992
DTXSID20891518	Nonylphenols	NOCAS_891518	Single-Sample	304	171
DTXSID20891770	Nickel 59	14336-70-0	Single-Sample	124
DTXSID20891775	Plutonium 241	14119-32-5	Single-Sample	1	1
DTXSID20892505	Perfluoroheptanesulfonate	146689-46-5	Summary	7
DTXSID20893476	Fluoranthene-d10	93951-69-0	Single-Sample	318	318
DTXSID20894741	Mercury compounds	NOCAS_894741	Summary	26	1
DTXSID20894968	Mandestrobin	173662-97-0	Single-Sample	1195
DTXSID20904117	n-Butyltin	2406-65-7	Single-Sample	115	93
DTXSID20904117	n-Butyltin	2406-65-7	Summary	4	4
DTXSID20904157	2,2',3,3',4',5,6,6'-Octachloro[1,1'-biphenyl]-4-ol	941713-70-8	Single-Sample	19	8
DTXSID20904314	16-Hydroxyestrone	18186-49-7	Summary	9
DTXSID20904793	1,5,9,10-Tetrachloroanthracene	82843-47-8	Single-Sample	23	23
DTXSID20912297	Carbon-13	14762-74-4	Single-Sample	8469
DTXSID20932733	(~59~Fe)Iron	14596-12-4	Single-Sample	225
DTXSID20932930	(~131~Xe)Xenon	14683-11-5	Single-Sample	8	8
DTXSID20933169	(~144~Ce)Cerium	14762-78-8	Single-Sample	221
DTXSID20933386	(~133~I)Hydrogen iodide	14834-67-4	Single-Sample	224
DTXSID2093950	Lime (chemical), dolomitic	12001-27-3	Single-Sample	53	53
DTXSID20943223	2-Sulfanyl-4,5-dihydro-1,3-thiazole-4-carboxylic acid	20933-67-9	Summary	190	190
DTXSID2098297	Distillates (petroleum), naphtha-raffinate pyrolyzate-derived, gasoline-blending	68425-29-6	Summary	7
DTXSID301014178	Dextrorphan	125-73-5	Single-Sample	1013	195
DTXSID301016150	Benzoylecgonine-d3	115732-68-8	Single-Sample	40	2
DTXSID301016605	Seneciphylline N-oxide	38710-26-8	Single-Sample	443	60
DTXSID301025765	Freon	11126-05-9	Summary	1
DTXSID301026563	Dichlorobiphenyl	25512-42-9	Single-Sample	244	206
DTXSID30107718	Aromatic hydrocarbons	63231-51-6	Summary	599
DTXSID30108801	Phen-d5-ol	4165-62-2	Single-Sample	1210	1172
DTXSID30174167	1,2,8-Trimethylphenanthrene	20291-75-2	Single-Sample	148	126
DTXSID30181639	1,2,4-Trimethylnaphthalene	2717-42-2	Single-Sample	309	80
DTXSID30181790	Anthracene, trimethyl-	27358-28-7	Single-Sample	44	44
DTXSID30182247	Pyrene, 1,6-Dibromo-	27973-29-1	Single-Sample	23	23
DTXSID30190483	2H-1,2,4-triazin-5-one, 3-methyl-6-phenyl-	36993-94-9	Summary	56	28
DTXSID30190509	Sodium 3-(trimethylsilyl)propionate	37013-20-0	Single-Sample	25627	17499
DTXSID30194365	1,3,5-Triazine-2,4-diamine, N-(1-methylethyl)-6-(methylthio)-	4147-57-3	Single-Sample	14844	258
DTXSID3020041	Alkylbenzenesulfonate, linear	42615-29-2	Summary	54
DTXSID3020095	Anthraquinone	84-65-1	Single-Sample	5250	1873
DTXSID3020097	Aramite	140-57-8	Single-Sample	24
DTXSID3020122	Azinphos-methyl	86-50-0	Single-Sample	43902
DTXSID3020122	Azinphos-methyl	86-50-0	Summary	4164
DTXSID3020203	1,3-Butadiene	106-99-0	Single-Sample	127739	75270
DTXSID3020203	1,3-Butadiene	106-99-0	Summary	59
DTXSID3020205	Benzyl butyl phthalate	85-68-7	Single-Sample	6288	164
DTXSID3020205	Benzyl butyl phthalate	85-68-7	Summary	7361
DTXSID3020207	Dinoseb	88-85-7	Single-Sample	7009	74
DTXSID3020207	Dinoseb	88-85-7	Summary	1589
DTXSID3020209	Butylparaben	94-26-8	Single-Sample	1795	302
DTXSID3020209	Butylparaben	94-26-8	Summary	1398	765
DTXSID3020332	Citric acid	77-92-9	Summary	9
DTXSID3020338	Clonitralid	1420-04-8	Summary	1
DTXSID3020384	Dexamethasone	50-02-2	Single-Sample	112
DTXSID3020413	1,2-Dibromo-3-chloropropane	96-12-8	Single-Sample	27937	4102
DTXSID3020413	1,2-Dibromo-3-chloropropane	96-12-8	Summary	1838
DTXSID3020415	1,2-Dibromoethane	106-93-4	Single-Sample	40129	15562
DTXSID3020415	1,2-Dibromoethane	106-93-4	Summary	7982
DTXSID3020465	Diethylstilbestrol	56-53-1	Single-Sample	3248	39
DTXSID3020596	Ethylbenzene	100-41-4	Single-Sample	196353	130421
DTXSID3020596	Ethylbenzene	100-41-4	Summary	53670
DTXSID3020627	Fluconazole	86386-73-4	Single-Sample	3573	490
DTXSID3020679	Heptachlor	76-44-8	Single-Sample	32541	4675
DTXSID3020679	Heptachlor	76-44-8	Summary	31767
DTXSID3020702	Hydrazine	302-01-2	Summary	350
DTXSID3020833	Methyl tert-butyl ether	1634-04-4	Single-Sample	39656	10571
DTXSID3020833	Methyl tert-butyl ether	1634-04-4	Summary	12279
DTXSID3020881	4-(N-Methyl-N-nitrosamino)-1-(3-pyridyl)-1-butanone	64091-91-4	Summary	12
DTXSID3020960	5-Nitroacenaphthene	602-87-9	Single-Sample	5
DTXSID3020964	Nitrobenzene	98-95-3	Single-Sample	9578	132
DTXSID3020964	Nitrobenzene	98-95-3	Summary	9556
DTXSID3021196	Propazine	139-40-2	Single-Sample	44721	3635
DTXSID3021196	Propazine	139-40-2	Summary	10487
DTXSID3021198	Propranolol hydrochloride	318-98-9	Single-Sample	4137	389
DTXSID3021271	Sodium chloride	7647-14-5	Summary	15
DTXSID3021306	Isobenzan	297-78-9	Single-Sample	33	1
DTXSID3021306	Isobenzan	297-78-9	Summary	509
DTXSID3021431	Vinyl acetate	108-05-4	Single-Sample	8676	2527
DTXSID3021431	Vinyl acetate	108-05-4	Summary	27
DTXSID3021516	Methyl ethyl ketone	78-93-3	Single-Sample	22550	2305
DTXSID3021516	Methyl ethyl ketone	78-93-3	Summary	564
DTXSID3021643	Octanal	124-13-0	Single-Sample	3	3
DTXSID3021643	Octanal	124-13-0	Summary	2
DTXSID3021720	Diethyl ether	60-29-7	Single-Sample	6683	45
DTXSID3021720	Diethyl ether	60-29-7	Summary	105
DTXSID3021774	Acenaphthene	83-32-9	Single-Sample	24505	10557
DTXSID3021774	Acenaphthene	83-32-9	Summary	15206
DTXSID3021807	o-Xylene	95-47-6	Single-Sample	187683	127049
DTXSID3021807	o-Xylene	95-47-6	Summary	6009
DTXSID30218136	1,2,5,6-Tetrachloronaphthalene	67922-22-9	Single-Sample	98
DTXSID3021857	n-Nonylphenol	25154-52-3	Single-Sample	525	316
DTXSID3021857	n-Nonylphenol	25154-52-3	Summary	6824	2015
DTXSID3021932	Diethanolamine	111-42-2	Summary	6
DTXSID3021980	Ethyl hexanoate	123-66-0	Summary	3
DTXSID3021982	Butyl acetate	123-86-4	Single-Sample	6
DTXSID3021982	Butyl acetate	123-86-4	Summary	74
DTXSID3021986	Tributyl phosphate	126-73-8	Single-Sample	10210	5640
DTXSID3021986	Tributyl phosphate	126-73-8	Summary	529
DTXSID3022083	2-Chloro-4-methylaniline	615-65-6	Summary	36
DTXSID30221387	Methane, dichloronitro-	7119-89-3	Single-Sample	39
DTXSID3022162	Bromoxynil	1689-84-5	Single-Sample	21798	355
DTXSID3022162	Bromoxynil	1689-84-5	Summary	3166
DTXSID30222551	3-(Diethylcarbamoyl)benzoic acid	72236-23-8	Summary	420	420
DTXSID3022370	Progesterone	57-83-0	Single-Sample	2781	91
DTXSID3022370	Progesterone	57-83-0	Summary	8
DTXSID3022372	2-Hydroxy-estradiol	362-05-0	Summary	9
DTXSID3022401	Cholesterol	57-88-5	Single-Sample	8067	4566
DTXSID3022401	Cholesterol	57-88-5	Summary	6
DTXSID3022405	2-Hydroxy-4-methoxybenzophenone	131-57-7	Single-Sample	10
DTXSID3022405	2-Hydroxy-4-methoxybenzophenone	131-57-7	Summary	1000	854
DTXSID3022409	4,4'-Sulfonyldiphenol	80-09-1	Single-Sample	1
DTXSID3022409	4,4'-Sulfonyldiphenol	80-09-1	Summary	135
DTXSID3022455	Dimethyl phthalate	131-11-3	Single-Sample	6549	170
DTXSID3022455	Dimethyl phthalate	131-11-3	Summary	9939
DTXSID3022536	4-Cumylphenol	599-64-4	Single-Sample	5112	122
DTXSID3022536	4-Cumylphenol	599-64-4	Summary	1	1
DTXSID3022586	Amikacin	37517-28-5	Single-Sample	2	2
DTXSID3022667	Betamethasone	378-44-9	Single-Sample	2524	8
DTXSID30227324	4-Hydroxyphenanthrene	7651-86-7	Single-Sample	248	152
DTXSID30227324	4-Hydroxyphenanthrene	7651-86-7	Summary	305	291
DTXSID3022744	Carnitine	461-06-3	Summary	1
DTXSID3022829	Clarithromycin	81103-11-9	Single-Sample	102	61
DTXSID3022829	Clarithromycin	81103-11-9	Summary	24	16
DTXSID3022908	Dextromethorphan	125-71-3	Single-Sample	4026	466
DTXSID3023005	Estropipate	7280-37-7	Single-Sample	20	3
DTXSID3023213	Levorphanol	77-07-6	Single-Sample	889	193
DTXSID3023215	Lincomycin	154-21-2	Single-Sample	2113	192
DTXSID3023261	Meprobamate	57-53-4	Single-Sample	4043	570
DTXSID3023261	Meprobamate	57-53-4	Summary	35
DTXSID3023269	Metaxalone	1665-48-1	Single-Sample	3573	213
DTXSID3023342	Nadolol	42200-33-9	Single-Sample	2525	13
DTXSID3023425	Paroxetine	61869-08-7	Single-Sample	3436	154
DTXSID3023429	Penicillin V	87-08-1	Single-Sample	102
DTXSID3023550	Raloxifene	84449-90-1	Single-Sample	2524	10
DTXSID3023712	Trimethoprim	738-70-5	Single-Sample	6630	724
DTXSID3023712	Trimethoprim	738-70-5	Summary	59
DTXSID3023764	Benzo(e)pyrene	192-97-2	Single-Sample	13810	9386
DTXSID3023764	Benzo(e)pyrene	192-97-2	Summary	1819
DTXSID3023845	Acenaphthylene	208-96-8	Single-Sample	24122	9185
DTXSID3023845	Acenaphthylene	208-96-8	Summary	16188
DTXSID3023897	Triadimefon	43121-43-3	Single-Sample	9568
DTXSID3023897	Triadimefon	43121-43-3	Summary	57
DTXSID3023899	Benfluralin	1861-40-1	Single-Sample	21711
DTXSID3023899	Benfluralin	1861-40-1	Summary	5216
DTXSID3023922	Boron	7440-42-8	Single-Sample	179694	130181
DTXSID3023922	Boron	7440-42-8	Summary	24247
DTXSID3024075	Diquat dibromide	85-00-7	Single-Sample	54
DTXSID3024075	Diquat dibromide	85-00-7	Summary	8
DTXSID3024102	Fenamiphos	22224-92-6	Single-Sample	31548	407
DTXSID3024102	Fenamiphos	22224-92-6	Summary	137
DTXSID3024104	Fluoranthene	206-44-0	Single-Sample	60363	44665
DTXSID3024104	Fluoranthene	206-44-0	Summary	61115
DTXSID3024106	Fluorine	7782-41-4	Single-Sample	151	150
DTXSID3024106	Fluorine	7782-41-4	Summary	7079
DTXSID3024108	Flurprimidol	56425-91-3	Summary	16	8
DTXSID3024152	Imazaquin	81335-37-7	Single-Sample	24063
DTXSID3024154	Iprodione	36734-19-7	Single-Sample	10606
DTXSID3024154	Iprodione	36734-19-7	Summary	1991	32
DTXSID30241823	9-Nitrophenanthrene	954-46-1	Single-Sample	22	21
DTXSID30241883	1,6-Hexamethyleneaminoisocyanate	95566-41-9	Summary	6	6
DTXSID3024233	Nonabromodiphenyl ether	63936-56-1	Single-Sample	844
DTXSID3024235	Flusilazole	85509-19-9	Single-Sample	1918	3
DTXSID3024235	Flusilazole	85509-19-9	Summary	16	8
DTXSID3024237	Cyclotetramethylenetetranitramine	2691-41-0	Single-Sample	100	2
DTXSID3024237	Cyclotetramethylenetetranitramine	2691-41-0	Summary	36
DTXSID3024239	Oxadiazon	19666-30-9	Single-Sample	11731	264
DTXSID3024239	Oxadiazon	19666-30-9	Summary	2075	484
DTXSID3024287	Imazethapyr	81335-77-5	Single-Sample	24218
DTXSID3024289	Pyrene	129-00-0	Single-Sample	56468	40785
DTXSID3024289	Pyrene	129-00-0	Summary	20986
DTXSID3024312	Strontium	7440-24-6	Single-Sample	182304	180687
DTXSID3024312	Strontium	7440-24-6	Summary	7435
DTXSID3024316	Tebuthiuron	34014-18-1	Single-Sample	37730	5424
DTXSID3024316	Tebuthiuron	34014-18-1	Summary	1
DTXSID3024318	Terbutryn	886-50-0	Single-Sample	8785
DTXSID3024318	Terbutryn	886-50-0	Summary	9669
DTXSID3024364	Cresol	1319-77-3	Single-Sample	48	3
DTXSID3024364	Cresol	1319-77-3	Summary	155
DTXSID3024366	Triethylamine	121-44-8	Summary	102
DTXSID3024815	3-Chloro-2-methylaniline	87-60-5	Summary	40
DTXSID3024940	Dibromoacetonitrile	3252-43-5	Single-Sample	39	3
DTXSID3024998	2,4-Dichloronitrobenzene	611-06-3	Summary	132
DTXSID3025540	Thimerosal	54-64-8	Summary	1
DTXSID3025590	Methylcyclopentane	96-37-7	Summary	50
DTXSID3025625	Methylnaphthalene	1321-94-4	Single-Sample	595	513
DTXSID3025833	Pentabromotoluene	87-83-2	Single-Sample	105	6
DTXSID3025833	Pentabromotoluene	87-83-2	Summary	38	38
DTXSID3025885	2-Phenyl-2-ethylmalondiamide	7206-76-0	Single-Sample	21	1
DTXSID3026485	Chlorotrifluoroethylene	79-38-9	Single-Sample	64	64
DTXSID3026645	p-Cymene	99-87-6	Single-Sample	22607	3172
DTXSID3026645	p-Cymene	99-87-6	Summary	517
DTXSID3026647	4-Hydroxybenzoic acid	99-96-7	Summary	30	30
DTXSID3026726	Citronellol	106-22-9	Summary	5
DTXSID3026984	2-Chloro-1-methyl-4-nitrobenzene	121-86-8	Summary	102
DTXSID3027037	Sulfolane	126-33-0	Summary	9
DTXSID3027536	Octadecyl chloride	3386-33-2	Single-Sample	17	17
DTXSID3027615	Tris(2-chloropropyl) phosphate	6145-73-9	Summary	2
DTXSID3028766	Benzene, C6-12-alkyl derivs.	68608-80-0	Single-Sample	55	55
DTXSID30291601	Benzofurans	13054-95-0	Summary	72	1
DTXSID3029869	Bezafibrate	41859-67-0	Single-Sample	1736	306
DTXSID3029869	Bezafibrate	41859-67-0	Summary	24	4
DTXSID3030056	2,2',4,4'-Tetrabromodiphenyl ether	5436-43-1	Single-Sample	24833	16741
DTXSID3030056	2,2',4,4'-Tetrabromodiphenyl ether	5436-43-1	Summary	3562	923
DTXSID3031022	Chromium	7440-47-3	Single-Sample	475227	235421
DTXSID3031022	Chromium	7440-47-3	Summary	167992
DTXSID3031654	Microcystin LR	101043-37-2	Single-Sample	1689	727
DTXSID3031656	Microcystin LA	96180-79-9	Single-Sample	376	91
DTXSID3031860	Perfluorodecanoic acid	335-76-2	Single-Sample	1517	888
DTXSID3031860	Perfluorodecanoic acid	335-76-2	Summary	1384
DTXSID3031862	Perfluorohexanoic acid	307-24-4	Single-Sample	1303	230
DTXSID3031862	Perfluorohexanoic acid	307-24-4	Summary	1075
DTXSID3031864	Perfluorooctanesulfonic acid	1763-23-1	Single-Sample	39106	2152
DTXSID3031864	Perfluorooctanesulfonic acid	1763-23-1	Summary	2271
DTXSID3032179	3,3',4,4',5-Pentachlorobiphenyl	57465-28-8	Single-Sample	3975	2181
DTXSID3032179	3,3',4,4',5-Pentachlorobiphenyl	57465-28-8	Summary	1827	178
DTXSID3032337	Butralin	33629-47-9	Single-Sample	16330	7
DTXSID3032412	Imazamethabenz-methyl	81405-85-8	Single-Sample	10003
DTXSID3032416	Cybutryne	28159-98-0	Single-Sample	7
DTXSID3032416	Cybutryne	28159-98-0	Summary	172
DTXSID3032464	Profenofos	41198-08-7	Single-Sample	15434
DTXSID3032464	Profenofos	41198-08-7	Summary	488
DTXSID3032547	Etridiazole	2593-15-9	Single-Sample	7495	3
DTXSID3032549	Fenhexamid	126833-17-8	Single-Sample	1912	32
DTXSID3032549	Fenhexamid	126833-17-8	Summary	252	12
DTXSID3032622	Hymexazol	10004-44-1	Summary	56
DTXSID3032626	Methiocarb	2032-65-7	Single-Sample	15024	319
DTXSID3032626	Methiocarb	2032-65-7	Summary	241
DTXSID3032628	Methoxyfenozide	161050-58-4	Single-Sample	15701	2696
DTXSID3032670	(R)-Mecoprop	16484-77-8	Single-Sample	3618	3
DTXSID3032670	(R)-Mecoprop	16484-77-8	Summary	1215	201
DTXSID3034402	Butachlor	23184-66-9	Single-Sample	15795	4
DTXSID3034402	Butachlor	23184-66-9	Summary	11
DTXSID3034610	Flazasulfuron	104040-78-0	Single-Sample	116
DTXSID3034612	Fluazifop-butyl	69806-50-4	Summary	3	3
DTXSID3034614	Flucarbazone-sodium	181274-17-9	Single-Sample	59
DTXSID30346261	3-Hydroxymethyl Mefenamic Acid	5129-20-4	Single-Sample	151	26
DTXSID3034664	Imazamox	114311-32-9	Single-Sample	19992	383
DTXSID3034743	Mineral oil - includes paraffin oil	8012-95-1	Single-Sample	13	6
DTXSID3034799	Paraquat	4685-14-7	Single-Sample	73	6
DTXSID3034799	Paraquat	4685-14-7	Summary	406
DTXSID3034872	Chloridazon	1698-60-8	Summary	7940	713
DTXSID3034957	Tetraethyl pyrophosphate	107-49-3	Summary	1
DTXSID3036238	Calcium carbonate	471-34-1	Single-Sample	40019	37485
DTXSID3036238	Calcium carbonate	471-34-1	Summary	26110
DTXSID3036496	Levonorgestrel	797-63-7	Single-Sample	18	2
DTXSID3036525	Androsterone	53-41-8	Single-Sample	2673	120
DTXSID3037044	Amoxicillin	26787-78-0	Summary	67
DTXSID3037129	Pioglitazone	111025-46-8	Single-Sample	1443	211
DTXSID3037541	Endosulfan sulfate	1031-07-8	Single-Sample	37032	2045
DTXSID3037541	Endosulfan sulfate	1031-07-8	Summary	6623
DTXSID3037547	Fenamiphos sulfone	31972-44-8	Single-Sample	23334
DTXSID3037628	2-Amino-1-methyl-6-phenylimidazo [4,5-b]pyridine	105650-23-5	Summary	110	110
DTXSID3037707	Potassium perfluorobutanesulfonate	29420-49-3	Single-Sample	1586	175
DTXSID3038301	2,2',3,5',6-Pentachlorobiphenyl	38379-99-6	Single-Sample	1915	1682
DTXSID3038301	2,2',3,5',6-Pentachlorobiphenyl	38379-99-6	Summary	30	18
DTXSID3038305	2,2',5,5'-Tetrachlorobiphenyl	35693-99-3	Single-Sample	93872
DTXSID3038305	2,2',5,5'-Tetrachlorobiphenyl	35693-99-3	Summary	7324	831
DTXSID3038307	2,3,3',4',6-Pentachlorobiphenyl	38380-03-9	Single-Sample	6756	4473
DTXSID3038309	2,3',4',5-Tetrachlorobiphenyl	32598-11-1	Single-Sample	3257	1792
DTXSID3038852	Ensulizole	27503-81-7	Single-Sample	56	12
DTXSID3038939	Perfluorooctanesulfonamide	754-91-6	Single-Sample	2316	806
DTXSID3038939	Perfluorooctanesulfonamide	754-91-6	Summary	1512
DTXSID3039242	Benzene	71-43-2	Single-Sample	202784
DTXSID3039242	Benzene	71-43-2	Summary	108220
DTXSID3039400	Chlorthal	2136-79-0	Single-Sample	11
DTXSID3040148	Perfluorodecanesulfonic acid	335-77-3	Single-Sample	505	146
DTXSID3040148	Perfluorodecanesulfonic acid	335-77-3	Summary	617
DTXSID3040223	Aroclor 1242	53469-21-9	Single-Sample	14084	906
DTXSID3040223	Aroclor 1242	53469-21-9	Summary	6528
DTXSID3040273	Aluminum	7429-90-5	Single-Sample	348287	242146
DTXSID3040273	Aluminum	7429-90-5	Summary	118896
DTXSID3040275	Methyl trithion	953-17-3	Single-Sample	370
DTXSID3040277	Demeton-methyl	8022-00-2	Summary	18
DTXSID3040279	Leptophos	21609-90-5	Single-Sample	407
DTXSID3040279	Leptophos	21609-90-5	Summary	1
DTXSID3040300	4-Chlorobiphenyl	2051-62-9	Single-Sample	2459
DTXSID3040302	2,2',4,4',6,6'-Hexachlorobiphenyl	33979-03-2	Single-Sample	1596	1300
DTXSID3040302	2,2',4,4',6,6'-Hexachlorobiphenyl	33979-03-2	Summary	16	16
DTXSID3040728	Phosphoric acid, dibutyl ester	107-66-4	Summary	110	110
DTXSID3040801	(+/-)-Indoxacarb	144171-61-9	Summary	4
DTXSID3040932	1-Aminopyrene	1606-67-3	Summary	18
DTXSID3041039	Homocysteine	6027-13-0	Summary	22
DTXSID3041085	Ofloxacin	82419-36-1	Single-Sample	752	108
DTXSID3041617	Barban	101-27-9	Single-Sample	2542
DTXSID3041617	Barban	101-27-9	Summary	9
DTXSID3042138	Methiocarb sulfone	2179-25-1	Single-Sample	626	1
DTXSID3042180	N-(3,4-Dichlorophenyl)-N'-methylurea	3567-62-2	Single-Sample	15780	4491
DTXSID3042219	Propylbenzene	103-65-1	Single-Sample	30357	3398
DTXSID3042219	Propylbenzene	103-65-1	Summary	428
DTXSID3042263	Pentachlorothioanisole	1825-19-0	Single-Sample	403	133
DTXSID3042425	Sulfate	14808-79-8	Single-Sample	546099	520317
DTXSID3042425	Sulfate	14808-79-8	Summary	78747
DTXSID3042508	Uric acid	69-93-2	Summary	11
DTXSID30431727	Cyflufenamid	180409-60-3	Summary	16	8
DTXSID30435907	Argon-40Ar	1290046-39-7	Single-Sample	20	17
DTXSID3043811	Guanidine carboxamide	141-83-3	Single-Sample	844	139
DTXSID3043996	Tylosin	1401-69-0	Single-Sample	2466
DTXSID3044043	Polycyclic aromatic hydrocarbons	130498-29-2	Single-Sample	422	382
DTXSID3044043	Polycyclic aromatic hydrocarbons	130498-29-2	Summary	4151
DTXSID3044201	Quetiapine fumarate	111974-72-2	Single-Sample	14
DTXSID3044338	2-(1-Chlorocyclopropyl)-1-(2-chlorophenyl)-3-(1H-1,2,4-triazol-1-yl)-2-propanol	120983-64-4	Single-Sample	504
DTXSID3044338	2-(1-Chlorocyclopropyl)-1-(2-chlorophenyl)-3-(1H-1,2,4-triazol-1-yl)-2-propanol	120983-64-4	Summary	16	12
DTXSID3044918	1,3,5-Tribromo-2-(prop-2-en-1-yloxy)benzene	3278-89-5	Summary	38	33
DTXSID30451985	2,2',3,3',4,4',5,6,6'-Nonabromodiphenyl ether	437701-79-6	Single-Sample	1301	445
DTXSID30451985	2,2',3,3',4,4',5,6,6'-Nonabromodiphenyl ether	437701-79-6	Summary	120	58
DTXSID3046083	Aripiprazole	129722-12-9	Single-Sample	1443	209
DTXSID3046823	Clobetasone butyrate	25122-57-0	Single-Sample	78
DTXSID3047138	tert-Butylbenzene	98-06-6	Single-Sample	24022	3146
DTXSID3047138	tert-Butylbenzene	98-06-6	Summary	346
DTXSID3047217	3-Hexen-1-ol	544-12-7	Summary	7
DTXSID3047477	dl-Norgestrel	6533-00-2	Single-Sample	102
DTXSID3047764	Titanium	7440-32-6	Single-Sample	13130	5672
DTXSID3047764	Titanium	7440-32-6	Summary	2295
DTXSID30483529	Pentachlorophenol-13C6	85380-74-1	Single-Sample	19	19
DTXSID3048996	Cannabinol	521-35-7	Single-Sample	175	40
DTXSID30497060	Carbamazepine-d10	132183-78-9	Single-Sample	607	568
DTXSID3051202	Radium-226	13982-63-3	Single-Sample	6979
DTXSID3051202	Radium-226	13982-63-3	Summary	4536
DTXSID3052062	Octachlorodibenzofuran	39001-02-0	Single-Sample	2441
DTXSID3052062	Octachlorodibenzofuran	39001-02-0	Summary	927
DTXSID3052147	2,3,7,8-Tetrachlorodibenzofuran	51207-31-9	Single-Sample	2454	1424
DTXSID3052147	2,3,7,8-Tetrachlorodibenzofuran	51207-31-9	Summary	1455
DTXSID3052276	2,3,4,6,7,8-Hexachlorodibenzo[b,d]furan	60851-34-5	Single-Sample	2485	1099
DTXSID3052276	2,3,4,6,7,8-Hexachlorodibenzo[b,d]furan	60851-34-5	Summary	899
DTXSID3052480	Rhodium	7440-16-6	Summary	252
DTXSID3052482	Argon	7440-37-1	Single-Sample	5493	5491
DTXSID3052484	Bismuth	7440-69-9	Single-Sample	3284	1444
DTXSID3052484	Bismuth	7440-69-9	Summary	69
DTXSID3052690	Dibenzo(a,e)pyrene	192-65-4	Single-Sample	401
DTXSID3052690	Dibenzo(a,e)pyrene	192-65-4	Summary	74
DTXSID3052692	2,2',4,4',5,6'-Hexabromodiphenyl ether	207122-15-4	Single-Sample	16011	9250
DTXSID3052692	2,2',4,4',5,6'-Hexabromodiphenyl ether	207122-15-4	Summary	3000	374
DTXSID3052694	4-Methylimidazolidine-2-thione	2122-19-2	Summary	300
DTXSID3052696	Monoethyl phthalate	2306-33-4	Summary	1606
DTXSID3052698	Tripentyl phosphate	2528-38-3	Single-Sample	58	52
DTXSID3052723	3-Hydroxyphenanthrene	605-87-8	Single-Sample	248	235
DTXSID3052723	3-Hydroxyphenanthrene	605-87-8	Summary	584	576
DTXSID3052725	Furathiocarb	65907-30-4	Summary	56
DTXSID3052729	Monocyclohexyl phthalate	7517-36-4	Summary	691
DTXSID3052858	Isopropylparaben	4191-73-5	Summary	307	10
DTXSID3058032	Xylylcarb	2425-10-07	Summary	2
DTXSID3058111	Dimethachlor	50563-36-5	Single-Sample	2015	244
DTXSID3058119	Prosulfocarb	52888-80-9	Summary	72	20
DTXSID3058163	Fluazifop	69335-91-7	Summary	12	8
DTXSID3058292	Nitenpyram	120738-89-8	Summary	14	8
DTXSID3058373	Methidathion oxygen analog	39856-16-1	Single-Sample	740
DTXSID3058957	Hexamethylbenzene	87-85-4	Summary	7
DTXSID3059761	Dibenz[a,h]acridine	226-36-8	Summary	45
DTXSID3059921	Perfluorotetradecanoic acid	376-06-7	Single-Sample	392	117
DTXSID3059921	Perfluorotetradecanoic acid	376-06-7	Summary	361
DTXSID3060950	1,3,5-Triazin-2(1H)-one, 4,6-diamino-	645-92-1	Summary	3	3
DTXSID3061134	9-Methylanthracene	779-02-2	Single-Sample	210	41
DTXSID30635506	Sodium 2-oxo-2-[phenyl(propan-2-yl)amino]ethane-1-sulfonate	947601-88-9	Summary	12
DTXSID3064691	Terbium	7440-27-9	Single-Sample	1680	966
DTXSID3064691	Terbium	7440-27-9	Summary	8
DTXSID3064695	Europium	7440-53-1	Single-Sample	1911	1083
DTXSID3064695	Europium	7440-53-1	Summary	8
DTXSID3064697	Gold	7440-57-5	Single-Sample	1002	243
DTXSID3064697	Gold	7440-57-5	Summary	61
DTXSID3064699	Holmium	7440-60-0	Single-Sample	976	504
DTXSID3064699	Holmium	7440-60-0	Summary	8	8
DTXSID3073137	Chlorate	14866-68-3	Single-Sample	61326	33750
DTXSID3073472	2,3',4,4'-Tetrachlorobiphenyl	32598-10-0	Single-Sample	3823	3126
DTXSID3073472	2,3',4,4'-Tetrachlorobiphenyl	32598-10-0	Summary	69	54
DTXSID3073474	2,3,4,4'-Tetrachlorobiphenyl	33025-41-1	Single-Sample	2308
DTXSID3073474	2,3,4,4'-Tetrachlorobiphenyl	33025-41-1	Summary	16	16
DTXSID3073501	2,2',3-Trichlorobiphenyl	38444-78-9	Single-Sample	1798	1518
DTXSID3073501	2,2',3-Trichlorobiphenyl	38444-78-9	Summary	16	16
DTXSID3073503	2,2',3,3'-Tetrachlorobiphenyl	38444-93-8	Single-Sample	1612	709
DTXSID3073509	2,2',5,6'-Tetrachlorobiphenyl	41464-41-9	Single-Sample	614	186
DTXSID3073557	2,3,6-Trichlorobiphenyl	55702-45-9	Single-Sample	2728	1329
DTXSID3073557	2,3,6-Trichlorobiphenyl	55702-45-9	Summary	16	16
DTXSID3074024	2,3'-Dichlorobiphenyl	25569-80-6	Single-Sample	2481	1477
DTXSID3074024	2,3'-Dichlorobiphenyl	25569-80-6	Summary	16	16
DTXSID3074070	1,3,7,9-Tetrachlorodibenzo-p-dioxin	62470-53-5	Single-Sample	40	39
DTXSID3074151	2,3,3',4,4',5,6-Heptachlorobiphenyl	41411-64-7	Single-Sample	1679	1602
DTXSID3074151	2,3,3',4,4',5,6-Heptachlorobiphenyl	41411-64-7	Summary	16	16
DTXSID3074153	2,3,3',4'-Tetrachlorobiphenyl	41464-43-1	Single-Sample	3140
DTXSID3074153	2,3,3',4'-Tetrachlorobiphenyl	41464-43-1	Summary	16	16
DTXSID3074155	3,3',4,5'-Tetrachlorobiphenyl	41464-48-6	Single-Sample	2048	1263
DTXSID3074155	3,3',4,5'-Tetrachlorobiphenyl	41464-48-6	Summary	16	16
DTXSID3074157	2,2',3,3',4,4',5,6'-Octachlorobiphenyl	42740-50-1	Single-Sample	2398	1729
DTXSID3074157	2,2',3,3',4,4',5,6'-Octachlorobiphenyl	42740-50-1	Summary	16	16
DTXSID3074159	2,3,4',6-Tetrachlorobiphenyl	52663-58-8	Single-Sample	2059	1838
DTXSID3074159	2,3,4',6-Tetrachlorobiphenyl	52663-58-8	Summary	16	16
DTXSID3074230	2,2',3,4',5,6'-Hexachlorobiphenyl	74472-41-6	Single-Sample	2028	1335
DTXSID3074230	2,2',3,4',5,6'-Hexachlorobiphenyl	74472-41-6	Summary	16	16
DTXSID3074232	2,3,3',4,5',6-Hexachlorobiphenyl	74472-43-8	Single-Sample	1621	211
DTXSID3074232	2,3,3',4,5',6-Hexachlorobiphenyl	74472-43-8	Summary	16
DTXSID3074234	2,3,3',4',5',6-Hexachlorobiphenyl	74472-45-0	Single-Sample	1695	1623
DTXSID3074234	2,3,3',4',5',6-Hexachlorobiphenyl	74472-45-0	Summary	16	16
DTXSID3074236	2,2',3,4,4',6,6'-Heptachlorobiphenyl	74472-48-3	Single-Sample	2016	1348
DTXSID3074236	2,2',3,4,4',6,6'-Heptachlorobiphenyl	74472-48-3	Summary	16	16
DTXSID3074238	2,3,3',4,4',5',6-Heptachlorobiphenyl	74472-50-7	Single-Sample	2384
DTXSID3074238	2,3,3',4,4',5',6-Heptachlorobiphenyl	74472-50-7	Summary	16	16
DTXSID3074288	Phenanthridine	229-87-8	Single-Sample	743	189
DTXSID3074313	Saxitoxin	35523-89-8	Single-Sample	1124	273
DTXSID30746767	(1R,2R,3S,5S)-3-(Benzoyloxy)-8-methyl-8-azabicyclo[3.2.1]octane-2-carboxylic acid--water (1/1)	5928-96-1	Single-Sample	148	3
DTXSID3074787	1-Methylanthracene	610-48-0	Single-Sample	159	24
DTXSID3074789	2,2',3,3',4,4',5,6'-octabromodiphenyl ether	446255-39-6	Single-Sample	1228	348
DTXSID3074947	Halosulfuron	135397-30-7	Summary	270
DTXSID3075044	Triton X-100.2	2315-61-9	Single-Sample	5092	343
DTXSID3075204	11H-Benzo[a]fluorene	238-84-6	Single-Sample	1506	394
DTXSID30785353	1,2,3,5-Tetrabromo-4-(2,4-dibromophenoxy)benzene	446254-96-2	Single-Sample	527	24
DTXSID30785570	1,2,4-Tribromo-5-(3,5-dibromophenoxy)benzene	417727-71-0	Single-Sample	32
DTXSID30867845	2,3,3',4',5,5',6-Heptachlorobiphenyl	69782-91-8	Single-Sample	727
DTXSID30869349	12-Hydroxyicosa-5,8,10,14-tetraenoic acid	59985-28-3	Summary	2
DTXSID30871003	Propane, 2-bromo-1-chloro-	3017-95-6	Single-Sample	1
DTXSID30872434	Arsenic (III)	22541-54-4	Single-Sample	277	78
DTXSID30872434	Arsenic (III)	22541-54-4	Summary	62
DTXSID30873224	trans-3'-Hydroxycotinine	34834-67-8	Summary	3	3
DTXSID30873800	Virginiamycin M1	21411-53-0	Single-Sample	253
DTXSID30874872	BENZENE, (1-PROPYLHEPTYL)-	4537-12-06	Single-Sample	63	60
DTXSID30875107	BENZENE, (1-BUTYLOCTYL)-	2719-63-3	Single-Sample	63	63
DTXSID30875288	BENZENE, (1-PROPYLUNDECYL)-	4534-57-0	Single-Sample	69	15
DTXSID30879943	BDE-140	243982-83-4	Single-Sample	199	162
DTXSID30881107	2,2',3,3',4,4',5,5',6-Nonabromodiphenyl ether	63387-28-0	Single-Sample	410	212
DTXSID30881107	2,2',3,3',4,4',5,5',6-Nonabromodiphenyl ether	63387-28-0	Summary	73	65
DTXSID30881147	Norquetiapine	5747-48-8	Single-Sample	1441	211
DTXSID30881187	Bromochloronitromethane	135531-25-8	Single-Sample	39
DTXSID30891524	Chlorodibenzofurans (CDFs)	136677-10-6	Summary	18
DTXSID30892475	Perfluoroundecanoate	196859-54-8	Single-Sample	803	609
DTXSID30893604	Oxathiapiprolin	1003318-67-9	Single-Sample	1356	1
DTXSID30897162	Prostaglandin D2	41598-07-6	Summary	2
DTXSID30904123	2,3',4,4',5-Pentachloro[1,1'-biphenyl]-3-ol	170946-11-9	Single-Sample	21	16
DTXSID30904128	2,2',3,3',4',5,6-Heptachloro[1,1'-biphenyl]-4-ol	941713-68-4	Single-Sample	38	18
DTXSID30904163	Dibromo-(2,3,4-tribromophenyl)methyl prop-2-enoate	NOCAS_904163	Single-Sample	40	1
DTXSID30904249	Pirlimycin	79548-73-5	Single-Sample	26	26
DTXSID30904325	S-(3-Hydroxypropyl)cysteine N-acetate	23127-40-4	Summary	98
DTXSID30904340	22-Hydroxycholesterol	17711-16-9	Summary	1
DTXSID30904345	Crotonyl-coenzyme A	992-67-6	Summary	1
DTXSID30904784	1,9-Dimethyl-9H-fluorene	17057-98-6	Single-Sample	44	3
DTXSID30904789	1,2,3-Trimethylpyrene	41637-88-1	Single-Sample	44	42
DTXSID30904800	Mercury, isotope of mass 202	14191-86-7	Single-Sample	19
DTXSID30905493	Iodine 131	10043-66-0	Single-Sample	222
DTXSID30912344	Radium-223	15623-45-7	Summary	18
DTXSID30920489	N-Acetyl-S-(3-amino-3-oxopropyl)cysteine	81690-92-8	Summary	190	190
DTXSID30932143	(~155~Eu)Europium	14391-16-3	Single-Sample	6	4
DTXSID3093945	Aroclor 1221	11104-28-2	Single-Sample	14426	626
DTXSID3093945	Aroclor 1221	11104-28-2	Summary	6280
DTXSID3093949	Aroclor 1232	11141-16-5	Single-Sample	14037	630
DTXSID3093949	Aroclor 1232	11141-16-5	Summary	6220
DTXSID30942429	1,2-Dimethylphenanthrene	20291-72-9	Single-Sample	21	21
DTXSID30959416	1,4-Dichloro(~2~H_4_)benzene	3855-82-1	Single-Sample	460	2
DTXSID30992969	Bis(1,3-dichloropropan-2-yl) hydrogen phosphate	72236-72-7	Summary	110	110
DTXSID401009368	(2Z)-2-[(1,1-Dimethylethyl)imino]tetrahydro-3-(1-methylethyl)-5-phenyl-4H-1,3,5-thiadiazin-4-one	953030-84-7	Summary	56
DTXSID401010012	Metolachlor-d6	1219803-97-0	Single-Sample	14873	14873
DTXSID401014464	Dichloromethylbenzene	29797-40-8	Summary	15
DTXSID401014571	Cymene	25155-15-1	Single-Sample	699	10
DTXSID401016084	Lead-214	15067-28-4	Single-Sample	98	95
DTXSID401016153	Temazepam-d5	136765-51-0	Single-Sample	2421	2421
DTXSID401017844	sec-Alachlor oxanilic acid	628324-79-8	Single-Sample	14866	5
DTXSID401017868	Carboxy molinate	66747-13-5	Single-Sample	14844	5
DTXSID401017913	2-(2-ethyl-6-methylanilino)-2-oxoethane-1-sulfonic acid	446027-17-4	Single-Sample	421	150
DTXSID401017925	Dechlorodimethenamid	864182-54-7	Single-Sample	421	4
DTXSID401018511	Tetrachlorobenzene (mixed isomers)	12408-10-5	Summary	24
DTXSID401022219	Dichlorotrifluoroethane	34077-87-7	Summary	32
DTXSID401026566	Monochlorobiphenyl	27323-18-8	Single-Sample	209	163
DTXSID40105260	C10-13 chloro alkanes	85535-84-8	Single-Sample	1503	1494
DTXSID40105260	C10-13 chloro alkanes	85535-84-8	Summary	15931	889
DTXSID40142993	Dibenzofuran, 2,8-dibromo-	10016-52-1	Single-Sample	80	40
DTXSID40150270	2-[4,6-Bis(difluoromethoxy)pyrimidin-2-ylcarbamoylsulfamoyl]benzoic acid	113036-87-6	Summary	56
DTXSID40158115	1-Hydroxybenzo(a)pyrene	13345-23-8	Single-Sample	379	64
DTXSID40166371	(1,1'-Biphenyl)-4-ol, 2,2',3,4',5,5',6-heptachloro-	158076-68-7	Single-Sample	38	32
DTXSID40166937	Ethyl mercury	16056-37-4	Summary	120	5
DTXSID40166972	N-Phenyl-N-4-piperidinylacetamide	1607-68-7	Single-Sample	179	24
DTXSID40169544	Pyrene, 4-bromo-	1732-26-9	Single-Sample	23	23
DTXSID40174512	5-Bromoacenaphthene	2051-98-1	Single-Sample	23	23
DTXSID40180072	7-Methylbenz(a)anthracene	2541-69-7	Single-Sample	2846	2022
DTXSID40180633	Hydroxymethyl radical	2597-43-5	Single-Sample	14764	10
DTXSID40183629	2-Amino-5-methylbenzoic acid	2941-78-8	Single-Sample	60
DTXSID40190070	Propanamide, 2-((4-chloro-6-(ethylamino)-1,3,5-triazin-2-yl)amino)-2-methyl-	36576-42-8	Single-Sample	491	112
DTXSID40198177	Phenylacetylglycine	500-98-1	Summary	1
DTXSID4020036	Aflatoxin	1402-68-2	Summary	25
DTXSID4020161	Biphenyl	92-52-4	Single-Sample	2463	1714
DTXSID4020161	Biphenyl	92-52-4	Summary	274	221
DTXSID4020167	bis(2-Chloro-1-methylethyl) ether	108-60-1	Single-Sample	690
DTXSID4020167	bis(2-Chloro-1-methylethyl) ether	108-60-1	Summary	26
DTXSID4020240	Caprolactam	105-60-2	Single-Sample	134	21
DTXSID4020242	Captafol	2425-06-01	Single-Sample	19
DTXSID4020248	Carbazole	86-74-8	Single-Sample	7421	1555
DTXSID4020248	Carbazole	86-74-8	Summary	274
DTXSID4020298	Chlorobenzene	108-90-7	Single-Sample	47502	14841
DTXSID4020298	Chlorobenzene	108-90-7	Summary	20258
DTXSID4020329	Cimetidine	51481-61-9	Single-Sample	2967	253
DTXSID4020373	p,p'-DDD	72-54-8	Single-Sample	99632
DTXSID4020373	p,p'-DDD	72-54-8	Summary	49289
DTXSID4020375	DDT	50-29-3	Single-Sample	98321	48788
DTXSID4020375	DDT	50-29-3	Summary	61648
DTXSID4020379	Dehydroepiandrosterone	53-43-0	Summary	16	12
DTXSID4020406	Diazepam	439-14-5	Single-Sample	2763	68
DTXSID4020450	Dicofol	115-32-2	Single-Sample	5253
DTXSID4020450	Dicofol	115-32-2	Summary	8764
DTXSID4020458	Chlorpyrifos	2921-88-2	Single-Sample	76296
DTXSID4020458	Chlorpyrifos	2921-88-2	Summary	51506
DTXSID4020533	1,4-Dioxane	123-91-1	Single-Sample	42384	6193
DTXSID4020533	1,4-Dioxane	123-91-1	Summary	887
DTXSID4020583	Ethyl acrylate	140-88-5	Single-Sample	1888	1877
DTXSID4020583	Ethyl acrylate	140-88-5	Summary	7
DTXSID4020589	p,p'-Ethyl-DDD	72-56-0	Single-Sample	196
DTXSID4020589	p,p'-Ethyl-DDD	72-56-0	Summary	21
DTXSID4020616	1,8-Cineol	470-82-6	Single-Sample	1	1
DTXSID4020743	Iodoform	75-47-8	Single-Sample	39
DTXSID4020745	2-Amino-3-methyl-3H-imidazo[4,5-f]quinoline	76180-96-6	Summary	110
DTXSID4020747	Isatidine	15503-86-3	Single-Sample	443	60
DTXSID4020749	Isobutylparaben	4247-02-03	Summary	317
DTXSID4020791	Malathion	121-75-5	Single-Sample	64140	2524
DTXSID4020791	Malathion	121-75-5	Summary	18426
DTXSID4020822	Methotrexate	59-05-2	Single-Sample	2939	103
DTXSID40208427	Carfentanil	59708-52-0	Single-Sample	179	24
DTXSID4020874	Methylhydrazine	60-34-4	Summary	47
DTXSID4020878	2-Methylnaphthalene	91-57-6	Single-Sample	17515	5961
DTXSID4020878	2-Methylnaphthalene	91-57-6	Summary	1795
DTXSID4020901	Chloroacetic acid	79-11-8	Single-Sample	1
DTXSID4020901	Chloroacetic acid	79-11-8	Summary	29
DTXSID4020903	Methylarsonic acid	124-58-3	Single-Sample	1473	118
DTXSID4020903	Methylarsonic acid	124-58-3	Summary	1115	634
DTXSID4020959	C.I. Azoic Diazo Component 12	99-55-8	Single-Sample	43
DTXSID4021056	N-Nitrosomorpholine	59-89-2	Single-Sample	24
DTXSID4021056	N-Nitrosomorpholine	59-89-2	Summary	9
DTXSID4021181	Prazepam	2955-38-6	Single-Sample	176	40
DTXSID4021185	Prednisone	53-03-2	Single-Sample	4198	1616
DTXSID4021212	3,4-Dihydroxybenzoic acid	99-50-3	Summary	18	18
DTXSID4021268	Simazine	122-34-9	Single-Sample	76010
DTXSID4021268	Simazine	122-34-9	Summary	72024
DTXSID4021391	Tris(methylphenyl) phosphate	1330-78-5	Single-Sample	59	28
DTXSID4021395	Trifluralin	1582-09-8	Single-Sample	46395
DTXSID4021395	Trifluralin	1582-09-8	Summary	53838
DTXSID4021426	Urea	57-13-6	Single-Sample	2204	1774
DTXSID4021426	Urea	57-13-6	Summary	99
DTXSID40214326	4'-Hydroxydiclofenac	64118-84-9	Single-Sample	1292	213
DTXSID4021476	N'-Nitrosonornicotine	16543-55-8	Summary	12
DTXSID4021503	Bromochloromethane	74-97-5	Single-Sample	59815
DTXSID4021503	Bromochloromethane	74-97-5	Summary	336
DTXSID4021509	Bromodichloronitromethane	918-01-4	Single-Sample	39
DTXSID4021553	Decanal	112-31-2	Summary	7
DTXSID4021557	Dibromomethane	74-95-3	Single-Sample	23778	3140
DTXSID4021557	Dibromomethane	74-95-3	Summary	732
DTXSID40215858	2,3,3-Trichloro-2-propenesulfonic acid	65600-62-6	Single-Sample	14826	5
DTXSID4021717	4-Chloro-3-methylphenol	59-50-7	Single-Sample	5965
DTXSID4021717	4-Chloro-3-methylphenol	59-50-7	Summary	6679
DTXSID4021767	Methyl acetate	79-20-9	Single-Sample	4134	75
DTXSID4021767	Methyl acetate	79-20-9	Summary	11
DTXSID4021890	Isopropyl ether	108-20-3	Single-Sample	5636	410
DTXSID4021890	Isopropyl ether	108-20-3	Summary	172
DTXSID4021923	Cyclohexane	110-82-7	Single-Sample	1040	219
DTXSID4021923	Cyclohexane	110-82-7	Summary	120
DTXSID4021927	2-Octanone	111-13-7	Single-Sample	87	87
DTXSID4021971	1-Chloro-3-nitrobenzene	121-73-3	Summary	662
DTXSID4021975	Diphenylamine	122-39-4	Single-Sample	438
DTXSID4021975	Diphenylamine	122-39-4	Summary	266
DTXSID4022020	Bromacil	314-40-9	Single-Sample	46995
DTXSID4022020	Bromacil	314-40-9	Summary	9064
DTXSID4022109	gamma-Decanolactone	706-14-9	Summary	2
DTXSID4022151	Tetrachlorocatechol	1198-55-6	Summary	448
DTXSID4022153	Tetrabutyltin	1461-25-2	Single-Sample	1166	778
DTXSID4022153	Tetrabutyltin	1461-25-2	Summary	770
DTXSID40221717	Phenanthrene, 3-chloro-	715-51-5	Single-Sample	23	23
DTXSID4022313	o,p'-DDE	3424-82-6	Single-Sample	7206
DTXSID4022313	o,p'-DDE	3424-82-6	Summary	2005
DTXSID4022315	Zearalanol	26538-44-3	Single-Sample	22	16
DTXSID4022361	Vinclozolin	50471-44-8	Single-Sample	578
DTXSID4022361	Vinclozolin	50471-44-8	Summary	144
DTXSID4022367	Estrone	53-16-7	Single-Sample	15689
DTXSID4022367	Estrone	53-16-7	Summary	55
DTXSID4022448	Metolachlor	51218-45-2	Single-Sample	85418
DTXSID4022448	Metolachlor	51218-45-2	Summary	20282
DTXSID4022521	Diisononyl phthalate	28553-12-0	Single-Sample	660	288
DTXSID4022521	Diisononyl phthalate	28553-12-0	Summary	480	329
DTXSID4022523	Heptyl p-hydroxybenzoate	1085-12-7	Summary	303
DTXSID4022527	Propylparaben	94-13-3	Single-Sample	233	82
DTXSID4022527	Propylparaben	94-13-3	Summary	1336	579
DTXSID4022529	Methylparaben	99-76-3	Single-Sample	1734	384
DTXSID4022529	Methylparaben	99-76-3	Summary	1661	884
DTXSID4022577	Alprazolam	28981-97-7	Single-Sample	2716	80
DTXSID4022600	Amphetamine	300-62-9	Single-Sample	4171	239
DTXSID4022602	Ampicillin	69-53-4	Single-Sample	53	53
DTXSID4022602	Ampicillin	69-53-4	Summary	22
DTXSID4022656	Benzphetamine	156-08-1	Single-Sample	178	40
DTXSID4022731	Carbamazepine	298-46-4	Single-Sample	10694	3002
DTXSID4022731	Carbamazepine	298-46-4	Summary	54	34
DTXSID4022947	Dinoprostone	363-24-6	Summary	2
DTXSID4022949	Diphenhydramine	58-73-1	Single-Sample	6012	767
DTXSID4022991	Erythromycin	114-07-8	Single-Sample	4531	288
DTXSID4023258	Mephobarbital	115-38-8	Single-Sample	173	40
DTXSID4023466	Phenylpropanolamine	14838-15-4	Single-Sample	1494	217
DTXSID4023622	Sulfanilamide	63-74-1	Single-Sample	108
DTXSID4023628	Sumatriptan	103628-46-2	Single-Sample	1615	253
DTXSID4023884	Aroclor 1248	12672-29-6	Single-Sample	13050	1430
DTXSID4023884	Aroclor 1248	12672-29-6	Summary	6573
DTXSID4023886	Arsenic	7440-38-2	Single-Sample	520251
DTXSID4023886	Arsenic	7440-38-2	Summary	174060
DTXSID4023888	Asbestos	1332-21-4	Single-Sample	29	29
DTXSID4023888	Asbestos	1332-21-4	Summary	7
DTXSID4023913	Beryllium	7440-41-7	Single-Sample	171360	40934
DTXSID4023913	Beryllium	7440-41-7	Summary	19231
DTXSID4023917	Bis(2-chloroethoxy)methane	111-91-1	Single-Sample	5709	91
DTXSID4023917	Bis(2-chloroethoxy)methane	111-91-1	Summary	6640
DTXSID4024014	Dibromodichloromethane	594-18-3	Single-Sample	2205	536
DTXSID4024014	Dibromodichloromethane	594-18-3	Summary	80
DTXSID4024018	Dicamba	1918-00-9	Single-Sample	28576
DTXSID4024018	Dicamba	1918-00-9	Summary	6151
DTXSID4024062	3,4-Dimethylphenol	95-65-8	Summary	65
DTXSID4024066	1,2-Dinitrobenzene	528-29-0	Single-Sample	593
DTXSID4024143	1,6-Diisocyanatohexane	822-06-0	Summary	6	6
DTXSID4024145	Hexazinone	51235-04-2	Single-Sample	44307	5979
DTXSID4024145	Hexazinone	51235-04-2	Summary	7431	112
DTXSID4024149	Hydrogen sulfide	7783-06-04	Single-Sample	10949	1935
DTXSID4024149	Hydrogen sulfide	7783-06-04	Summary	1632
DTXSID4024193	MCPB	94-81-5	Single-Sample	7354
DTXSID4024193	MCPB	94-81-5	Summary	1736
DTXSID4024195	MCPA	94-74-6	Single-Sample	25019
DTXSID4024195	MCPA	94-74-6	Summary	31189
DTXSID4024270	Prochloraz	67747-09-5	Single-Sample	98
DTXSID4024270	Prochloraz	67747-09-5	Summary	84
DTXSID4024272	Prometryn	7287-19-6	Single-Sample	43678	1935
DTXSID4024272	Prometryn	7287-19-6	Summary	11176
DTXSID4024274	Propachlor	1918-16-7	Single-Sample	31775	249
DTXSID4024274	Propachlor	1918-16-7	Summary	1604
DTXSID4024276	Propargite	2312-35-8	Single-Sample	27017
DTXSID4024276	Propargite	2312-35-8	Summary	27
DTXSID4024305	Silver	7440-22-4	Single-Sample	252260	53409
DTXSID4024305	Silver	7440-22-4	Summary	51887
DTXSID4024359	2,4,5-Trichlorophenol	95-95-4	Single-Sample	4568	157
DTXSID4024359	2,4,5-Trichlorophenol	95-95-4	Summary	3160
DTXSID4024642	Bromochloroacetic acid	5589-96-8	Single-Sample	669	590
DTXSID4024644	Bromodichloroacetic acid	71133-14-7	Summary	6
DTXSID4024729	Carbendazim	10605-21-7	Single-Sample	19206	5554
DTXSID4024729	Carbendazim	10605-21-7	Summary	48	20
DTXSID4024775	1-Chloro-2-bromoethane	107-04-0	Summary	4
DTXSID4024800	3-Chlorophenol	108-43-0	Single-Sample	100
DTXSID4024800	3-Chlorophenol	108-43-0	Summary	888
DTXSID4024981	3,5-Dichlorobenzoic acid	51-36-5	Single-Sample	3594	7
DTXSID4025080	Diisobutyl ketone	108-83-8	Single-Sample	3110	2
DTXSID4025082	Diisodecyl phthalate	26761-40-0	Summary	57	26
DTXSID4025117	Methyl disulfide	624-92-0	Summary	4
DTXSID4025329	Fluorobenzene	462-06-6	Single-Sample	1	1
DTXSID4025402	1-Hexene	592-41-6	Single-Sample	4	4
DTXSID4025791	2-Nitrotoluene	88-72-2	Single-Sample	84
DTXSID4025791	2-Nitrotoluene	88-72-2	Summary	6
DTXSID4025799	Octachlorodibenzo-p-dioxin	3268-87-9	Single-Sample	2435	1579
DTXSID4025799	Octachlorodibenzo-p-dioxin	3268-87-9	Summary	929
DTXSID4025903	1(2H)-Phthalazinone	119-39-1	Single-Sample	14844	20
DTXSID4025909	Picric acid	88-89-1	Single-Sample	38
DTXSID4026212	3,4,5-Trichlorophenol	609-19-8	Summary	75
DTXSID4026214	Triclocarban	101-20-2	Single-Sample	2093	499
DTXSID4026214	Triclocarban	101-20-2	Summary	263	258
DTXSID4026501	alpha-Pinene	80-56-8	Summary	26	21
DTXSID4027028	Carbon dioxide	124-38-9	Single-Sample	120915	119451
DTXSID4027028	Carbon dioxide	124-38-9	Summary	38
DTXSID4027153	1-Bromo-4-fluorobenzene	460-00-4	Single-Sample	14992	14991
DTXSID4027284	1,3-Dioxolane	646-06-0	Single-Sample	3110
DTXSID4027527	1,2,5,6,9,10-Hexabromocyclododecane	3194-55-6	Single-Sample	5046
DTXSID4027608	Terbutylazine	5915-41-3	Single-Sample	35056
DTXSID4027608	Terbutylazine	5915-41-3	Summary	22468
DTXSID4027862	Polyethylene glycol	25322-68-3	Summary	16
DTXSID4028258	Phenols, petroleum	64743-03-9	Single-Sample	1318	233
DTXSID4028258	Phenols, petroleum	64743-03-9	Summary	1024
DTXSID4028460	Benzyl-C12-18-alkyldimethylammonium chlorides	68391-01-5	Summary	8
DTXSID4030045	2,2',3,3',5,5'-Hexachlorobiphenyl	35694-04-3	Single-Sample	1462	1339
DTXSID4030045	2,2',3,3',5,5'-Hexachlorobiphenyl	35694-04-3	Summary	16	16
DTXSID4030047	2,2',4,4',5,5'-Hexabromodiphenyl ether	68631-49-2	Single-Sample	17598	7625
DTXSID4030047	2,2',4,4',5,5'-Hexabromodiphenyl ether	68631-49-2	Summary	3443	520
DTXSID4030384	4-Chloro-2-nitroaniline	89-63-4	Summary	45
DTXSID4032116	2,3',4,4',5-Pentachlorobiphenyl	31508-00-6	Single-Sample	95830	78534
DTXSID4032116	2,3',4,4',5-Pentachlorobiphenyl	31508-00-6	Summary	10843
DTXSID4032372	Difenoconazole	119446-68-3	Single-Sample	6092
DTXSID4032372	Difenoconazole	119446-68-3	Summary	72	8
DTXSID4032374	Difethialone	104653-34-1	Summary	140
DTXSID4032376	Dimethenamid	87674-68-8	Single-Sample	35062	7139
DTXSID4032376	Dimethenamid	87674-68-8	Summary	1326
DTXSID4032405	Formetanate hydrochloride	23422-53-9	Single-Sample	16
DTXSID4032459	Phorate	298-02-2	Single-Sample	47659
DTXSID4032459	Phorate	298-02-2	Summary	582
DTXSID4032532	Carfentrazone-ethyl	128639-02-1	Single-Sample	165
DTXSID4032532	Carfentrazone-ethyl	128639-02-1	Summary	72	8
DTXSID4032580	Trifloxystrobin	141517-21-7	Single-Sample	18090	309
DTXSID4032580	Trifloxystrobin	141517-21-7	Summary	72	8
DTXSID4032611	Ethoprop	13194-48-4	Single-Sample	41998
DTXSID4032611	Ethoprop	13194-48-4	Summary	29
DTXSID4032613	Fenitrothion	122-14-5	Single-Sample	1214
DTXSID4032613	Fenitrothion	122-14-5	Summary	14872
DTXSID4032615	Flumetsulam	98967-40-9	Single-Sample	21256
DTXSID4032619	Halofenozide	112226-61-6	Single-Sample	136
DTXSID4032667	Esfenvalerate	66230-04-4	Single-Sample	16359	369
DTXSID4032667	Esfenvalerate	66230-04-4	Summary	217
DTXSID4034150	Haloperidol	52-86-8	Single-Sample	120	103
DTXSID4034364	Oxasulfuron	144651-06-9	Summary	270
DTXSID4034497	Metconazole	125116-23-6	Single-Sample	16352	296
DTXSID4034497	Metconazole	125116-23-6	Summary	56
DTXSID4034499	Pyrethrin I	121-21-1	Single-Sample	14	1
DTXSID4034499	Pyrethrin I	121-21-1	Summary	1	1
DTXSID4034601	(2R,6S)-Fenpropimorph	67564-91-4	Summary	2798	84
DTXSID4034609	Fipronil	120068-37-3	Single-Sample	31376	5027
DTXSID4034609	Fipronil	120068-37-3	Summary	3	3
DTXSID4034788	Orthosulfamuron	213464-77-8	Single-Sample	14843	10
DTXSID4034869	Prothioconazole	178928-70-6	Single-Sample	28
DTXSID4034940	Sulfosulfuron	141776-32-1	Single-Sample	14903	261
DTXSID4034940	Sulfosulfuron	141776-32-1	Summary	342
DTXSID4034948	Tebufenozide	112410-23-8	Single-Sample	15252
DTXSID4034948	Tebufenozide	112410-23-8	Summary	2522	12
DTXSID4035128	Cyclotene	80-71-7	Summary	11
DTXSID4035259	Bromine chloride	13863-41-7	Summary	190
DTXSID4036304	Nitrogen	7727-37-9	Single-Sample	351654	323845
DTXSID4036304	Nitrogen	7727-37-9	Summary	171347
DTXSID4037162	Leukotriene B4	71160-24-2	Summary	2
DTXSID4037530	Dimethenamid OA	380412-59-9	Single-Sample	22087	1475
DTXSID4037536	Oxydisulfoton	2497-07-06	Single-Sample	16204	28
DTXSID4037538	Ethion monooxon	17356-42-2	Single-Sample	8071
DTXSID4037580	Omethoate	1113-02-6	Single-Sample	14878	57
DTXSID4037580	Omethoate	1113-02-6	Summary	3526
DTXSID4037582	Demeton-S-methylsulphon	17040-19-6	Summary	488
DTXSID4037584	Pentachloroaniline	527-20-8	Single-Sample	88	88
DTXSID4037586	Phorate oxon	2600-69-3	Single-Sample	23168
DTXSID4037611	trans-Permethrin	61949-77-7	Single-Sample	15098	268
DTXSID4037611	trans-Permethrin	61949-77-7	Summary	19	19
DTXSID4037617	Promecarb	2631-37-0	Single-Sample	4
DTXSID4038346	trans-Chlordane	5103-74-2	Single-Sample	19294	4831
DTXSID4038346	trans-Chlordane	5103-74-2	Summary	414
DTXSID4038893	Phenol, 2-(5-chloro-2H-benzotriazol-2-yl)-4,6-bis(1,1-dimethylethyl)-	3864-99-1	Single-Sample	58	25
DTXSID4039231	Allyl chloride	107-05-1	Single-Sample	6963	906
DTXSID4039231	Allyl chloride	107-05-1	Summary	185
DTXSID40399445	8-Nitroguanine	168701-80-2	Summary	1
DTXSID4040002	Monobutyl phthalate	131-70-4	Single-Sample	248	246
DTXSID4040002	Monobutyl phthalate	131-70-4	Summary	2430
DTXSID4040476	Fenazaquin	120928-09-8	Summary	1281
DTXSID4040680	Lomefloxacin	98079-51-7	Single-Sample	759
DTXSID4040684	Mevastatin	73573-88-3	Single-Sample	1266	182
DTXSID4040686	Naproxen	22204-53-1	Single-Sample	2031	502
DTXSID4040686	Naproxen	22204-53-1	Summary	24	8
DTXSID4041361	2,4-Dichloro-6-nitroaniline	2683-43-4	Single-Sample	10	10
DTXSID4041363	2,4-Dichlorophenylacetic acid	19719-28-9	Single-Sample	41	11
DTXSID4041494	Diflufenican	83164-33-4	Summary	788	240
DTXSID4041783	Chlorthiamid	1918-13-4	Summary	1798	4
DTXSID4041787	Cinerin I	25402-06-6	Single-Sample	13
DTXSID4041991	Formothion	2540-82-1	Summary	1314	4
DTXSID4041995	Fuberidazole	3878-19-1	Summary	16	8
DTXSID4042121	Mepanipyrim	110235-47-7	Summary	56
DTXSID4042200	Neburon	555-37-3	Single-Sample	13922
DTXSID4042200	Neburon	555-37-3	Summary	9
DTXSID4042672	Fe +2 ion	15438-31-0	Single-Sample	2690	2009
DTXSID40440941	N-[(1,1,2,2,3,3,4,4,5,5,6,6,7,7,8,8,8-Heptadecafluorooctyl)sulfonyl]glycine	2806-24-8	Single-Sample	81	2
DTXSID4044533	2,2'-Dichlorobiphenyl	13029-08-8	Single-Sample	1462	1226
DTXSID4044533	2,2'-Dichlorobiphenyl	13029-08-8	Summary	16	16
DTXSID4046022	Chlordiazepoxide	58-25-3	Single-Sample	189	40
DTXSID4046444	Abacavir	136470-78-5	Single-Sample	2524	26
DTXSID4046993	Ytterbium	7440-64-4	Single-Sample	1711	1333
DTXSID4046993	Ytterbium	7440-64-4	Summary	12	12
DTXSID4047541	Decachlorobiphenyl	2051-24-3	Single-Sample	15460	6091
DTXSID4047541	Decachlorobiphenyl	2051-24-3	Summary	460	69
DTXSID4047672	Flubendiamide	272451-65-7	Single-Sample	15158	853
DTXSID40477015	3,4-Dibromodiphenyl ether	189084-59-1	Single-Sample	49	37
DTXSID4047753	Perylene	198-55-0	Single-Sample	11077	7192
DTXSID4047753	Perylene	198-55-0	Summary	74
DTXSID4048064	Chlormequat	7003-89-6	Summary	9	9
DTXSID4048561	Monensin	17090-79-8	Single-Sample	59	6
DTXSID4048565	Flunixin	38677-85-9	Single-Sample	287	287
DTXSID4049321	9-Bromophenanthrene	573-17-1	Single-Sample	23	23
DTXSID4049791	Sulfite	14265-45-3	Summary	916
[truncated: 2,402 more rows]
