# Supplementary material for: A harmonized chemical monitoring database for support of exposure assessments
Source: Sci Data. 2022 Jun 16;9:314. doi: 10.1038/s41597-022-01365-8 (PMC9203490; doi:10.1038/s41597-022-01365-8)
Supplement: Supplementary file 7 — Table S7. [file 41597_2022_1365_MOESM7_ESM.xlsx]

## Sheet: Table S7
S7. List of quality concerns in raw data and coresponding QA codes
	Variable	Description
	QA concerns code	QA code identifier
	Description	Description for identifier
QA concerns code	Description
Duplicate	A data row has identical data as another row across all columns, minus an obvious data index that is not a sample ID.
MinRequiredData	A data row that does not contain any of the following statistics: minimum, maximum, mean, or median.
Modeled	A data row that was modeled data.
NegativeFreqDet	A data row where the frequency of detection calculates to a negative value based on the number of observations and number of positive samples reported in the raw data.
NoConcentration	A data row that does not present a concentration (this means blank, NA, <=0, etc) or an indication that a sample was below the limit of detection in the concentration field.
NoMean	A data row that has a NumObs ≥ 1 and a frequency of detection > 0, but no mean statistic or concentration value reported.
NonNumericData	A data row that has non-numeric data (such as *) in the value/concentration column (this does not include > symbols).
NoNumObs	A data row with no number of observations reported.
NotHalfDQL	A data row with a number of observations ≥ 1 and frequency of detection = 0 (or sample size = 1 if frequency of detection is unknown), and the statistics copied across all rows does not match the reported detection/quantification level (DQL) or 1/2 DQL.
NoUnits	A data row that contains a concentration but no unit of measure was reported.
NoYear	A data row that does not have a valid sample year reported (i.e. has no year or a year outside of the range 1950-2018).
NumObsOnly	A data row that has a number of samples ≥ 1, but no other summary statistic.
PrimRefDup	A data row that has data that is found in another primary source included in MMDB.
WrongStat	A data row that has number of samples = 1, but the minimum, mean, and maximum (one or all) are not equal to one another.
